# Supplementary material for: Differential Allele-Specific Expression Revealed Functional Variants and Candidate Genes Related to Meat Quality Traits in B. indicus Muscle
Source: Genes (Basel). 2022 Dec 11;13(12):2336. doi: 10.3390/genes13122336 (PMC9777870; doi:10.3390/genes13122336)
Supplement: Supplementary file 1 [file genes-13-02336-s001.zip]

Archive with 2 entries (2 files):
- BRUSCADIN_Supplementary_tables.xlsx
- Supplementary Data S1.pdf
