# Supplementary material for: Differential Allele-Specific Expression Revealed Functional Variants and Candidate Genes Related to Meat Quality Traits in B. indicus Muscle
Source: Genes (Basel). 2022 Dec 11;13(12):2336. doi: 10.3390/genes13122336 (PMC9777870; doi:10.3390/genes13122336)
Supplement: Supplementary file 1 [file genes-13-02336-s001.zip › BRUSCADIN_Supplementary_tables.xlsx]

## Sheet: ST1 - GEBVs
Differential allele-specific expression revealed functional variants and candidate genes related to meat quality traits in B. indicus muscle Jennifer Jessica Bruscadin, Tainã Figueiredo Cardoso, Wellison Jarles da Silva Diniz, Marcela Maria de Souza, Juliana Afonso, Dielson Vieira, Jessica Malheiros, Bruno Gabriel Andrade, Juliana Petrini, José Bento Sterman Ferraz, Adhemar Zerlotini, Gerson Mour…
#Supplementary Table S1
Sample	Extreme in N phenotypes	WBSF0	WBSF7	WBSF14	IMF	BFT	REA	Ar	Ca	Cr	Co	Cu	Fe	Mg	Mn	P	K	Se	Na	S	Zn	C10:0	C12:0	C14:0	C14:1 cis-9	C15:0	C16:0	C16:1 cis-9	C17:0	C17:1	C18:0	C18:1 cis-9	C18:1 cis-11	C18:1 cis-12	C18:1 cis-13	C18:1 cis-15	C18:1 trans-6,7,8,9	C18:1 trans-10,11,12	C18:1 trans-16	C18:1 total	C18:2 cis-9,12	C18:2 cis-9, trans-11	C18:2 trans-11, cis-15	C18:3n3	C18:3n6	C20:1	C20:2	C20:3n6	C20:4
NE001403	4	NA	NA	NA	NA	-0.59	NA	NA	NA	NA	NA	-0.0216	NA	NA	NA	NA	NA	NA	NA	NA	NA	NA	NA	NA	NA	NA	NA	NA	-0.0323315	NA	NA	NA	NA	NA	-0.028398	NA	NA	NA	NA	NA	NA	NA	NA	NA	NA	NA	NA	NA	NA
NE001407	26	NA	0.397	0.533	NA	-0.53	NA	-0.375	-0.0949	-0.141	NA	-0.0584	-0.168	NA	-0.641	-0.0318	NA	NA	NA	NA	NA	NA	0.00280376	NA	0.232321	-0.0412806	NA	NA	-0.0718242	NA	-1.07157	2.11488	NA	NA	NA	NA	NA	NA	NA	0.501608	NA	0.00812376	NA	-0.00703365	-0.00396131	0.00980202	-0.00146076	NA	-0.0121684
NE001408	26	NA	0.186	NA	0.57	1.62	NA	NA	NA	NA	NA	NA	0.199	NA	0.137	NA	NA	NA	NA	0.0676	NA	NA	NA	NA	-0.190677	NA	4.32314	-0.258022	0.113511	-0.0363724	1.69039	-7.06402	-0.167112	-0.0699798	NA	NA	NA	NA	NA	-2.23898	-0.108419	NA	NA	-0.0113094	0.00543768	-0.0109407	-0.00141204	-0.00824701	-0.0227438
NE001424	5	NA	NA	NA	NA	NA	NA	NA	NA	NA	NA	NA	NA	-0.0155	NA	NA	NA	NA	NA	NA	NA	-0.00769262	NA	NA	NA	NA	NA	NA	NA	NA	NA	NA	NA	NA	NA	NA	NA	NA	NA	NA	NA	NA	NA	NA	NA	-0.00694829	NA	NA	-0.0149447
NE001439	21	NA	NA	NA	NA	-0.79	NA	NA	0.0279	NA	0.104	NA	NA	-0.0334	NA	NA	NA	NA	-0.0298	-0.0268	NA	-0.00417569	NA	NA	0.132909	NA	0.520567	NA	NA	0.0535331	NA	NA	0.0537853	NA	NA	NA	-0.010382	NA	NA	NA	-0.122926	0.0117758	NA	-0.00617183	NA	NA	-0.000777985	-0.0134056	-0.0145007
NE001448	16	0.214	NA	NA	NA	NA	NA	-0.0965	NA	NA	NA	0.0408	NA	-0.0332	NA	-0.0385	-0.0237	NA	-0.0398	NA	NA	NA	-0.00390468	-0.078821	NA	NA	3.66976	NA	NA	NA	NA	-4.97694	NA	NA	NA	NA	-0.0112994	NA	NA	-1.11893	-0.0561584	NA	NA	NA	NA	NA	NA	NA	NA
NE001449	10	NA	NA	NA	NA	-0.91	NA	NA	0.117	NA	NA	-0.0347	NA	-0.0149	NA	-0.019	-0.0267	NA	-0.0175	NA	NA	NA	NA	NA	NA	NA	NA	0.33941	NA	NA	NA	NA	NA	NA	NA	NA	NA	0.0321136	0.00620531	NA	NA	NA	NA	NA	NA	NA	NA	NA	NA
NE001455	16	-0.225	NA	NA	NA	NA	1.67	NA	NA	NA	0.238	NA	0.262	0.0617	0.28	0.0759	0.072	-0.125	0.0905	0.0795	0.0919	NA	-0.00385518	NA	NA	NA	NA	-0.104284	NA	NA	NA	NA	NA	NA	NA	-0.00674639	NA	NA	-0.0101751	NA	NA	NA	NA	NA	NA	NA	NA	NA	NA
NE001458	20	NA	NA	NA	NA	-1.17	NA	NA	0.0929	NA	-0.58	NA	0.129	0.076	NA	0.0855	0.0904	-0.147	0.0929	0.0635	0.112	NA	NA	NA	NA	NA	-1.29737	NA	NA	NA	NA	NA	0.166346	0.0302268	0.0258568	NA	NA	0.0638908	0.00872294	NA	NA	NA	NA	NA	0.00727563	NA	NA	NA	NA
NE001459	20	NA	NA	NA	NA	NA	NA	NA	0.0925	0.0221	0.126	NA	0.218	0.0792	NA	0.0793	0.0839	-0.067	0.0856	0.0629	0.111	NA	NA	NA	NA	NA	NA	NA	NA	NA	0.959391	-1.60245	NA	-0.030733	NA	0.00600758	-0.00947262	NA	NA	-0.292544	NA	-0.00659892	NA	NA	NA	NA	NA	NA	NA
NE001479	13	NA	NA	NA	NA	NA	NA	NA	-0.0622	-0.274	-0.0391	-0.0355	NA	-0.0225	NA	NA	-0.0216	-0.169	-0.0167	NA	NA	NA	-0.00423267	NA	NA	NA	NA	NA	NA	NA	NA	NA	NA	NA	NA	NA	NA	NA	NA	NA	0.0693356	NA	NA	NA	NA	NA	NA	0.0111708	0.0103777
NE001483	21	NA	NA	NA	NA	NA	NA	NA	NA	NA	NA	0.0429	NA	NA	NA	NA	NA	NA	NA	NA	NA	NA	NA	NA	-0.227813	NA	2.40067	-0.297625	0.0393375	-0.0577788	1.78747	-5.5059	-0.0997272	NA	NA	0.00519174	NA	NA	NA	-1.10329	-0.128914	NA	NA	NA	0.0167004	NA	NA	-0.0120933	-0.0200579
NE001494	7	NA	NA	NA	NA	NA	NA	NA	NA	NA	NA	0.0409	NA	NA	NA	NA	NA	NA	NA	NA	NA	NA	NA	0.0490782	NA	NA	NA	NA	NA	-0.0179622	NA	NA	NA	NA	0.0094692	NA	NA	NA	NA	NA	NA	NA	NA	NA	0.0105927	NA	NA	NA	NA
NE001509	17	NA	NA	NA	-0.36	NA	NA	0.0594	NA	NA	NA	-0.0279	NA	NA	0.158	NA	NA	NA	NA	NA	NA	NA	NA	-0.102529	NA	NA	NA	-0.302044	-0.0948313	NA	NA	1.98556	-0.103465	-0.0338614	-0.015446	NA	-0.0118144	NA	NA	NA	NA	NA	NA	NA	NA	0.00317948	0.00226668	-0.0125755	NA
NE001510	7	NA	NA	NA	NA	NA	NA	NA	NA	NA	NA	0.0529	NA	NA	NA	0.0682	NA	-0.106	0.0624	0.0508	NA	0.0017572	NA	NA	NA	NA	NA	NA	NA	NA	NA	NA	NA	NA	NA	NA	NA	NA	0.00988933	NA	NA	NA	NA	NA	NA	NA	NA	NA	NA
NE001513	16	NA	NA	-0.149	NA	-0.46	NA	NA	0.138	NA	NA	NA	NA	0.0598	NA	0.0765	0.0813	NA	0.0719	0.0815	0.134	0.00315471	0.00602971	0.165173	0.147596	0.0341559	NA	NA	NA	NA	NA	NA	NA	NA	-0.0262232	NA	NA	NA	-0.00568743	NA	NA	NA	NA	NA	NA	NA	NA	NA	NA
NE001515	21	NA	NA	NA	NA	NA	2.44	NA	NA	NA	-0.0763	NA	NA	0.0281	NA	0.0419	0.043	-0.202	0.0408	0.0576	0.032	NA	-0.00766638	NA	NA	NA	-1.14769	NA	NA	NA	NA	NA	NA	NA	NA	-0.00323086	NA	0.12321	-0.00692826	0.627335	0.0728037	NA	NA	0.00719495	NA	NA	NA	0.00474418	0.0102459
NE001531	9	NA	NA	NA	NA	NA	-2.74	0.0732	NA	0.857	NA	NA	NA	NA	NA	NA	NA	0.107	NA	NA	NA	NA	NA	0.0577148	NA	NA	NA	NA	NA	NA	NA	NA	NA	NA	-0.0184831	-0.00893609	-0.0163477	NA	-0.0118283	NA	NA	NA	NA	NA	NA	NA	NA	NA	NA
NE001532	3	NA	NA	NA	NA	NA	NA	NA	NA	-0.0948	NA	NA	NA	NA	NA	NA	NA	NA	NA	NA	NA	NA	NA	NA	NA	NA	NA	NA	-0.0287287	NA	NA	NA	NA	0.0277136	NA	NA	NA	NA	NA	NA	NA	NA	NA	NA	NA	NA	NA	NA	NA
NE001533	14	NA	NA	NA	NA	NA	NA	0.0613	NA	1.04	0.246	NA	NA	NA	NA	NA	NA	NA	NA	NA	NA	NA	NA	NA	NA	0.0277109	NA	NA	0.0728979	NA	NA	-2.41322	-0.185489	-0.0674711	NA	NA	NA	0.17029	NA	-0.796813	NA	NA	-0.00515275	0.0129903	0.0072102	-0.0137308	NA	NA	NA
NE001542	37	-0.296	-0.62	-0.142	NA	NA	NA	NA	0.0311	0.0251	NA	0.039	0.0953	0.0476	NA	0.0559	0.0486	-0.0447	0.0529	0.0153	0.0423	0.00235255	0.00483815	NA	0.108777	0.0107805	-0.791413	NA	NA	0.00961832	NA	NA	NA	NA	0.0151165	NA	0.0149912	NA	NA	0.430073	0.0740794	0.00583559	-0.00610318	0.00456615	-0.00742567	-0.00917114	-0.00172561	NA	NA
NE001547	10	NA	0.316	0.334	NA	NA	NA	NA	NA	NA	NA	NA	NA	NA	NA	NA	NA	NA	-0.0322	NA	NA	NA	-0.0148445	-0.335708	-0.155257	NA	-1.05886	NA	NA	NA	NA	3.21718	0.139555	NA	NA	NA	NA	NA	NA	1.32611	NA	NA	NA	NA	NA	NA	NA	NA	NA
NE001570	4	NA	NA	NA	NA	-0.61	NA	NA	NA	NA	NA	NA	NA	NA	NA	NA	NA	NA	NA	NA	-0.0571	NA	NA	NA	NA	NA	NA	NA	NA	NA	NA	NA	NA	NA	-0.0121844	NA	NA	NA	0.00829444	NA	NA	NA	NA	NA	NA	NA	NA	NA	NA
NE001572	14	NA	0.178	NA	0.3	1.63	NA	NA	-0.108	-0.0889	-0.161	-0.0637	-0.292	-0.0513	NA	-0.0513	-0.0523	NA	-0.061	-0.0628	NA	NA	NA	0.0392896	NA	NA	NA	NA	NA	NA	NA	NA	NA	NA	NA	NA	NA	NA	NA	NA	NA	NA	NA	NA	NA	NA	NA	NA	NA
NE001575	7	NA	NA	NA	NA	NA	NA	NA	NA	NA	NA	-0.0372	NA	-0.0231	NA	-0.0252	NA	NA	-0.0184	NA	NA	NA	NA	NA	NA	NA	NA	NA	0.0581119	NA	NA	NA	NA	0.0765867	0.0236664	NA	NA	NA	NA	NA	NA	NA	NA	NA	NA	NA	NA	NA	NA
NE001585	8	NA	NA	-0.184	NA	NA	NA	NA	NA	NA	NA	NA	NA	NA	NA	NA	NA	NA	-0.0377	-0.0459	-0.0834	NA	NA	-0.226337	NA	NA	NA	0.137595	NA	NA	NA	NA	NA	NA	NA	NA	0.00751664	NA	NA	NA	NA	NA	NA	NA	NA	NA	-0.00124797	NA	NA
NE001587	5	NA	NA	NA	NA	NA	NA	NA	NA	NA	NA	NA	NA	NA	NA	NA	NA	NA	NA	NA	NA	-0.00813079	NA	NA	NA	-0.0141991	NA	NA	NA	NA	NA	NA	NA	NA	NA	0.00397883	0.00724384	NA	NA	NA	NA	NA	-0.00555701	NA	NA	NA	NA	NA	NA
NE001590	14	NA	NA	NA	NA	NA	NA	0.119	NA	NA	-0.0544	NA	NA	NA	NA	NA	NA	NA	NA	NA	NA	NA	NA	NA	NA	0.0194084	NA	NA	NA	NA	NA	NA	NA	NA	NA	NA	NA	NA	0.00469293	NA	0.0758531	NA	NA	NA	0.00853893	NA	0.00175097	NA	0.0359395
NE001595	14	NA	NA	NA	NA	NA	NA	NA	NA	NA	NA	0.034	NA	-0.0312	NA	-0.0302	-0.0249	NA	-0.0459	NA	NA	NA	NA	NA	NA	0.0131555	-0.861954	NA	0.0340796	0.0457647	NA	NA	NA	NA	NA	-0.00796327	NA	0.0484126	-0.0140622	NA	NA	NA	NA	NA	-0.00312082	NA	0.00324334	NA	NA
NE001596	6	-0.184	NA	NA	0.51	NA	NA	NA	NA	NA	NA	NA	NA	NA	NA	NA	NA	NA	NA	NA	NA	NA	NA	NA	NA	NA	NA	NA	NA	NA	NA	NA	NA	NA	NA	NA	NA	NA	NA	NA	-0.130212	NA	-0.00527863	NA	NA	0.010984	NA	NA	NA
NE001610	8	NA	NA	NA	NA	NA	2.48	NA	NA	NA	NA	0.173	0.173	NA	NA	-0.0269	-0.0206	0.0867	NA	NA	-0.0629	NA	NA	NA	NA	NA	NA	NA	-0.0736034	NA	NA	NA	NA	NA	NA	NA	NA	NA	NA	NA	NA	NA	NA	NA	NA	NA	NA	NA	NA
NE001618	2	NA	NA	NA	NA	NA	NA	NA	NA	NA	NA	NA	NA	NA	NA	NA	NA	NA	NA	NA	NA	NA	NA	NA	NA	NA	NA	0.509076	NA	NA	NA	NA	NA	NA	0.027436	NA	NA	NA	NA	NA	NA	NA	NA	NA	NA	NA	NA	NA	NA
NE001619	3	NA	NA	NA	NA	NA	-3.17	NA	NA	NA	NA	NA	NA	NA	NA	NA	NA	NA	-0.0246	NA	NA	NA	NA	NA	NA	NA	NA	NA	NA	NA	NA	NA	NA	NA	NA	NA	-0.017116	NA	NA	NA	NA	NA	NA	NA	NA	NA	NA	NA	NA
NE001633	9	NA	NA	NA	0.53	NA	NA	NA	-0.0673	NA	NA	NA	NA	NA	NA	NA	NA	-0.1	-0.0497	-0.0479	NA	NA	NA	NA	NA	NA	NA	NA	NA	0.0537541	-1.10548	NA	NA	NA	NA	NA	NA	NA	NA	NA	NA	NA	NA	NA	-0.00728642	NA	-0.00127666	NA	NA
NE001634	15	NA	NA	NA	NA	NA	3.41	NA	-0.131	-0.0831	NA	-0.063	NA	-0.0205	-0.7	-0.0257	-0.02	0.0541	NA	NA	-0.0285	0.0253578	0.0234992	NA	0.120257	NA	NA	NA	NA	NA	-0.916631	NA	NA	NA	NA	NA	NA	NA	NA	NA	NA	NA	NA	NA	NA	NA	NA	NA	NA
NE001635	13	NA	NA	NA	NA	NA	NA	NA	0.0569	NA	NA	NA	-0.129	0.0325	NA	0.0331	0.0418	NA	0.047	0.0233	0.0721	NA	NA	NA	NA	NA	NA	-0.166029	NA	NA	NA	NA	NA	-0.0442849	NA	-0.00296024	NA	NA	-0.00735657	NA	NA	NA	NA	NA	NA	NA	NA	-0.00586769	NA
NE001636	20	-0.198	NA	NA	0.46	0.87	NA	NA	0.108	NA	NA	NA	0.228	0.0797	NA	0.0845	0.083	-0.0695	0.0959	0.099	0.0993	NA	NA	NA	NA	NA	NA	NA	-0.029184	NA	NA	NA	0.133519	0.0672053	0.0307953	NA	0.00803341	NA	0.0105146	NA	NA	NA	NA	NA	NA	0.00670207	NA	NA	NA
NE001637	8	-0.238	-0.373	NA	NA	NA	NA	NA	NA	NA	NA	NA	NA	NA	NA	NA	NA	0.07	NA	-0.0267	NA	NA	NA	0.210237	0.128337	NA	NA	NA	NA	NA	NA	NA	NA	NA	NA	NA	NA	NA	NA	NA	NA	NA	NA	NA	NA	0.00373971	NA	NA	NA
NE001638	14	NA	NA	0.117	NA	NA	NA	NA	NA	NA	NA	NA	NA	NA	NA	NA	NA	NA	NA	NA	-0.0911	NA	NA	NA	0.174879	NA	NA	0.131013	0.0395626	0.0791356	NA	NA	NA	0.0409722	NA	NA	NA	NA	0.00416353	NA	NA	0.00725417	0.0170155	NA	-0.00912914	NA	NA	NA	-0.0158196
NE001643	8	-0.246	NA	NA	-0.37	NA	NA	NA	0.0842	NA	NA	0.0402	NA	NA	NA	NA	NA	NA	NA	NA	NA	NA	NA	NA	NA	NA	NA	NA	NA	NA	-0.424745	NA	0.0895942	NA	NA	NA	NA	NA	0.0105761	NA	NA	NA	NA	NA	-0.00225193	NA	NA	NA	NA
NE001648	7	NA	NA	NA	NA	NA	NA	NA	NA	NA	NA	-0.0353	NA	-0.0497	NA	-0.0521	-0.0579	NA	NA	NA	NA	NA	NA	NA	0.267026	NA	NA	NA	NA	NA	NA	NA	NA	NA	NA	NA	NA	NA	NA	NA	NA	NA	0.0158641	NA	NA	NA	NA	NA	NA
NE001650	6	NA	NA	NA	NA	NA	NA	NA	NA	NA	-0.1	-0.032	NA	NA	NA	NA	NA	NA	NA	-0.0385	NA	NA	NA	NA	0.13205	NA	NA	NA	NA	NA	NA	NA	NA	NA	NA	NA	NA	NA	NA	NA	NA	NA	NA	NA	-0.00984792	NA	NA	NA	0.0125176
NE001672	18	NA	0.293	NA	0.47	NA	NA	NA	-0.0492	NA	NA	0.291	0.0975	NA	NA	NA	NA	NA	NA	NA	-0.0745	0.00807347	NA	NA	NA	NA	NA	0.11676	NA	NA	NA	NA	NA	NA	NA	NA	NA	NA	0.00919702	NA	0.323072	NA	NA	0.0151272	NA	NA	NA	0.0311735	0.0739678
NE001673	13	NA	NA	0.208	NA	NA	NA	NA	NA	0.544	NA	NA	NA	-0.0233	NA	-0.0303	-0.0326	0.141	NA	-0.0536	NA	NA	NA	0.19524	NA	NA	NA	NA	NA	-0.0379432	NA	NA	-0.144551	-0.0569602	-0.0232895	NA	NA	NA	NA	NA	NA	NA	0.0101768	NA	NA	NA	NA	NA	NA
NE001675	21	NA	NA	0.626	0.81	-0.79	NA	NA	NA	NA	-0.131	NA	NA	0.0907	NA	0.0984	0.1	NA	0.119	0.0918	0.121	NA	NA	NA	NA	NA	NA	NA	NA	NA	NA	NA	NA	NA	NA	NA	0.0128696	NA	NA	NA	0.141074	NA	0.0063654	NA	0.00416529	NA	NA	0.0190296	0.025393
NE001681	21	NA	-0.282	NA	0.51	1.19	NA	NA	NA	NA	NA	NA	-1.3	NA	NA	-0.0304	-0.0306	0.0307	NA	NA	-0.0475	NA	-0.00642521	NA	-0.0817753	-0.0234437	-1.43158	NA	NA	NA	-1.04614	3.889	NA	0.0115185	NA	NA	NA	NA	0.00620021	1.26356	NA	NA	0.0071606	NA	NA	0.0288396	NA	NA	NA
NE001717	6	NA	NA	NA	NA	NA	NA	NA	NA	NA	NA	NA	NA	NA	NA	NA	NA	NA	NA	NA	NA	-0.00552805	NA	NA	NA	NA	-0.869627	NA	NA	0.0452326	NA	2.49535	NA	NA	NA	NA	NA	-0.0821363	NA	NA	NA	NA	NA	0.0170542	NA	NA	NA	NA	NA
NE001719	6	NA	NA	NA	NA	NA	NA	NA	NA	NA	NA	NA	NA	NA	NA	NA	NA	NA	NA	NA	NA	NA	NA	0.17804	NA	NA	1.02299	0.136805	NA	NA	NA	-1.54316	NA	NA	NA	NA	NA	NA	NA	-0.366263	NA	-0.00589489	NA	NA	NA	NA	NA	NA	NA
NE001720	6	NA	0.921	NA	NA	NA	NA	NA	NA	NA	NA	-0.0547	-0.029	NA	NA	NA	NA	-0.0901	NA	NA	-0.053	NA	NA	NA	NA	NA	NA	0.181097	NA	NA	NA	NA	NA	NA	NA	NA	NA	NA	NA	NA	NA	NA	NA	NA	NA	NA	NA	NA	NA
NE001721	20	NA	NA	NA	NA	NA	NA	-0.311	-0.068	NA	NA	NA	NA	NA	-0.607	NA	NA	-0.0248	NA	NA	NA	NA	NA	NA	NA	NA	-1.05009	NA	NA	NA	NA	NA	0.0837007	0.0346968	0.0168967	NA	NA	NA	NA	NA	0.0775637	0.008428	NA	0.00788961	NA	NA	0.00138538	0.0171682	0.0168627
NE001724	3	NA	NA	NA	NA	NA	NA	NA	NA	NA	NA	NA	NA	NA	NA	NA	NA	NA	NA	NA	NA	NA	0.00317585	0.271445	NA	NA	NA	NA	NA	NA	NA	NA	-0.0734163	NA	NA	NA	NA	NA	NA	NA	NA	NA	NA	NA	NA	NA	NA	NA	NA
NE001727	2	NA	NA	NA	0.66	NA	NA	NA	NA	NA	NA	NA	NA	NA	NA	NA	NA	NA	NA	-0.0438	NA	NA	NA	NA	NA	NA	NA	NA	NA	NA	NA	NA	NA	NA	NA	NA	NA	NA	NA	NA	NA	NA	NA	NA	NA	NA	NA	NA	NA
NE001730	9	-0.616	NA	NA	0.59	NA	NA	NA	NA	NA	NA	NA	-0.111	-0.0168	NA	NA	-0.0246	NA	NA	NA	NA	NA	NA	NA	NA	NA	NA	NA	NA	NA	NA	NA	-0.132564	NA	NA	NA	NA	NA	0.00678844	NA	NA	NA	NA	NA	NA	NA	NA	NA	NA
NE001732	15	-0.719	NA	NA	-0.46	0.42	NA	-0.18	NA	NA	-0.186	NA	NA	NA	-0.5	NA	NA	NA	NA	NA	NA	-0.00474929	NA	NA	-0.0926467	NA	-0.94067	NA	NA	0.00906365	NA	2.32603	NA	NA	NA	-0.00805525	NA	NA	NA	0.407341	NA	NA	NA	NA	-0.00624826	NA	NA	NA	NA
NE001735	12	NA	-0.468	NA	NA	NA	NA	NA	-0.109	NA	NA	-0.0268	NA	-0.0396	NA	-0.0458	-0.0366	-0.163	-0.0528	-0.0353	-0.037	0.00154554	NA	NA	NA	NA	NA	NA	NA	NA	NA	NA	-0.0738779	NA	NA	NA	NA	NA	NA	NA	NA	NA	NA	NA	NA	NA	NA	NA	NA
NE001737	15	NA	0.838	0.315	NA	0.4	NA	NA	0.0487	NA	0.0745	0.0647	NA	0.0163	NA	0.0166	0.0203	NA	0.0247	NA	NA	-0.00348452	NA	NA	-0.210439	-0.0571299	NA	NA	NA	0.0287545	NA	NA	NA	NA	NA	NA	NA	NA	NA	NA	NA	NA	NA	NA	0.00387066	NA	NA	NA	NA
NE001743	7	NA	-0.527	-0.278	NA	NA	1.63	NA	NA	NA	NA	NA	NA	NA	NA	NA	NA	NA	NA	NA	NA	NA	NA	NA	NA	NA	NA	NA	NA	NA	NA	NA	NA	NA	NA	NA	0.0159047	0.0872469	0.0083802	NA	NA	0.0121483	NA	NA	NA	NA	NA	NA	NA
NE001746	5	NA	NA	NA	NA	NA	NA	NA	0.0307	NA	NA	0.0268	NA	NA	NA	NA	NA	NA	NA	NA	NA	NA	-0.00511245	NA	NA	NA	NA	NA	NA	NA	NA	NA	NA	NA	NA	NA	NA	NA	NA	NA	0.239141	NA	NA	NA	NA	NA	NA	NA	NA
NE001751	4	NA	NA	NA	NA	NA	NA	NA	NA	NA	NA	NA	NA	NA	NA	NA	NA	0.0757	NA	0.0724	NA	0.0159601	0.0242553	NA	NA	NA	NA	NA	NA	NA	NA	NA	NA	NA	NA	NA	NA	NA	NA	NA	NA	NA	NA	NA	NA	NA	NA	NA	NA
NE001755	16	NA	-0.42	NA	NA	NA	-1.39	NA	NA	-0.101	NA	NA	NA	-0.0154	NA	NA	-0.0227	-0.0722	-0.036	-0.0351	-0.0193	NA	NA	NA	0.263665	NA	NA	NA	-0.0289473	NA	NA	NA	0.0543712	0.0300883	NA	NA	NA	NA	NA	NA	NA	NA	NA	NA	-0.00262893	NA	NA	0.0260076	NA
NE001759	22	NA	NA	NA	NA	NA	-1.42	NA	NA	-0.186	NA	NA	-0.0996	NA	0.127	NA	NA	NA	NA	NA	NA	NA	NA	NA	NA	0.0415784	NA	-0.543391	0.0626437	NA	0.783319	-2.95381	NA	NA	NA	NA	0.0364408	0.252849	NA	-0.664074	0.173784	NA	0.0109266	0.00706539	0.00608368	-0.0129736	NA	NA	0.0165425
NE001769	1	NA	NA	NA	NA	NA	NA	NA	NA	NA	NA	NA	NA	NA	NA	NA	NA	NA	NA	NA	NA	NA	NA	NA	NA	NA	NA	NA	NA	NA	NA	NA	NA	NA	NA	NA	NA	NA	NA	NA	NA	NA	NA	NA	NA	-0.0103437	NA	NA	NA
NE001774	20	NA	NA	NA	0.71	-0.79	2.26	NA	0.0938	NA	0.0608	0.0842	0.116	0.0549	0.196	0.0666	0.0734	NA	0.0565	0.0666	0.0631	NA	NA	NA	NA	-0.0231942	NA	NA	NA	NA	NA	NA	NA	NA	NA	0.00273066	NA	NA	NA	NA	NA	NA	NA	NA	NA	NA	NA	-0.00574129	NA
NE001775	22	NA	NA	NA	0.85	NA	NA	NA	NA	NA	NA	-0.0372	NA	-0.0166	NA	-0.0298	-0.0317	0.0347	NA	-0.0662	NA	NA	NA	-0.179469	-0.147191	NA	NA	NA	NA	NA	NA	2.83695	NA	NA	NA	NA	NA	-0.0772488	NA	0.688579	-0.127957	NA	0.00841229	NA	NA	0.0203963	NA	-0.00985934	-0.0259001
NE001777	17	NA	NA	NA	NA	NA	NA	NA	NA	-0.0958	NA	NA	-0.231	NA	NA	NA	0.0137	NA	NA	NA	NA	-0.0033194	NA	-0.0959597	-0.160826	-0.0589467	NA	NA	NA	NA	NA	NA	NA	NA	NA	NA	NA	NA	NA	NA	0.0515828	NA	NA	NA	NA	0.00618367	NA	0.0164741	0.00765257
NE001779	19	NA	NA	NA	0.61	1.1	-1.62	NA	NA	NA	-0.0485	NA	NA	NA	NA	NA	NA	NA	NA	NA	NA	0.00108242	NA	NA	NA	0.079816	NA	NA	0.0414814	0.0778688	NA	NA	NA	NA	NA	-0.0128502	0.00701091	0.0944468	-0.0178913	NA	0.210525	NA	NA	0.0214479	NA	NA	NA	NA	0.0302814
NE001780	7	NA	NA	NA	NA	NA	NA	NA	NA	NA	NA	0.0617	NA	NA	NA	NA	NA	NA	NA	NA	NA	NA	NA	NA	NA	NA	1.41689	NA	NA	NA	NA	-2.43461	NA	NA	NA	NA	NA	NA	NA	-0.708484	NA	NA	NA	NA	0.00632531	-0.00987124	NA	NA	NA
NE001781	26	0.484	NA	NA	NA	-0.57	NA	NA	NA	NA	NA	0.0466	NA	NA	NA	NA	NA	NA	NA	NA	NA	0.0020341	0.00486858	-0.226176	-0.228835	NA	3.91858	-0.39333	0.0684454	-0.055282	2.15034	-7.03125	-0.179557	-0.0629274	-0.0253292	NA	NA	NA	NA	-2.11237	-0.116822	-0.0128212	-0.0122163	NA	NA	-0.0101994	NA	NA	-0.0201685
NE001782	12	NA	-0.445	NA	-0.39	NA	NA	0.0672	NA	NA	NA	NA	NA	NA	NA	NA	NA	NA	-0.012	NA	NA	NA	NA	NA	NA	NA	-1.62823	-0.206456	NA	0.010148	NA	1.95122	0.107183	0.0169524	NA	-0.00725334	NA	NA	-0.00252835	NA	NA	NA	NA	NA	NA	NA	NA	NA	NA
NE001783	32	NA	NA	NA	-0.57	0.71	NA	0.12	0.11	0.0217	0.0746	NA	0.0951	0.0595	0.132	0.0687	0.0704	NA	0.0552	0.0751	0.0862	NA	NA	NA	-0.167758	-0.0511393	NA	NA	NA	-0.0237754	0.729377	-3.47953	NA	NA	NA	NA	0.0138645	NA	0.00390842	-0.718864	0.146247	NA	-0.00666088	NA	NA	-0.00571332	NA	0.0131839	0.0349146
NE001788	7	NA	NA	NA	NA	NA	NA	NA	NA	NA	NA	-0.0399	-0.0535	NA	NA	NA	NA	NA	NA	NA	NA	NA	NA	NA	0.0968083	NA	NA	NA	-0.0356536	NA	NA	NA	NA	NA	NA	NA	NA	NA	NA	NA	-0.0667508	NA	-0.0100523	-0.00266115	NA	NA	NA	NA	NA
NE001789	22	NA	NA	NA	-0.31	NA	4.44	NA	NA	NA	NA	NA	NA	NA	0.134	NA	NA	NA	NA	-0.0202	-0.0547	NA	NA	0.118052	NA	0.0222881	NA	0.433516	-0.0586964	-0.0399023	-0.607859	-1.2729	NA	NA	NA	NA	NA	NA	NA	NA	0.0766988	NA	-0.00595669	NA	NA	-0.0105565	NA	0.00990853	0.0260876
NE001793	9	-0.535	NA	NA	NA	-1.02	NA	-0.524	NA	-0.124	-0.179	NA	NA	NA	-0.619	NA	NA	NA	NA	NA	-0.0387	-0.00474732	-0.00584281	NA	NA	NA	NA	NA	NA	NA	NA	NA	NA	NA	NA	NA	NA	NA	NA	NA	NA	NA	NA	NA	NA	NA	NA	NA	NA
NE001796	15	NA	NA	0.122	NA	NA	NA	0.0853	NA	NA	NA	NA	NA	NA	NA	NA	NA	0.0948	NA	NA	NA	NA	NA	NA	0.0925589	NA	NA	NA	NA	NA	-0.764377	NA	NA	NA	NA	0.00687776	-0.0229415	-0.0263751	NA	0.382525	NA	NA	0.00575438	-0.00622109	-0.00702807	NA	-0.00114642	NA	NA
NE001805	15	0.241	NA	NA	NA	NA	NA	NA	NA	NA	-0.314	NA	0.126	-0.0298	NA	-0.0406	-0.0363	NA	NA	NA	NA	0.00924642	0.0138667	NA	NA	NA	NA	NA	NA	NA	-0.429306	3.24673	NA	NA	NA	NA	NA	-0.0987395	NA	0.647498	NA	NA	NA	NA	-0.0049965	0.02143	NA	NA	NA
NE001810	2	NA	NA	NA	NA	NA	NA	NA	NA	NA	0.0467	NA	NA	NA	NA	NA	NA	NA	NA	NA	NA	NA	NA	NA	NA	NA	NA	NA	NA	0.0292615	NA	NA	NA	NA	NA	NA	NA	NA	NA	NA	NA	NA	NA	NA	NA	NA	NA	NA	NA
NE001811	7	NA	NA	NA	NA	NA	NA	NA	NA	NA	0.159	NA	NA	NA	NA	NA	NA	NA	NA	NA	NA	NA	NA	NA	NA	NA	NA	NA	NA	0.035358	NA	NA	NA	NA	0.0177881	NA	NA	NA	NA	NA	NA	NA	0.00710301	NA	-0.00552235	NA	NA	NA	NA
NE001819	10	NA	NA	NA	NA	1.48	NA	-0.356	NA	-0.144	-0.153	-0.029	NA	NA	-0.573	0.027	NA	NA	0.0284	NA	0.0558	NA	NA	NA	NA	NA	NA	NA	NA	NA	NA	NA	NA	NA	NA	NA	NA	NA	NA	NA	NA	NA	NA	NA	-0.00656432	NA	NA	NA	NA
NE001823	19	NA	0.369	0.478	NA	-0.43	NA	NA	NA	NA	-0.0653	-0.0634	NA	NA	NA	NA	NA	-0.0989	NA	-0.0324	-0.0443	0.00245605	0.00630016	NA	NA	NA	NA	-0.135421	NA	NA	0.439167	NA	0.0496188	0.0330238	0.011747	NA	NA	NA	NA	NA	NA	NA	NA	0.00581956	0.0104217	NA	NA	NA	NA
NE001831	20	NA	NA	NA	NA	NA	NA	NA	NA	NA	NA	0.0624	NA	NA	NA	NA	NA	NA	NA	NA	NA	NA	NA	NA	NA	NA	1.7661	NA	0.0351568	-0.0369994	NA	-2.49249	-0.126433	-0.0451588	-0.0157652	NA	NA	NA	NA	-0.629797	-0.0597356	-0.00801526	-0.00557732	NA	NA	NA	NA	-0.00575469	-0.018051
NE001832	24	0.397	NA	0.107	-0.32	NA	NA	0.122	0.0253	0.464	0.128	NA	0.183	0.015	0.187	NA	NA	NA	NA	NA	NA	NA	-0.010688	-0.0978517	NA	NA	NA	0.386539	NA	NA	-0.689123	NA	-0.0684175	NA	-0.0148794	NA	-0.00716271	NA	NA	NA	NA	0.0107012	0.00711131	NA	NA	0.0155462	0.00193756	NA	NA
NE001833	5	NA	NA	NA	NA	NA	NA	NA	NA	NA	0.185	NA	-0.0732	NA	NA	NA	NA	NA	NA	NA	NA	-0.00200657	-0.00650375	NA	NA	NA	NA	NA	NA	NA	NA	NA	NA	NA	NA	NA	NA	NA	NA	NA	NA	NA	NA	NA	-0.00247236	NA	NA	NA	NA
NE001863	11	NA	NA	NA	NA	NA	2.59	NA	NA	NA	NA	-0.0202	NA	NA	NA	-0.0156	-0.0205	NA	-0.0362	-0.0618	NA	NA	NA	0.161839	0.113023	NA	NA	NA	NA	NA	NA	NA	NA	NA	NA	NA	NA	NA	NA	NA	NA	0.00900637	NA	NA	0.00960741	NA	NA	NA	NA
NE001864	9	-0.159	-0.424	-0.318	NA	NA	NA	NA	NA	0.104	NA	NA	NA	NA	0.503	NA	NA	NA	NA	NA	NA	NA	NA	NA	-0.166334	NA	NA	NA	NA	NA	0.605276	NA	NA	NA	NA	NA	NA	NA	NA	NA	NA	-0.00766716	NA	NA	NA	-0.00411388	NA	NA	NA
NE001868	11	-0.529	-0.455	-0.458	NA	NA	NA	-0.224	NA	NA	0.111	NA	-0.218	NA	NA	NA	NA	-0.0402	-0.00986	NA	NA	NA	NA	NA	NA	NA	NA	NA	NA	NA	NA	NA	NA	NA	NA	-0.00921437	0.0217991	NA	NA	NA	NA	NA	NA	NA	NA	-0.00392646	NA	NA	NA
NE001869	14	0.592	NA	NA	-0.3	NA	NA	-0.218	0.0428	-0.172	NA	NA	NA	0.0208	NA	0.0231	0.022	NA	0.0197	0.0264	0.0263	NA	NA	NA	NA	0.0561451	NA	NA	NA	NA	-0.353944	NA	NA	NA	NA	0.00354616	NA	NA	NA	NA	NA	NA	NA	NA	NA	NA	NA	NA	NA
NE001872	10	NA	NA	0.523	NA	NA	NA	0.283	-0.0581	-0.29	NA	NA	NA	NA	NA	NA	NA	NA	NA	-0.0397	0.0379	NA	NA	NA	NA	NA	NA	0.0799208	NA	NA	NA	NA	NA	0.0234522	NA	NA	NA	NA	-0.0175673	NA	NA	NA	NA	NA	-0.0092115	NA	NA	NA	NA
NE001874	15	NA	0.52	NA	NA	NA	NA	NA	-0.0821	0.165	NA	NA	NA	NA	0.335	NA	NA	0.0438	NA	NA	-0.0575	NA	NA	NA	NA	NA	NA	NA	NA	-0.0259585	0.666489	NA	-0.0761821	-0.0355745	NA	NA	NA	NA	NA	NA	NA	0.0157397	NA	NA	0.00740133	NA	NA	NA	NA
NE001878	8	NA	NA	NA	NA	NA	-1.23	0.404	NA	-0.261	NA	NA	NA	NA	-0.397	NA	NA	0.0559	NA	NA	NA	NA	NA	NA	NA	-0.0497957	NA	NA	NA	NA	NA	NA	NA	-0.0312799	NA	NA	NA	NA	NA	NA	NA	NA	NA	NA	NA	NA	NA	0.00607013	NA
NE001880	21	NA	-0.327	-0.124	NA	NA	NA	0.448	NA	0.444	0.169	0.0253	0.217	NA	0.584	NA	NA	NA	NA	0.0241	NA	NA	NA	NA	0.201344	NA	NA	0.303717	NA	0.0287321	-0.471362	NA	0.0836846	NA	NA	0.0125269	NA	NA	0.103909	NA	0.0689074	NA	0.0108364	0.00935858	NA	NA	NA	NA	NA
NE001881	8	NA	NA	NA	NA	NA	NA	NA	NA	NA	NA	NA	NA	NA	NA	NA	NA	NA	NA	NA	NA	NA	0.00734786	0.309914	NA	-0.0734687	NA	NA	-0.0453526	-0.0280612	-0.369335	NA	NA	NA	NA	NA	NA	NA	-0.0127543	NA	NA	-0.0165167	NA	NA	NA	NA	NA	NA	NA
NE001882	16	NA	NA	NA	NA	-1.03	NA	-0.144	0.0909	-0.226	NA	NA	NA	NA	NA	NA	0.0116	-0.0367	NA	0.0214	NA	NA	NA	NA	NA	-0.0724058	NA	0.422805	NA	NA	-1.06881	NA	NA	NA	NA	-0.00719957	NA	NA	NA	NA	NA	0.0219915	NA	NA	NA	NA	NA	NA	NA
NE001883	24	NA	-0.16	0.448	-0.36	NA	2.73	0.255	-0.0478	NA	NA	NA	NA	NA	-0.394	NA	NA	0.0922	-0.0144	NA	NA	0.000648261	NA	NA	NA	0.0383383	NA	-0.208917	NA	-0.0232178	0.552	NA	0.0826625	0.0385316	0.0153162	-0.0038445	NA	NA	NA	NA	NA	NA	-0.00901259	0.00558481	NA	0.006826	NA	0.00678792	NA
NE001886	29	NA	NA	NA	-0.31	NA	-2.54	NA	NA	NA	0.145	NA	-0.0821	-0.0301	-0.209	-0.0217	-0.028	NA	-0.0181	NA	NA	-0.00274821	NA	-0.22455	-0.147634	-0.0185442	NA	NA	-0.0264072	-0.0205577	NA	2.15672	0.187145	0.069962	NA	NA	-0.0151355	-0.121994	NA	0.571883	-0.100237	NA	NA	-0.00434702	NA	0.0117369	NA	NA	NA
NE001887	26	NA	0.286	-0.135	NA	-0.75	NA	NA	-0.135	NA	NA	NA	-0.165	-0.0173	NA	NA	NA	NA	NA	NA	-0.0484	-0.00211493	NA	0.16615	NA	NA	1.33315	-0.146046	NA	-0.0174685	0.80474	-2.6719	NA	-0.0287748	NA	NA	0.029316	NA	NA	-0.948363	-0.120802	NA	NA	NA	0.00590926	NA	NA	-0.0071502	-0.0188216
NE001897	10	NA	NA	NA	NA	NA	-2.4	NA	NA	NA	0.228	NA	NA	NA	0.311	NA	NA	NA	0.0231	NA	0.0485	NA	-0.0067324	NA	NA	0.0486151	NA	NA	NA	NA	NA	NA	NA	NA	NA	0.00489714	NA	0.121442	NA	NA	NA	NA	0.00284412	NA	NA	NA	NA	NA	NA
NE001909	31	0.464	NA	NA	NA	-0.61	1.5	NA	0.0704	0.0695	0.0642	0.023	-0.267	0.0279	NA	0.0282	0.0359	NA	0.0161	0.0418	0.0456	NA	NA	-0.115011	NA	NA	1.66303	NA	0.0374293	NA	NA	-2.2748	-0.0678617	NA	-0.0171416	NA	-0.0182976	-0.0837648	NA	-0.597509	NA	-0.0111233	NA	NA	0.0031356	NA	NA	NA	0.0248048
NE001928	16	0.142	NA	NA	-0.77	NA	NA	NA	-0.0465	0.0942	NA	NA	NA	NA	NA	NA	NA	-0.12	NA	NA	NA	NA	NA	NA	NA	0.0239266	NA	NA	NA	NA	NA	NA	NA	NA	NA	NA	-0.018852	NA	-0.00610526	NA	NA	NA	NA	NA	NA	0.00460543	NA	0.0187392	0.0251252
NE001932	20	NA	NA	NA	-0.51	NA	NA	-0.181	0.0643	NA	-0.173	-0.0575	-0.05	NA	-0.632	NA	0.0136	NA	0.0287	0.0313	NA	NA	NA	NA	NA	-0.0746229	NA	NA	NA	0.0260492	-0.625337	2.0768	NA	NA	0.0230098	0.00636357	0.0217103	NA	0.00577613	0.511906	NA	NA	NA	NA	NA	NA	NA	NA	NA
NE001935	31	0.258	NA	NA	-0.33	-0.62	NA	NA	NA	0.0425	0.0505	NA	0.107	0.0145	-0.204	0.0167	0.0192	NA	NA	NA	0.0614	-0.00324487	NA	-0.0845325	-0.216142	NA	NA	-0.0803986	NA	-0.0307706	0.765836	NA	-0.0971978	-0.0366828	NA	-0.0043667	NA	-0.0503806	-0.014403	NA	0.0503932	-0.00999073	NA	-0.0103824	0.0030783	-0.0131334	0.00136197	NA	NA
NE001937	12	NA	NA	-0.434	-0.5	NA	NA	-0.358	NA	NA	-0.345	NA	-0.418	NA	0.482	NA	NA	NA	NA	NA	NA	NA	0.00447443	0.169086	NA	NA	NA	NA	NA	NA	NA	NA	NA	NA	NA	NA	NA	NA	NA	NA	NA	-0.00588989	NA	NA	NA	NA	NA	NA	NA
NE001944	7	-0.514	-0.473	NA	NA	NA	NA	NA	-0.0476	NA	NA	NA	NA	NA	NA	NA	NA	NA	NA	0.0472	NA	NA	NA	NA	NA	NA	NA	NA	NA	NA	NA	NA	NA	NA	NA	NA	NA	-0.0545457	NA	NA	NA	NA	NA	NA	NA	0.00796733	0.00164912	NA	NA
NE001945	10	NA	-0.76	-0.463	NA	NA	NA	0.168	NA	0.284	-0.437	NA	NA	NA	0.224	NA	NA	NA	NA	NA	NA	NA	-0.00770555	NA	NA	NA	NA	NA	NA	NA	NA	NA	NA	NA	NA	-0.00439634	NA	NA	-0.00683517	NA	NA	0.00432431	NA	NA	NA	NA	NA	NA	NA
NE001949	12	NA	0.133	NA	NA	NA	2.23	NA	NA	NA	-0.0519	NA	NA	NA	NA	NA	NA	-0.103	NA	NA	-0.0204	0.00289093	NA	-0.0701542	NA	NA	-1.26182	NA	NA	NA	NA	2.23906	NA	NA	NA	NA	NA	0.117942	NA	0.448217	NA	NA	NA	NA	NA	0.00806678	NA	NA	NA
NE001954	17	-0.555	-0.322	-0.246	NA	0.75	NA	0.384	NA	0.0905	NA	0.0275	NA	NA	NA	NA	NA	NA	NA	NA	0.0372	NA	-0.00467414	NA	NA	NA	-1.38517	-0.111	NA	NA	NA	NA	NA	NA	0.0210359	-0.00394343	NA	NA	NA	NA	NA	0.0246466	NA	NA	NA	0.00633803	NA	0.005149	NA
NE001964	5	NA	NA	NA	NA	NA	1.39	NA	NA	NA	0.135	NA	0.248	NA	NA	NA	NA	NA	NA	NA	NA	NA	NA	NA	NA	0.0389184	NA	NA	NA	NA	NA	NA	NA	NA	NA	NA	NA	NA	NA	NA	NA	NA	NA	NA	NA	NA	0.00270709	NA	NA
NE001981	31	NA	-0.687	NA	-0.29	NA	NA	-0.144	-0.0955	-0.111	NA	NA	-0.162	NA	-0.418	-0.0231	-0.0219	NA	NA	-0.0311	0.033	NA	NA	NA	NA	-0.0141796	NA	0.257951	-0.0360263	NA	-0.783868	NA	0.0670473	0.0191798	0.0104258	0.002897	0.0113117	NA	NA	0.603484	-0.0517113	NA	NA	NA	NA	0.00832487	NA	-0.00488719	-0.0128738
NE001984	20	0.458	NA	NA	NA	NA	NA	NA	NA	0.112	NA	0.024	0.0618	NA	0.249	NA	NA	NA	NA	-0.0211	NA	NA	0.00576199	0.210936	0.273491	-0.0116879	1.28936	NA	-0.0596743	-0.0129306	-0.734215	NA	0.0377921	-0.0260735	NA	NA	NA	-0.0204378	NA	-0.270563	NA	NA	0.00366144	NA	-0.00379588	NA	NA	NA	NA
NE001989	24	NA	0.248	NA	NA	NA	-1.07	0.498	NA	0.243	NA	NA	NA	0.0216	NA	NA	0.0311	NA	NA	NA	NA	-0.00293136	-0.00718577	NA	NA	NA	NA	NA	NA	NA	NA	NA	NA	NA	0.0202311	0.00919809	0.0364263	0.0741113	0.00410107	NA	0.0697173	NA	-0.00998996	NA	-0.00727201	-0.0107402	NA	-0.0106689	-0.0233343
NE002003	15	NA	NA	NA	-0.43	NA	-1.51	NA	NA	NA	NA	NA	NA	NA	-0.2	NA	NA	NA	NA	NA	NA	NA	0.0106254	0.140566	NA	0.0594586	NA	NA	0.0342488	NA	NA	NA	NA	-0.0372063	-0.0342886	NA	-0.0278387	NA	NA	NA	NA	NA	NA	NA	0.00623995	NA	NA	NA	0.0119556
NE002004	15	NA	NA	NA	-0.28	NA	NA	0.131	NA	NA	NA	NA	NA	NA	0.389	0.0189	NA	NA	0.0141	NA	NA	NA	NA	NA	NA	NA	NA	NA	NA	NA	NA	NA	NA	0.080718	0.0138718	NA	NA	-0.125242	-0.0177426	NA	NA	NA	NA	-0.017776	NA	NA	-0.00179167	-0.0142774	NA
NE002007	23	NA	0.16	NA	0.42	NA	-3.59	0.25	-0.0611	NA	NA	0.0263	-1.57	-0.0148	0.324	-0.0154	-0.0322	NA	NA	-0.0599	NA	0.00318119	NA	NA	NA	-0.0203297	-1.1892	-0.0855407	NA	NA	NA	NA	NA	NA	NA	NA	NA	NA	NA	0.427046	NA	0.0085722	NA	NA	0.00485473	0.0124676	NA	-0.00736357	NA
NE002008	6	NA	NA	NA	NA	NA	-2.95	NA	0.0559	NA	NA	NA	0.162	NA	NA	NA	NA	0.0779	NA	NA	NA	NA	NA	NA	NA	NA	1.287	NA	NA	NA	NA	NA	NA	NA	NA	NA	NA	NA	-0.0104155	NA	NA	NA	NA	NA	NA	NA	NA	NA	NA
NE002013	30	0.237	NA	NA	0.25	0.7	NA	-0.201	NA	-0.0669	NA	-0.0418	-0.251	NA	-0.26	NA	NA	NA	NA	NA	0.0665	0.00138211	-0.00783978	0.137871	NA	NA	NA	-0.111002	NA	NA	NA	NA	-0.108556	-0.0385822	-0.0171282	0.00236289	NA	NA	-0.00447922	NA	-0.123204	-0.00946603	-0.0134997	-0.011065	-0.00489471	NA	NA	-0.00819957	-0.0177259
NE002015	19	NA	0.433	0.142	NA	NA	NA	-0.158	NA	0.11	-0.381	NA	NA	0.0131	-0.348	NA	NA	NA	NA	NA	NA	NA	-0.0030322	NA	NA	NA	NA	NA	NA	0.0262461	-0.503786	2.00104	-0.080296	-0.0418236	NA	0.00433168	NA	NA	NA	NA	NA	NA	0.00285423	-0.00451281	NA	NA	NA	0.00862422	NA
NE002023	15	NA	NA	-0.26	-0.59	NA	NA	-0.15	-0.0608	-0.113	NA	NA	NA	NA	-0.367	NA	NA	0.069	NA	-0.0221	NA	NA	NA	-0.144922	NA	NA	NA	NA	NA	NA	NA	NA	0.0303179	NA	NA	NA	NA	-0.0796163	NA	NA	NA	NA	NA	NA	NA	NA	-0.000986361	NA	NA
NE002030	21	NA	NA	NA	-0.57	NA	NA	NA	NA	NA	NA	NA	NA	NA	NA	NA	NA	0.0256	NA	NA	NA	NA	0.0043918	0.104248	NA	0.0299028	NA	NA	0.0476132	NA	0.67911	-1.62764	NA	-0.0344619	NA	NA	0.0171759	0.154026	0.00635288	-0.315435	-0.0813464	NA	-0.00922721	0.00619308	0.0111689	-0.00679863	0.00169483	NA	NA
NE002041	15	NA	NA	NA	NA	NA	NA	NA	-0.0639	0.0854	NA	NA	NA	NA	-0.315	-0.0188	NA	0.0523	NA	NA	-0.0565	NA	NA	NA	0.123621	NA	-1.10639	0.239256	-0.0259507	NA	-0.471718	1.92081	NA	NA	NA	NA	NA	NA	NA	NA	NA	NA	NA	-0.00236403	NA	NA	NA	NA	NA
NE002742	9	NA	-0.574	NA	NA	NA	NA	-0.245	NA	NA	NA	NA	0.214	0.0171	NA	NA	NA	NA	NA	NA	NA	NA	NA	NA	NA	NA	NA	NA	-0.0232339	NA	NA	NA	-0.0670178	-0.0360464	NA	NA	NA	NA	NA	NA	0.136332	NA	NA	0.00707731	NA	NA	NA	NA	NA
NE002766	8	NA	NA	NA	NA	NA	NA	NA	NA	-0.106	NA	NA	NA	NA	NA	NA	NA	NA	NA	NA	NA	NA	NA	NA	NA	NA	NA	NA	0.0613661	0.0157766	NA	NA	NA	NA	0.0138786	NA	NA	NA	NA	NA	NA	-0.0164071	-0.00432648	NA	NA	-0.00684041	0.00101194	NA	NA
NE002788	18	0.236	0.288	0.273	NA	NA	2.96	-0.272	NA	NA	NA	NA	NA	NA	0.312	NA	NA	NA	NA	NA	NA	NA	NA	-0.387002	NA	0.00958028	NA	NA	NA	NA	NA	NA	NA	NA	NA	NA	NA	-0.0834605	-0.00810291	NA	NA	NA	NA	0.00361717	-0.00452648	NA	0.00099267	NA	0.0284603
NE002795	22	NA	1.01	0.733	0.19	NA	1.91	0.32	-0.0877	-0.12	-0.0464	NA	NA	NA	-0.294	NA	NA	0.0489	-0.03	NA	-0.0229	NA	NA	NA	NA	0.0143424	NA	NA	NA	NA	NA	NA	NA	NA	-0.0114347	0.00281716	NA	0.0714122	NA	NA	-0.091086	0.0122203	NA	NA	NA	NA	-0.00122561	NA	-0.00896713
NE002796	13	NA	NA	NA	0.65	NA	NA	-0.315	NA	NA	-0.0909	NA	NA	NA	-0.279	NA	NA	0.03	NA	NA	NA	NA	NA	0.213459	NA	NA	NA	NA	NA	NA	NA	NA	-0.07873	NA	NA	-0.00281332	NA	NA	-0.00370579	NA	NA	NA	NA	-0.0136738	NA	NA	NA	0.00431814	NA
NE002801	2	NA	NA	NA	NA	NA	NA	-0.194	NA	NA	NA	NA	NA	NA	NA	NA	NA	NA	NA	NA	NA	NA	NA	NA	NA	NA	NA	NA	NA	NA	NA	NA	NA	NA	NA	NA	NA	NA	NA	NA	NA	NA	-0.00384986	NA	NA	NA	NA	NA	NA
NE003170	15	NA	-0.341	-0.35	0.81	NA	-1.53	NA	NA	NA	NA	NA	NA	NA	NA	NA	NA	NA	NA	NA	NA	NA	NA	NA	NA	NA	0.501393	NA	NA	-0.0186199	NA	NA	-0.0676566	-0.0367613	-0.0172751	NA	NA	0.0283488	NA	NA	NA	0.0123378	NA	NA	NA	NA	NA	-0.00796662	-0.0187083
NE003248	9	NA	NA	0.452	NA	NA	NA	0.162	NA	NA	NA	NA	NA	NA	NA	NA	NA	NA	NA	NA	NA	NA	NA	NA	0.0938381	NA	NA	NA	-0.0331081	NA	NA	NA	0.101168	0.0450812	0.0237722	NA	NA	NA	NA	NA	NA	NA	NA	-0.00766162	NA	NA	0.00129141	NA	NA
NE003285	12	NA	NA	0.294	0.23	NA	NA	NA	NA	NA	NA	NA	-1.41	NA	0.261	NA	NA	0.0582	-0.0113	-0.0442	NA	NA	NA	NA	NA	NA	NA	NA	0.0298427	0.0204345	NA	NA	NA	NA	NA	NA	-0.0168157	NA	NA	NA	NA	-0.0132554	NA	NA	NA	NA	-0.00133137	NA	NA
NE003327	9	NA	NA	NA	NA	NA	NA	NA	NA	NA	NA	NA	NA	NA	NA	NA	NA	NA	NA	NA	NA	NA	NA	NA	NA	NA	NA	NA	NA	NA	NA	NA	NA	NA	NA	-0.00383583	NA	NA	NA	NA	0.0976262	NA	NA	NA	NA	NA	NA	0.0163287	0.0171588
NE003332	1	NA	NA	NA	NA	NA	-2.98	NA	NA	NA	NA	NA	NA	NA	NA	NA	NA	NA	NA	NA	NA	NA	NA	NA	NA	NA	NA	NA	NA	NA	NA	NA	NA	NA	NA	NA	NA	NA	NA	NA	NA	NA	NA	NA	NA	NA	NA	NA	NA
NE003337	8	NA	-0.154	-0.196	NA	NA	2.76	NA	NA	NA	NA	NA	NA	NA	NA	NA	NA	NA	NA	NA	NA	NA	0.00391732	NA	NA	NA	0.72741	NA	NA	NA	NA	NA	NA	NA	-0.0131822	-0.00313199	NA	-0.0617393	NA	NA	NA	NA	NA	NA	NA	NA	NA	NA	NA
NE003340	1	NA	NA	NA	NA	0.85	NA	NA	NA	NA	NA	NA	NA	NA	NA	NA	NA	NA	NA	NA	NA	NA	NA	NA	NA	NA	NA	NA	NA	NA	NA	NA	NA	NA	NA	NA	NA	NA	NA	NA	NA	NA	NA	NA	NA	NA	NA	NA	NA
NE003343	21	NA	-0.804	-0.354	NA	NA	1.6	NA	NA	NA	NA	NA	NA	NA	NA	NA	NA	NA	NA	NA	NA	NA	NA	NA	NA	NA	-7.06867	-0.508653	0.105267	-0.0604646	3.75811	-8.0694	NA	NA	NA	NA	0.0189384	NA	NA	-2.08237	-0.171795	NA	-0.0180619	-0.0163723	NA	-0.0155209	NA	-0.0213965	-0.0351504
NE003344	8	NA	NA	NA	NA	NA	NA	NA	NA	NA	NA	NA	NA	NA	NA	NA	NA	NA	NA	NA	NA	NA	NA	NA	NA	NA	-0.844174	NA	NA	NA	NA	4.13758	NA	NA	NA	NA	NA	NA	NA	1.15785	NA	NA	0.00670782	0.021759	NA	NA	-0.00314362	NA	NA
NE003345	5	NA	NA	NA	NA	NA	NA	NA	NA	NA	NA	NA	NA	NA	NA	NA	NA	NA	NA	NA	NA	NA	-0.0116399	-0.53809	NA	NA	NA	NA	NA	NA	-0.579417	NA	NA	NA	NA	NA	NA	NA	NA	NA	NA	NA	NA	NA	NA	NA	0.0025081	NA	NA
NE003349	4	0.277	NA	NA	NA	NA	NA	NA	NA	NA	NA	NA	NA	NA	NA	NA	NA	NA	NA	NA	NA	NA	NA	NA	NA	NA	NA	NA	NA	NA	NA	NA	NA	NA	NA	NA	-0.00676872	NA	NA	NA	NA	NA	-0.00664764	NA	NA	NA	NA	NA	NA
NE003352	7	-0.261	NA	NA	NA	NA	NA	NA	NA	NA	NA	NA	NA	NA	NA	NA	NA	NA	NA	NA	NA	NA	NA	NA	-0.123135	NA	NA	NA	NA	-0.0229021	0.816899	NA	NA	NA	NA	NA	NA	NA	NA	NA	NA	NA	NA	NA	NA	NA	-0.0026785	NA	NA
NE003353	2	NA	NA	NA	NA	NA	NA	NA	NA	NA	NA	NA	NA	NA	NA	NA	NA	NA	NA	NA	NA	-0.00457563	NA	NA	NA	NA	NA	NA	NA	NA	NA	NA	NA	NA	NA	NA	NA	NA	NA	NA	NA	NA	NA	NA	NA	NA	NA	NA	NA
NE003355	2	NA	NA	NA	NA	NA	NA	NA	NA	NA	NA	NA	NA	NA	NA	NA	NA	NA	NA	NA	NA	NA	NA	NA	NA	NA	NA	NA	NA	NA	NA	NA	NA	NA	NA	NA	NA	NA	NA	NA	NA	NA	NA	0.00527645	NA	NA	-0.00267998	NA	NA
NE003360	5	NA	NA	NA	NA	NA	NA	NA	NA	NA	NA	NA	NA	NA	NA	NA	NA	NA	NA	NA	NA	0.00299656	0.00795579	NA	NA	NA	NA	NA	-0.0361266	NA	NA	NA	NA	NA	NA	NA	NA	NA	0.0114326	NA	NA	NA	NA	NA	NA	NA	NA	NA	NA
NE003363	1	NA	NA	NA	NA	NA	NA	NA	NA	NA	NA	NA	NA	NA	NA	NA	NA	NA	NA	NA	NA	NA	NA	NA	NA	NA	0.780653	NA	NA	NA	NA	NA	NA	NA	NA	NA	NA	NA	NA	NA	NA	NA	NA	NA	NA	NA	NA	NA	NA
NE003364	1	NA	NA	NA	NA	NA	NA	NA	NA	NA	NA	NA	NA	NA	NA	NA	NA	NA	NA	NA	NA	NA	NA	NA	NA	NA	NA	NA	NA	NA	NA	NA	NA	NA	NA	NA	0.0320088	NA	NA	NA	NA	NA	NA	NA	NA	NA	NA	NA	NA
NE003366	6	NA	NA	NA	NA	0.6	NA	NA	NA	NA	NA	NA	NA	NA	NA	NA	NA	NA	NA	NA	NA	NA	NA	NA	NA	NA	NA	NA	NA	NA	NA	NA	NA	NA	NA	-0.00449282	0.00819462	0.157085	NA	NA	NA	0.0192072	0.00718741	NA	NA	NA	NA	NA	NA
NE003368	10	0.296	NA	NA	NA	0.48	NA	NA	NA	NA	NA	NA	NA	NA	NA	NA	NA	NA	NA	NA	NA	NA	NA	-0.116315	-0.132367	NA	NA	NA	NA	NA	NA	NA	0.126538	0.0323583	NA	NA	-0.0141574	-0.0724793	NA	0.557099	NA	NA	NA	NA	NA	NA	NA	NA	NA
NE003375	12	NA	NA	NA	NA	NA	NA	NA	NA	NA	NA	NA	NA	NA	NA	NA	NA	NA	NA	NA	NA	NA	-0.00644868	-0.11	-0.184446	NA	1.43587	-0.188105	NA	NA	1.10775	-4.14104	NA	NA	NA	0.0096875	NA	NA	NA	-0.957994	NA	-0.0153598	NA	-0.00441344	NA	NA	NA	NA	NA
NE003376	3	0.245	NA	NA	NA	NA	-2.57	NA	NA	NA	NA	NA	NA	NA	NA	NA	NA	NA	NA	NA	NA	NA	NA	NA	NA	NA	NA	NA	NA	NA	NA	NA	NA	NA	NA	-0.00703456	NA	NA	NA	NA	NA	NA	NA	NA	NA	NA	NA	NA	NA
NE003377	1	NA	NA	NA	NA	NA	NA	NA	NA	NA	NA	NA	NA	NA	NA	NA	NA	NA	NA	NA	NA	NA	NA	NA	NA	NA	NA	NA	NA	NA	NA	NA	NA	NA	NA	NA	NA	NA	NA	NA	NA	NA	NA	NA	NA	NA	NA	NA	NA
NE003378	1	0.252	NA	NA	NA	NA	NA	NA	NA	NA	NA	NA	NA	NA	NA	NA	NA	NA	NA	NA	NA	NA	NA	NA	NA	NA	NA	NA	NA	NA	NA	NA	NA	NA	NA	NA	NA	NA	NA	NA	NA	NA	NA	NA	NA	NA	NA	NA	NA
NE003392	16	NA	0.499	0.185	NA	NA	-1.14	NA	NA	NA	NA	NA	NA	NA	NA	NA	NA	NA	NA	NA	NA	NA	NA	NA	NA	NA	-1.17466	0.152125	-0.0604273	NA	NA	NA	NA	NA	-0.0120501	NA	0.0124639	NA	NA	NA	NA	0.00779706	0.0139327	NA	NA	NA	NA	-0.0079139	-0.0200572
NE003393	1	NA	NA	-0.125	NA	NA	NA	NA	NA	NA	NA	NA	NA	NA	NA	NA	NA	NA	NA	NA	NA	NA	NA	NA	NA	NA	NA	NA	NA	NA	NA	NA	NA	NA	NA	NA	NA	NA	NA	NA	NA	NA	NA	NA	NA	NA	NA	NA	NA
NE003398	8	NA	NA	NA	NA	-0.78	NA	NA	NA	NA	NA	NA	NA	NA	NA	NA	NA	NA	NA	NA	NA	-0.00187076	NA	NA	NA	NA	NA	0.249549	NA	0.0085537	NA	NA	NA	NA	NA	NA	NA	NA	NA	NA	NA	NA	NA	0.00497149	NA	-0.00522374	0.00113897	NA	NA
NE003405	1	NA	NA	NA	NA	0.93	NA	NA	NA	NA	NA	NA	NA	NA	NA	NA	NA	NA	NA	NA	NA	NA	NA	NA	NA	NA	NA	NA	NA	NA	NA	NA	NA	NA	NA	NA	NA	NA	NA	NA	NA	NA	NA	NA	NA	NA	NA	NA	NA
NE003408	13	0.227	NA	NA	NA	NA	NA	NA	NA	NA	NA	NA	NA	NA	NA	NA	NA	NA	NA	NA	NA	NA	NA	NA	NA	NA	NA	0.185649	NA	NA	NA	2.6089	NA	NA	NA	NA	NA	-0.0798306	NA	0.482301	0.0621037	NA	NA	0.0106167	NA	NA	0.00285282	0.00631447	0.00897502
NE003414	10	NA	NA	NA	NA	NA	NA	NA	NA	NA	NA	NA	NA	NA	NA	NA	NA	NA	NA	NA	NA	-0.00410518	NA	NA	NA	NA	NA	NA	-0.110209	NA	NA	2.38764	NA	NA	NA	NA	-0.0170251	NA	NA	0.670147	NA	NA	NA	-0.0226212	NA	0.0219148	-0.00276549	NA	NA
NE003416	10	-0.353	NA	NA	NA	-0.58	NA	NA	NA	NA	NA	NA	NA	NA	NA	NA	NA	NA	NA	NA	NA	NA	NA	-0.170964	NA	NA	NA	NA	NA	NA	NA	NA	NA	NA	NA	NA	NA	-0.1019	NA	NA	NA	NA	NA	NA	NA	NA	0.000433936	0.00445232	0.0189329
NE003417	7	0.174	NA	0.189	NA	NA	NA	NA	NA	NA	NA	NA	NA	NA	NA	NA	NA	NA	NA	NA	NA	NA	NA	NA	NA	-0.0402432	NA	NA	NA	NA	NA	NA	NA	NA	0.0148742	NA	-0.00924008	NA	NA	NA	NA	-0.0132792	NA	NA	NA	NA	NA	NA	NA
NE003428	6	NA	NA	-0.199	NA	NA	NA	NA	NA	NA	NA	NA	NA	NA	NA	NA	NA	NA	NA	NA	NA	NA	0.0133736	NA	0.240959	NA	-0.690613	NA	NA	NA	NA	NA	NA	NA	NA	NA	NA	NA	NA	NA	NA	NA	NA	NA	NA	NA	0.00619707	NA	NA
NE003429	2	NA	NA	NA	NA	-0.57	NA	NA	NA	NA	NA	NA	NA	NA	NA	NA	NA	NA	NA	NA	NA	NA	NA	NA	NA	NA	NA	NA	NA	NA	NA	NA	NA	NA	NA	NA	NA	NA	NA	NA	NA	NA	NA	NA	NA	NA	0.00042433	NA	NA
NE003431	16	NA	NA	NA	NA	0.47	NA	NA	NA	NA	NA	NA	NA	NA	NA	NA	NA	NA	NA	NA	NA	-0.0047046	-0.00491613	NA	NA	0.0596372	NA	NA	0.0448759	0.0133118	0.872678	-1.90872	NA	0.0137059	-0.0149823	NA	NA	0.067757	0.00596175	NA	NA	NA	0.00935487	NA	NA	NA	NA	NA	NA
NE003432	16	NA	NA	NA	NA	NA	NA	NA	NA	NA	NA	NA	NA	NA	NA	NA	NA	NA	NA	NA	NA	NA	NA	-0.0853039	-0.181807	NA	3.60154	NA	0.0567716	-0.0513613	1.75276	-7.36288	NA	NA	NA	NA	NA	-0.0619565	NA	-1.73206	NA	-0.00607769	-0.00694015	NA	NA	NA	-0.0028075	-0.0168435	NA
NE003439	2	NA	0.29	NA	NA	NA	1.13	NA	NA	NA	NA	NA	NA	NA	NA	NA	NA	NA	NA	NA	NA	NA	NA	NA	NA	NA	NA	NA	NA	NA	NA	NA	NA	NA	NA	NA	NA	NA	NA	NA	NA	NA	NA	NA	NA	NA	NA	NA	NA
NE003441	8	NA	NA	NA	NA	0.57	NA	NA	NA	NA	NA	NA	NA	NA	NA	NA	NA	NA	NA	NA	NA	-0.00439825	NA	NA	NA	NA	0.669189	-0.151525	NA	NA	NA	NA	NA	NA	-0.03053	NA	NA	0.0355621	NA	-0.435442	NA	NA	-0.0107327	NA	NA	NA	NA	NA	NA
NE003448	7	NA	NA	NA	NA	NA	NA	NA	NA	NA	NA	NA	NA	NA	NA	NA	NA	NA	NA	NA	NA	NA	NA	NA	0.173572	NA	NA	NA	NA	NA	NA	NA	NA	NA	NA	NA	NA	NA	NA	NA	NA	NA	NA	NA	NA	NA	NA	-0.00775221	NA
NE003453	5	-0.281	NA	NA	NA	NA	-1.38	NA	NA	NA	NA	NA	NA	NA	NA	NA	NA	NA	NA	NA	NA	NA	NA	NA	NA	NA	NA	0.175144	NA	NA	NA	NA	NA	NA	NA	0.00791247	NA	NA	NA	NA	NA	NA	NA	NA	NA	NA	0.00178882	NA	NA
NE003455	5	-0.161	NA	NA	NA	-0.38	NA	NA	NA	NA	NA	NA	NA	NA	NA	NA	NA	NA	NA	NA	NA	NA	NA	NA	0.154165	NA	NA	NA	NA	NA	NA	NA	NA	NA	NA	NA	NA	NA	NA	NA	0.0470237	NA	NA	NA	NA	NA	NA	NA	NA
NE003456	8	NA	NA	NA	NA	NA	-2.94	NA	NA	NA	NA	NA	NA	NA	NA	NA	NA	NA	NA	NA	NA	-0.00451839	NA	NA	NA	NA	NA	NA	NA	NA	NA	1.88143	NA	NA	NA	NA	-0.0189461	NA	NA	NA	NA	0.00503559	NA	NA	NA	NA	-0.00120576	NA	NA
NE003458	11	0.248	NA	NA	NA	NA	NA	NA	NA	NA	NA	NA	NA	NA	NA	NA	NA	NA	NA	NA	NA	-0.00605366	NA	NA	NA	NA	NA	-0.708697	-0.0688057	NA	NA	NA	NA	NA	NA	NA	NA	0.0877078	NA	NA	NA	0.0186616	0.0123484	-0.0307901	NA	0.0178507	NA	NA	NA
NE003460	9	-0.455	-0.169	NA	NA	NA	-2.13	NA	NA	NA	NA	NA	NA	NA	NA	NA	NA	NA	NA	NA	NA	0.000546115	0.00591594	0.125258	NA	NA	NA	NA	0.0369568	NA	NA	NA	NA	NA	NA	NA	NA	NA	NA	NA	-0.108749	NA	NA	NA	NA	NA	NA	NA	-0.0364204
NE003462	3	NA	NA	NA	NA	NA	NA	NA	NA	NA	NA	NA	NA	NA	NA	NA	NA	NA	NA	NA	NA	NA	NA	NA	NA	NA	NA	0.131859	NA	NA	NA	NA	NA	NA	NA	NA	NA	-0.0179248	NA	NA	NA	NA	NA	0.00316821	NA	NA	NA	NA	NA
NE003464	1	NA	NA	NA	NA	NA	2.82	NA	NA	NA	NA	NA	NA	NA	NA	NA	NA	NA	NA	NA	NA	NA	NA	NA	NA	NA	NA	NA	NA	NA	NA	NA	NA	NA	NA	NA	NA	NA	NA	NA	NA	NA	NA	NA	NA	NA	NA	NA	NA
NE003468	3	NA	NA	NA	NA	NA	NA	NA	NA	NA	NA	NA	NA	NA	NA	NA	NA	NA	NA	NA	NA	NA	NA	NA	NA	-0.012475	NA	NA	NA	NA	NA	NA	NA	NA	NA	0.0121088	NA	NA	NA	NA	NA	NA	NA	-0.00527721	NA	NA	NA	NA	NA
NE003473	9	-0.472	NA	NA	NA	NA	2.79	NA	NA	NA	NA	NA	NA	NA	NA	NA	NA	NA	NA	NA	NA	NA	NA	NA	NA	0.0330024	NA	NA	NA	NA	NA	NA	NA	NA	NA	NA	0.0114642	NA	0.00863182	NA	NA	NA	NA	-0.0127244	-0.00309146	NA	-0.00440955	NA	NA
NE003474	8	NA	0.367	0.118	NA	NA	NA	NA	NA	NA	NA	NA	NA	NA	NA	NA	NA	NA	NA	NA	NA	0.000656801	NA	NA	NA	-0.0230826	NA	NA	NA	NA	NA	NA	NA	0.0164052	NA	0.00366052	NA	NA	NA	NA	NA	NA	0.00658817	NA	NA	NA	NA	-0.0182873	NA
NE003479	3	NA	NA	NA	NA	NA	NA	NA	NA	NA	NA	NA	NA	NA	NA	NA	NA	NA	NA	NA	NA	NA	NA	NA	NA	NA	NA	NA	NA	-0.0123982	NA	NA	NA	NA	NA	NA	NA	NA	NA	NA	NA	-0.0102294	NA	NA	NA	NA	NA	NA	NA
NE003487	5	NA	NA	NA	NA	NA	-2.13	NA	NA	NA	NA	NA	NA	NA	NA	NA	NA	NA	NA	NA	NA	NA	NA	NA	NA	NA	NA	NA	NA	NA	NA	NA	0.0660047	NA	0.0161613	NA	NA	NA	NA	NA	NA	NA	NA	NA	NA	NA	NA	0.00652137	NA
NE003489	4	0.268	NA	NA	NA	NA	NA	NA	NA	NA	NA	NA	NA	NA	NA	NA	NA	NA	NA	NA	NA	NA	NA	NA	NA	NA	NA	NA	NA	NA	NA	NA	NA	NA	-0.0138364	NA	NA	NA	NA	NA	NA	-0.00978423	NA	-0.0048488	NA	NA	NA	NA	NA
NE003490	6	NA	NA	NA	NA	NA	NA	NA	NA	NA	NA	NA	NA	NA	NA	NA	NA	NA	NA	NA	NA	NA	NA	NA	NA	NA	-0.687719	NA	NA	NA	NA	1.91556	NA	NA	NA	NA	NA	NA	NA	0.394617	NA	0.0138267	NA	NA	NA	NA	-0.0022226	NA	NA
NE003491	4	0.19	NA	NA	NA	0.78	NA	NA	NA	NA	NA	NA	NA	NA	NA	NA	NA	NA	NA	NA	NA	NA	NA	NA	NA	NA	NA	NA	NA	NA	NA	NA	NA	NA	NA	NA	NA	NA	NA	NA	NA	-0.0100996	NA	NA	NA	NA	NA	NA	-0.0226183
NE003492	9	NA	0.3	NA	NA	NA	NA	NA	NA	NA	NA	NA	NA	NA	NA	NA	NA	NA	NA	NA	NA	0.0268946	NA	NA	NA	NA	NA	NA	NA	NA	NA	NA	NA	NA	NA	NA	NA	NA	NA	NA	NA	NA	NA	NA	NA	NA	NA	0.0211643	0.0474136
NE003493	8	NA	NA	NA	NA	NA	NA	NA	NA	NA	NA	NA	NA	NA	NA	NA	NA	NA	NA	NA	NA	NA	NA	NA	NA	NA	-1.30715	0.311804	NA	0.0280918	-1.09942	3.74926	NA	NA	NA	NA	NA	NA	NA	1.12076	NA	NA	NA	0.0129606	NA	NA	NA	NA	NA
NE003496	4	NA	NA	NA	NA	NA	NA	NA	NA	NA	NA	NA	NA	NA	NA	NA	NA	NA	NA	NA	NA	NA	NA	NA	-0.101909	NA	NA	NA	NA	NA	NA	NA	NA	NA	NA	0.00181133	-0.0220158	NA	NA	NA	-0.0563422	NA	NA	NA	NA	NA	NA	NA	NA
NE003497	3	NA	NA	NA	NA	NA	NA	NA	NA	NA	NA	NA	NA	NA	NA	NA	NA	NA	NA	NA	NA	NA	NA	NA	NA	NA	NA	NA	NA	NA	NA	NA	NA	NA	NA	NA	NA	NA	NA	NA	NA	NA	NA	NA	NA	NA	NA	NA	NA
NE003498	2	NA	NA	NA	NA	NA	NA	NA	NA	NA	NA	NA	NA	NA	NA	NA	NA	NA	NA	NA	NA	NA	NA	NA	NA	NA	NA	NA	NA	NA	NA	NA	NA	NA	NA	NA	NA	0.0510252	-0.00717426	NA	NA	NA	NA	NA	NA	NA	NA	NA	NA
NE003833	5	NA	NA	-0.114	NA	NA	NA	NA	-0.0472	NA	NA	NA	NA	NA	NA	NA	NA	-0.0473	NA	NA	-0.0193	NA	NA	NA	NA	NA	NA	NA	NA	NA	NA	NA	-0.0862399	NA	NA	NA	NA	NA	NA	NA	NA	NA	NA	NA	NA	NA	NA	NA	NA
NE003835	31	-0.408	NA	-0.184	0.36	0.47	1.47	-0.125	NA	0.099	0.112	NA	NA	NA	-0.203	0.0162	NA	NA	0.0208	NA	NA	NA	0.00339132	NA	-0.242864	-0.0181944	NA	-0.250148	0.0387973	NA	0.426333	NA	NA	-0.0367395	-0.012717	NA	NA	0.0398942	-0.00435353	NA	-0.0655508	-0.00952166	-0.00415319	NA	NA	-0.0138369	NA	NA	-0.0175048
NE003837	20	NA	NA	NA	-0.52	NA	NA	NA	0.257	NA	NA	NA	0.157	0.0279	NA	0.0368	0.0256	-0.0243	NA	NA	NA	NA	-0.00463935	-0.204251	-0.329249	-0.101167	0.44185	NA	NA	NA	1.42345	NA	0.197315	0.153549	0.102689	NA	NA	-0.108201	NA	NA	NA	-0.0179778	NA	NA	NA	NA	0.00200281	NA	NA
NE003840	6	NA	NA	-0.476	NA	NA	NA	NA	NA	NA	0.065	NA	NA	NA	0.408	NA	NA	NA	NA	NA	-0.0424	NA	NA	NA	NA	NA	NA	NA	NA	NA	NA	NA	NA	NA	NA	0.00359129	NA	-0.0374226	NA	NA	NA	NA	NA	NA	NA	NA	NA	NA	NA
NE003843	26	NA	NA	0.111	NA	0.71	NA	0.269	NA	-0.0821	NA	-0.0264	0.148	-0.0165	NA	-0.0209	-0.0198	0.0421	NA	NA	NA	0.00892971	0.0106535	0.287646	NA	0.0394944	1.45436	NA	NA	NA	NA	-2.90775	0.0352622	NA	NA	-0.00484448	-0.0201417	NA	NA	-0.72216	-0.0618244	NA	NA	NA	0.00788646	-0.00762752	-0.00081513	NA	NA
Mean Low		-0.52	-44	-0.26	-0.43	-0.69	-2.12	-0.01	-0.07	-0.14403	-0.18064	-0.04031	-0.35397	-0.025775	-0.408	-0.029655	-0.02926	-0.092535	-0.029698	-0.040755	-0.04797	-0.004255	-0.00669448	-0.179697	-0.174455	-0.0399765	-1.38965	-0.247832	-0.0489561	-0.0315363	-0.705823	-3.68672	-0.104217	-0.0415692	-0.0187282	-0.00585568	-0.0155885	-0.0722698	-0.00950482	-0.940615	-0.0975271	-0.0107988	-0.00794983	-0.0101114	-0.0055638	-0.00941054	-0.00185553	-0.0103126	-0.0198268
Mean High		0.37	-40	0.32	-0.52	0.83	2.31	0.21	0.08	0.24585	0.126115	0.06136	0.161835	0.042195	0.28665	0.0509	0.04904	0.06453	0.05231	0.054955	0.068855	0.00605733	0.00837232	0.165562	0.16356	0.0350128	1.71117	0.24408	0.0529199	0.0322344	1.13854	2.55689	0.0946305	0.0430964	0.0227019	0.00562495	0.0172342	0.0939386	0.0121849	0.660997	0.113193	0.0118817	0.00861027	0.00948693	0.00729521	0.0116451	0.00193199	0.0126665	0.0241805
F test		0.67	0.21	0.07	0.09	0.01	0.89	0.26	-0.01	5.4e-08	0	2.64e-08	3.14e-13	0.000699393	0.316295	0.000182535	2.73539e-05	0.021958	0.00236522	0.0203351	0.0450717	8.84788e-09	0.00181832	0.039772	0.823224	0.154183	0.634662	0.164076	0.754569	0.139942	1.39177e-05	9.56307e-06	0.289672	0.0001077	2.36356e-05	0.45311	0.023152	0.0120355	1.91127e-08	0.00280228	0.00123276	0.0766515	0.716157	0.268084	0.166936	0.00246211	0.231265	0.0251069	0.000641905
T test		7.8e-13	5.2e-10	1.3e-13	2.65e-20	7.71e-16	6.41e-20	2.59e-14	1.26e-12	3.45e-06	5.16e-09	3.43e-07	0.000107847	4.35933e-11	5.37014e-17	6.75812e-12	7.37343e-11	4.77113e-13	4.25497e-11	2.23782e-15	1.17613e-14	1.16988e-05	1.9831e-10	3.16148e-12	5.00372e-20	1.10981e-12	3.93677e-09	9.64468e-13	4.86921e-16	2.40876e-13	8.60035e-10	1.88275e-11	1.21033e-16	1.26019e-10	5.68837e-09	7.18525e-15	3.25666e-14	2.36642e-12	0.000277649	5.44789e-11	6.34204e-12	1.64785e-17	2.55636e-16	1.39963e-11	7.73408e-17	2.30474e-12	4.1644e-13	1.60737e-12	1.15782e-11
[truncated: 7 more columns]

## Sheet: ST2 - GEBV correlation
#Supplementary Table S2
					Correlation	Correlation	Correlation	Correlation	Correlation	Correlation	Correlation	Correlation	Correlation	Correlation	Correlation	Correlation	Correlation	Correlation	Correlation	Correlation	Correlation	Correlation	Correlation	Correlation	Correlation	Correlation	Correlation	Correlation	Correlation	Correlation	Correlation	Correlation	Correlation	Correlation	Correlation	Correlation	Correlation	Correlation	Correlation	Correlation	Correlation	Correlation	Correlation	Correlation	Correlation	Correlation	Correlation	Correlation	Correlation
Phenotype	Description	Mean	Min.	Max.	WBSF	WBSF7	WBSF14	IMF	BFT	REA	Ar	Ca	Cr	Co	Cu	Fe	Mg	Mn	P	K	Se	Na	S	Zn	C10:0	C12:0	C14:0	C14:1 cis-9	C15:0	C16:0	C16:1 cis-9	C17:0	C17:1	C18:0	C18:1 cis-9	C18:1 cis-11	C18:1 cis-12	C18:1 cis-13	C18:1 cis-15	C18:1 trans-6,7,8,9	C18:1 trans-10,11,12	C18:1 trans-16	C18:1 total	C18:2 cis-9,12	C18:2 cis-9, trans-11	C18:2 trans-11, cis-15	C18:3n3	C18:3n6	C20:1
WBSF	Warner-Bratzler shear force after 24 h	-0.0053	-0.719	0.592	1	0.473269	0.372324	-0.12872	-0.0327818	-0.00384248	0.217429	0.0112409	0.098661	0.224068	0.0898426	-0.12892	-0.0521013	0.0290224	-0.0845438	-0.0593075	0.216075	-0.177459	-0.156779	-0.00233177	-0.0133991	-0.0366468	-0.172363	0.151273	0.134781	0.260216	0.083559	-0.094855	-0.0883487	-0.100699	-0.121073	-0.103695	-0.121003	-0.210384	0.165737	-0.325999	-0.0583315	0.0323701	-0.0533078	0.102291	0.0997987	-0.0093755	0.130282	0.129273	0.177631
WBSF7	Warner-Bratzler shear force after 7 days	-0.0254	-0.804	1.01	0.473269	1	0.66693	0.0620633	-0.287554	0.0149759	0.216608	0.0376029	-0.0656546	0.128512	0.0293868	0.0703235	-0.0914398	-0.0370214	-0.0968257	-0.0599691	0.112208	-0.185115	-0.253057	-0.0418068	-0.375384	-0.296921	-0.175364	0.0695356	-0.0733355	0.0785934	0.064412	-0.204637	-0.0311142	-0.0705025	0.00450577	0.0308121	0.0823349	-0.0389722	-0.0606013	-0.113027	-0.0143347	-0.208059	0.0874566	-0.0483181	0.144796	0.0635135	-0.177526	-0.0927677	0.0487937
WBSF14	Warner-Bratzler shear force after 14 days	0.0037	-0.476	0.733	0.372324	0.66693	1	0.000884062	-0.116859	0.0610379	0.367575	-0.103538	-0.119921	0.124842	-0.0825581	-0.0631488	0.0249015	-0.237032	-0.000181575	0.0263871	0.1932	-0.0641224	-0.160105	-0.00270448	-0.351476	-0.232142	-0.0853594	0.14173	-0.143909	-0.0884708	0.120934	-0.119422	0.0599647	-0.174641	0.0639943	0.290614	0.316761	0.244409	-0.0178056	-0.184164	-0.0658822	-0.113046	0.180795	-0.0925567	0.0996314	0.147172	-0.126798	-0.212032	0.141311
IMF	Intramuscular fat	-0.0153	-0.77	0.85	-0.12872	0.0620633	0.000884062	1	-0.0160868	-0.034136	-0.0898667	-0.0281654	-0.188217	-0.0785028	0.00549211	-0.194314	-0.269453	-0.0993273	-0.217649	-0.258722	0.00776214	-0.0308817	-0.196852	-0.0862973	-0.0605866	-0.19851	-0.00519565	-0.0910384	-0.138662	-0.0838869	-0.00973569	0.0662904	0.0513189	0.00898502	0.136073	-0.122647	-0.0789189	0.0582169	0.074367	0.0640257	-0.010543	-0.00605925	0.0966564	-0.208013	0.0686565	0.140021	-0.230367	-0.10105	0.122072
BFT	Backfat thickness	-0.0151	-1.17	1.63	-0.0327818	-0.287554	-0.116859	-0.0160868	1	-0.00423874	0.0143004	-0.147475	0.0387531	-0.027867	-0.191044	-0.260858	-0.115734	0.0331028	-0.0531228	-0.0708497	-0.206246	-0.0557994	-0.0670277	-0.0295773	-0.00944688	-0.0194285	0.0886967	-0.0537738	0.0454384	-0.188244	-0.330692	0.122511	0.320543	0.085746	0.0751489	0.00258473	0.00883204	-0.00558368	0.00633619	-0.0831925	0.179539	0.060449	0.0635609	-0.0936503	-0.226716	0.00249428	0.156309	-0.187449	0.0538971
REA	Ribeye Area	0.0495	-3.59	4.44	-0.00384248	0.0149759	0.0610379	-0.034136	-0.00423874	1	-0.0471549	-0.19035	-0.282508	-0.127705	-0.0684486	-0.117772	-0.00102548	-0.0727946	0.0415953	0.0648747	-0.329724	-0.095903	0.0162848	-0.165976	-0.132485	-0.188546	-0.238565	-0.0335672	0.00769697	-0.0936994	-0.118128	-0.0574984	0.177963	-0.137729	0.182837	0.144122	0.143019	0.08134	-0.000320687	-0.0890884	-0.152502	-0.0538911	0.279946	-0.184668	0.0193258	0.07438	-0.132937	-0.140336	0.17535
Ar	Arsenic content	-0.019	-0.524	0.498	0.217429	0.216608	0.367575	-0.0898667	0.0143004	-0.0471549	1	-0.0177579	0.0358958	0.240748	0.064965	-0.0374824	-0.0297052	0.243387	0.0177173	0.0309028	0.0546897	-0.0871185	0.010689	0.0312872	0.0325791	0.108414	0.107992	0.256215	-0.075982	0.110164	0.167304	0.0672962	0.141515	-0.152732	-0.0853783	0.0971803	0.05318	-0.122807	0.140909	-0.288442	0.0926195	0.26369	-0.0352801	0.0720616	-0.0563485	0.146138	0.0935634	0.0160941	0.00240908
Ca	Calcium content	-0.0042	-0.135	0.257	0.0112409	0.0376029	-0.103538	-0.0281654	-0.147475	-0.19035	-0.0177579	1	-0.0960011	0.333907	0.177579	0.127426	0.565845	0.20668	0.612841	0.584927	0.11512	0.592945	0.531033	0.548342	-0.0448711	-0.0597285	-0.116691	-0.147616	-0.134274	0.0513698	-0.117059	0.0636393	-0.106661	0.134957	0.0131715	-0.15182	-0.0435446	-0.0981293	-0.0822302	-0.0430746	-0.176782	-0.126823	-0.0644342	-0.131499	-0.0848218	-0.0586109	-0.219828	-0.0384388	-0.120406
Cr	Chromium content	0.0075	-0.29	1.04	0.098661	-0.0656546	-0.119921	-0.188217	0.0387531	-0.282508	0.0358958	-0.0960011	1	0.251082	0.0647945	0.0295625	-0.118346	0.285717	-0.155562	-0.202959	0.167649	-0.168385	-0.0864173	-0.186089	0.158174	0.223837	0.122489	0.113074	0.119711	0.0164175	0.20758	-0.0645605	0.00665584	-0.0215205	-0.0908938	-0.0769536	-0.151091	-0.135069	-0.0328517	-0.0460749	0.125817	0.228599	-0.0600744	0.239469	-0.00983507	0.0173069	0.32398	0.250824	0.179973
Co	Cobalt content	-0.0025	-0.58	0.246	0.224068	0.128512	0.124842	-0.0785028	-0.027867	-0.127705	0.240748	0.333907	0.251082	1	0.174724	0.0376825	0.151024	0.382162	0.175703	0.173924	0.191717	0.0790227	0.123318	0.135728	-0.311365	-0.195219	0.0429764	0.148737	0.140145	0.122902	0.0882323	0.0591595	0.046974	-0.0731644	-0.0940988	-0.0263858	-0.0165337	-0.0193371	0.112558	-0.172084	0.045941	0.145634	-0.0619335	0.111931	-0.0104643	0.108812	0.0553976	-0.00892592	0.0104675
Cu	Copper content	0.0048	-0.0637	0.291	0.0898426	0.0293868	-0.0825581	0.00549211	-0.191044	-0.0684486	0.064965	0.177579	0.0647945	0.174724	1	0.0624852	0.180262	0.188955	0.137338	0.137355	0.271079	0.128788	0.111521	-0.050712	0.0764285	-0.00502297	-0.0929166	0.0458477	-0.0175772	-0.0282218	0.131512	-0.08068	-0.0695262	-0.059556	-0.034587	-0.0464686	-0.0360782	-0.0138793	0.0923119	0.0260053	0.0828982	0.113974	-0.00904809	0.351304	0.111729	-0.00362498	0.204994	0.0706921	-0.0402584
Fe	Iron content	-0.0175	-1.57	0.262	-0.12892	0.0703235	-0.0631488	-0.194314	-0.260858	-0.117772	-0.0374824	0.127426	0.0295625	0.0376825	0.0624852	1	0.208237	0.00539395	0.200401	0.167803	-0.0325764	0.0938137	0.219366	0.0881388	0.113621	0.170213	0.0669152	0.119258	0.0388937	0.0105601	0.169628	-0.146397	-0.212246	0.045475	-0.0478183	-0.056126	0.023153	-0.101424	-0.118169	0.0091928	-0.161797	0.0484949	-0.13638	0.122863	0.240269	-0.00649261	0.0330882	0.149474	-0.19291
Mg	Magnesium content	0.0009	-0.0513	0.0907	-0.0521013	-0.0914398	0.0249015	-0.269453	-0.115734	-0.00102548	-0.0297052	0.565845	-0.118346	0.151024	0.180262	0.208237	1	-0.0841826	0.952584	0.958774	-0.0323464	0.865093	0.701196	0.692176	-0.0387191	0.0403288	0.0573422	-0.0573766	0.137541	0.0473528	-0.159142	0.0871751	-0.247873	0.200633	-0.126402	-0.0993657	-0.0619542	-0.0300518	-0.0168099	-0.0761624	-0.143137	-0.00473004	-0.194898	0.0927423	-0.112893	-0.234093	0.0163759	0.100926	-0.269289
Mn	Manganese content	0.0068	-0.7	0.584	0.0290224	-0.0370214	-0.237032	-0.0993273	0.0331028	-0.0727946	0.243387	0.20668	0.285717	0.382162	0.188955	0.00539395	-0.0841826	1	-0.0457245	-0.0372604	-0.118858	-0.0779898	0.0100229	-0.117937	0.0427017	-0.0627841	0.0483998	0.201895	0.115596	0.143608	0.190473	-0.0245993	0.19725	-0.190953	-0.0818963	0.0283417	0.0193624	0.043509	0.331492	0.0282878	0.169781	0.201956	-0.0360431	0.207346	0.0271808	0.129119	0.115263	-0.0862306	0.0741266
P	Phosphorus content	0.0007	-0.0521	0.0984	-0.0845438	-0.0968257	-0.000181575	-0.217649	-0.0531228	0.0415953	0.0177173	0.612841	-0.155562	0.175703	0.137338	0.200401	0.952584	-0.0457245	1	0.958872	-0.160644	0.854923	0.750433	0.73053	-0.0548676	0.0260172	0.0803661	-0.0443388	0.109049	0.0735858	-0.191551	0.160911	-0.147779	0.188137	-0.128177	-0.116759	-0.0663907	-0.026516	-0.0268674	-0.0330787	-0.0945246	-0.0159109	-0.205586	0.0619657	-0.111462	-0.197793	-0.00764051	0.0277686	-0.308205
K	Potassium content	0.0011	-0.0579	0.1	-0.0593075	-0.0599691	0.0263871	-0.258722	-0.0708497	0.0648747	0.0309028	0.584927	-0.202959	0.173924	0.137355	0.167803	0.958774	-0.0372604	0.958872	1	-0.0960006	0.824271	0.719118	0.738359	-0.0713229	-0.00822856	0.0801718	-0.0368836	0.127727	0.0990905	-0.194765	0.151722	-0.147568	0.180357	-0.138189	-0.0869602	-0.0426445	-0.0184776	-0.0180125	-0.0719929	-0.0978027	-0.0356354	-0.19783	0.0550839	-0.165303	-0.204949	-0.0286774	0.033661	-0.302318
Se	Selenium	-0.0019	-0.202	0.141	0.216075	0.112208	0.1932	0.00776214	-0.206246	-0.329724	0.0546897	0.11512	0.167649	0.191717	0.271079	-0.0325764	-0.0323464	-0.118858	-0.160644	-0.0960006	1	-0.0659342	-0.103418	-0.0839973	0.210615	0.147543	-0.0684505	0.0285556	-0.20135	0.0958786	0.193885	-0.180354	-0.285893	-0.0546275	0.0047473	0.0163622	0.0447551	0.00338999	-0.00783461	-0.0885321	-0.24682	-0.0718435	0.0103761	-0.105837	-0.0663087	0.0138967	-0.0425514	0.0806246	0.0469113
Na	Sodium content	0.0008	-0.061	0.119	-0.177459	-0.185115	-0.0641224	-0.0308817	-0.0557994	-0.095903	-0.0871185	0.592945	-0.168385	0.0790227	0.128788	0.0938137	0.865093	-0.0779898	0.854923	0.824271	-0.0659342	1	0.688889	0.740915	-0.0185579	0.0394345	0.128163	-0.042636	0.125697	0.0673565	-0.148116	0.191995	-0.187728	0.208291	-0.105481	-0.189831	-0.125139	0.0141947	0.11121	0.0585862	-0.051011	0.0839384	-0.21751	-0.0640688	-0.128144	-0.125846	-0.053041	-0.00320784	-0.243004
S	Sufuric content	0.0007	-0.0662	0.099	-0.156779	-0.253057	-0.160105	-0.196852	-0.0670277	0.0162848	0.010689	0.531033	-0.0864173	0.123318	0.111521	0.219366	0.701196	0.0100229	0.750433	0.719118	-0.103418	0.688889	1	0.57281	0.192892	0.192165	0.119532	-0.000509268	0.0587264	0.0423723	-0.121533	0.163069	-0.102288	0.120016	-0.0713715	-0.174486	-0.103032	-0.0919984	0.0465322	-0.0499938	-0.0916708	0.0991651	-0.186949	0.0144495	-0.174994	-0.144496	0.0560729	0.114917	-0.197746
Zn	Zinc	0.0023	-0.0911	0.134	-0.00233177	-0.0418068	-0.00270448	-0.0862973	-0.0295773	-0.165976	0.0312872	0.548342	-0.186089	0.135728	-0.050712	0.0881388	0.692176	-0.117937	0.73053	0.738359	-0.0839973	0.740915	0.57281	1	-0.0207971	-0.0125734	0.170623	-0.100217	0.0854505	0.251453	-0.234126	0.262508	-0.258132	0.285419	-0.236263	-0.242016	-0.142045	-0.0296548	-0.0124251	0.0906502	-0.00876219	-0.100536	-0.340377	-0.0865412	-0.300191	-0.247674	-0.194653	0.0940776	-0.329964
C10:0	Capric acid	0	-0.0081	0.0269	-0.0133991	-0.375384	-0.351476	-0.0605866	-0.00944688	-0.132485	0.0325791	-0.0448711	0.158174	-0.311365	0.0764285	0.113621	-0.0387191	0.0427017	-0.0548676	-0.0713229	0.210615	-0.0185579	0.192892	-0.0207971	1	0.800784	0.279137	0.129093	0.132552	0.119343	0.0389381	0.0453639	-0.233443	0.028625	-0.119015	-0.201153	-0.218348	-0.157099	0.0455141	-0.0287255	0.0149196	0.125556	-0.226786	0.13953	-0.111403	-0.17113	0.231909	0.28332	-0.172864
C12:0	Lauric acid	0.0001	-0.0148	0.0243	-0.0366468	-0.296921	-0.232142	-0.19851	-0.0194285	-0.188546	0.108414	-0.0597285	0.223837	-0.195219	-0.00502297	0.170213	0.0403288	-0.0627841	0.0260172	-0.00822856	0.147543	0.0394345	0.192165	-0.0125734	0.800784	1	0.415289	0.210762	0.243656	0.0751221	-0.063789	0.0993154	-0.254557	0.148182	-0.203418	-0.206771	-0.281786	-0.235804	-0.0263402	-0.184131	0.0933793	0.226662	-0.330093	0.19503	-0.13895	-0.133876	0.317791	0.29315	-0.169439
C14:0	Myristic acid	0.005	-0.5381	0.3099	-0.172363	-0.175364	-0.0853594	-0.00519565	0.0886967	-0.238565	0.107992	-0.116691	0.122489	0.0429764	-0.0929166	0.0669152	0.0573422	0.0483998	0.0803661	0.0801718	-0.0684505	0.128163	0.119532	0.170623	0.279137	0.415289	1	0.489749	0.514998	0.276479	0.0737365	0.282474	-0.0356284	0.0519835	-0.437481	-0.296411	-0.384814	-0.04955	0.211992	0.089749	0.57376	0.185515	-0.533392	0.335402	-0.143461	0.0719898	0.255134	0.190957	-0.454659
C14:1 cis-9	Myristoleic acid	-0.0033	-0.3292	0.2735	0.151273	0.0695356	0.14173	-0.0910384	-0.0537738	-0.0335672	0.256215	-0.147616	0.113074	0.148737	0.0458477	0.119258	-0.0573766	0.201895	-0.0443388	-0.0368836	0.0285556	-0.042636	-0.000509268	-0.100217	0.129093	0.210762	0.489749	1	0.442743	0.150273	0.561006	-0.067313	0.294355	-0.547252	0.00236293	-0.0592919	-0.117154	-0.0271268	0.279309	-0.130137	0.255962	0.231629	-0.0558006	0.3761	0.306412	0.35044	0.246023	-0.268727	0.00111004
C15:0	Pentadecylic acid	-0.0015	-0.1012	0.0798	0.134781	-0.0733355	-0.143909	-0.138662	0.0454384	0.00769697	-0.075982	-0.134274	0.119711	0.140145	-0.0175772	0.0388937	0.137541	0.115596	0.109049	0.127727	-0.20135	0.125697	0.0587264	0.0854505	0.132552	0.243656	0.514998	0.442743	1	0.224875	-0.0539378	0.396407	0.0207348	0.103782	-0.386509	-0.234743	-0.35408	-0.0996084	0.272198	-0.167159	0.471232	0.350803	-0.435365	0.349688	0.0380016	0.0576551	0.396027	0.22697	-0.202132
C16:0	Palmitic acid	0.0695	-7.0687	4.3231	0.260216	0.0785934	-0.0884708	-0.0838869	-0.188244	-0.0936994	0.110164	0.0513698	0.0164175	0.122902	-0.0282218	0.0105601	0.0473528	0.143608	0.0735858	0.0990905	0.0958786	0.0673565	0.0423723	0.251453	0.119343	0.0751221	0.276479	0.150273	0.224875	1	-0.0383927	0.276812	-0.391749	0.254617	-0.756803	-0.40547	-0.396064	-0.17773	0.155856	0.176426	-0.0236922	-0.1544	-0.737383	-0.0704136	-0.177006	-0.0399266	-0.143598	0.328149	-0.344107
C16:1 cis-9	Palmitoleic acid	0.0081	-0.7087	0.5091	0.083559	0.064412	0.120934	-0.00973569	-0.330692	-0.118128	0.167304	-0.117059	0.20758	0.0882323	0.131512	0.169628	-0.159142	0.190473	-0.191551	-0.194765	0.193885	-0.148116	-0.121533	-0.234126	0.0389381	-0.063789	0.0737365	0.561006	-0.0539378	-0.0383927	1	-0.34929	0.272593	-0.742516	0.306252	0.198475	0.175937	0.16164	0.187928	0.162022	-0.0994381	0.141264	0.295683	0.255625	0.532829	0.288977	0.102598	-0.262044	0.162272
C17:0	Margaric acid	0.0019	-0.1102	0.1135	-0.094855	-0.204637	-0.119422	0.0662904	0.122511	-0.0574984	0.0672962	0.0636393	-0.0645605	0.0591595	-0.08068	-0.146397	0.0871751	-0.0245993	0.160911	0.151722	-0.180354	0.191995	0.163069	0.262508	0.0453639	0.0993154	0.282474	-0.067313	0.396407	0.276812	-0.34929	1	0.106215	0.487358	-0.536536	-0.126476	-0.134073	0.0583886	0.176041	0.0756318	0.309344	0.185615	-0.54027	-0.089527	-0.259157	-0.0201802	0.122159	0.228869	-0.318856
C17:1	Heptadecenoic acid	-0.0002	-0.0605	0.0791	-0.0883487	-0.0311142	0.0599647	0.0513189	0.320543	0.177963	0.141515	-0.106661	0.00665584	0.046974	-0.0695262	-0.212246	-0.247873	0.19725	-0.147779	-0.147568	-0.285893	-0.187728	-0.102288	-0.258132	-0.233443	-0.254557	-0.0356284	0.294355	0.0207348	-0.391749	0.272593	0.106215	1	-0.535395	0.45581	0.311524	0.254335	0.174464	0.0891409	-0.0447076	0.18211	0.0653858	0.489674	0.0441038	0.168129	0.382458	0.171073	-0.538016	0.375153
C18:0	Stearic acid	0.023	-1.1055	3.7581	-0.100699	-0.0705025	-0.174641	0.00898502	0.085746	-0.137729	-0.152732	0.134957	-0.0215205	-0.0731644	-0.059556	0.045475	0.200633	-0.190953	0.188137	0.180357	-0.0546275	0.208291	0.120016	0.285419	0.028625	0.148182	0.0519835	-0.547252	0.103782	0.254617	-0.742516	0.487358	-0.535395	1	-0.641863	-0.340057	-0.235354	-0.100171	-0.130572	0.0483849	0.0423315	0.0146688	-0.649564	-0.257031	-0.490326	-0.346486	-0.0875276	0.537437	-0.409573
C18:1 cis-9	Oleic acid	-0.1588	-8.0694	4.1376	-0.121073	0.00450577	0.0639943	0.136073	0.0751489	0.182837	-0.0853783	0.0131715	-0.0908938	-0.0940988	-0.034587	-0.0478183	-0.126402	-0.0818963	-0.128177	-0.138189	0.0047473	-0.105481	-0.0713715	-0.236263	-0.119015	-0.203418	-0.437481	0.00236293	-0.386509	-0.756803	0.306252	-0.536536	0.45581	-0.641863	1	0.283764	0.272479	-0.0183405	-0.140271	-0.123407	-0.213182	-0.0693346	0.901513	-0.0429656	0.330826	0.214542	-0.0498507	-0.523591	0.556173
C18:1 cis-11	Cis-Vaccenic acid	-0.0074	-0.1855	0.1973	-0.103695	0.0308121	0.290614	-0.122647	0.00258473	0.144122	0.0971803	-0.15182	-0.0769536	-0.0263858	-0.0464686	-0.056126	-0.0993657	0.0283417	-0.116759	-0.0869602	0.0163622	-0.189831	-0.174486	-0.242016	-0.201153	-0.206771	-0.296411	-0.0592919	-0.234743	-0.40547	0.198475	-0.126476	0.311524	-0.340057	0.283764	1	0.83972	0.65747	-0.0524851	-0.0895899	-0.278434	0.0346886	0.511316	-0.0392181	0.11587	-0.0201556	-0.0877297	-0.367969	0.253338
C18:1 cis-12	Cis-12 Octadecenoic	-0.0015	-0.07	0.1535	-0.121003	0.0823349	0.316761	-0.0789189	0.00883204	0.143019	0.05318	-0.0435446	-0.151091	-0.0165337	-0.0360782	0.023153	-0.0619542	0.0193624	-0.0663907	-0.0426445	0.0447551	-0.125139	-0.103032	-0.142045	-0.218348	-0.281786	-0.384814	-0.117154	-0.35408	-0.396064	0.175937	-0.134073	0.254335	-0.235354	0.272479	0.83972	1	0.731575	-0.150851	0.046782	-0.369533	-0.0931801	0.467538	-0.132757	0.0894506	-0.0318989	-0.180979	-0.39469	0.240146
C18:1 cis-13	Cis-13 Octadecenoic	-0.0001	-0.0343	0.1027	-0.210384	-0.0389722	0.244409	0.0582169	-0.00558368	0.08134	-0.122807	-0.0981293	-0.135069	-0.0193371	-0.0138793	-0.101424	-0.0300518	0.043509	-0.026516	-0.0184776	0.00338999	0.0141947	-0.0919984	-0.0296548	-0.157099	-0.235804	-0.04955	-0.0271268	-0.0996084	-0.17773	0.16164	0.0583886	0.174464	-0.100171	-0.0183405	0.65747	0.731575	1	0.127403	0.374402	-0.0604965	0.0037498	0.170718	-0.0195817	-0.0578049	0.0831568	-0.110128	-0.359601	-0.0119858
C18:1 cis-15	Cis-15 Octadecenoic	0.0002	-0.0129	0.0125	0.165737	-0.0606013	-0.0178056	0.074367	0.00633619	-0.000320687	0.140909	-0.0822302	-0.0328517	0.112558	0.0923119	-0.118169	-0.0168099	0.331492	-0.0268674	-0.0180125	-0.00783461	0.11121	0.0465322	-0.0124251	0.0455141	-0.0263402	0.211992	0.279309	0.272198	0.155856	0.187928	0.176041	0.0891409	-0.130572	-0.140271	-0.0524851	-0.150851	0.127403	1	0.00936242	0.259884	0.538369	-0.114189	0.0793354	0.0253885	0.223659	0.21861	-0.0619519	-0.0310523
C18:1 trans-6,7,8,9	Trans-6,7,8,9 Octadecenoic	0.0004	-0.0278	0.0364	-0.325999	-0.113027	-0.184164	0.0640257	-0.0831925	-0.0890884	-0.288442	-0.0430746	-0.0460749	-0.172084	0.0260053	0.0091928	-0.0761624	0.0282878	-0.0330787	-0.0719929	-0.0885321	0.0585862	-0.0499938	0.0906502	-0.0287255	-0.184131	0.089749	-0.130137	-0.167159	0.176426	0.162022	0.0756318	-0.0447076	0.0483849	-0.123407	-0.0895899	0.046782	0.374402	0.00936242	1	0.13977	-0.218013	-0.127366	-0.0343281	0.104785	0.0663989	-0.0345921	-0.0844853	-0.267335
C18:1 trans-10,11,12	Trans-10,11,12 Octadecenoic	0.0022	-0.1252	0.2528	-0.0583315	-0.0143347	-0.0658822	-0.010543	0.179539	-0.152502	0.0926195	-0.176782	0.125817	0.045941	0.0828982	-0.161797	-0.143137	0.169781	-0.0945246	-0.0978027	-0.24682	-0.051011	-0.0916708	-0.00876219	0.0149196	0.0933793	0.57376	0.255962	0.471232	-0.0236922	-0.0994381	0.309344	0.18211	0.0423315	-0.213182	-0.278434	-0.369533	-0.0604965	0.259884	0.13977	1	0.308739	-0.201859	0.318871	-0.0263599	0.266886	0.363946	0.0422268	-0.28439
C18:1 trans-16	Trans-16 Octadecenoic	0.0003	-0.0179	0.1039	0.0323701	-0.208059	-0.113046	-0.00605925	0.060449	-0.0538911	0.26369	-0.126823	0.228599	0.145634	0.113974	0.0484949	-0.00473004	0.201956	-0.0159109	-0.0356354	-0.0718435	0.0839384	0.0991651	-0.100536	0.125556	0.226662	0.185515	0.231629	0.350803	-0.1544	0.141264	0.185615	0.0653858	0.0146688	-0.0693346	0.0346886	-0.0931801	0.0037498	0.538369	-0.218013	0.308739	1	-0.0632401	0.146697	0.0560343	0.216233	0.37321	0.125545	0.0162782
C18:1 total	Sum of C18:1	-0.0586	-2.239	1.3261	-0.0533078	0.0874566	0.180795	0.0966564	0.0635609	0.279946	-0.0352801	-0.0644342	-0.0600744	-0.0619335	-0.00904809	-0.13638	-0.194898	-0.0360431	-0.205586	-0.19783	0.0103761	-0.21751	-0.186949	-0.340377	-0.226786	-0.330093	-0.533392	-0.0558006	-0.435365	-0.737383	0.295683	-0.54027	0.489674	-0.649564	0.901513	0.511316	0.467538	0.170718	-0.114189	-0.127366	-0.201859	-0.0632401	1	-0.105714	0.327756	0.204294	-0.0981508	-0.52783	0.56053
C18:2 cis-9,12	Linoleic acid	0.0038	-0.1718	0.3231	0.102291	-0.0483181	-0.0925567	-0.208013	-0.0936503	-0.184668	0.0720616	-0.131499	0.239469	0.111931	0.351304	0.122863	0.0927423	0.207346	0.0619657	0.0550839	-0.105837	-0.0640688	0.0144495	-0.0865412	0.13953	0.19503	0.335402	0.3761	0.349688	-0.0704136	0.255625	-0.089527	0.0441038	-0.257031	-0.0429656	-0.0392181	-0.132757	-0.0195817	0.0793354	-0.0343281	0.318871	0.146697	-0.105714	1	0.0953745	0.078261	0.597055	0.127667	-0.189461
C18:2 cis-9, trans-11	Conjugated linoleic acid cis9 trans11	0	-0.018	0.0246	0.0997987	0.144796	0.0996314	0.0686565	-0.226716	0.0193258	-0.0563485	-0.0848218	-0.00983507	-0.0104643	0.111729	0.240269	-0.112893	0.0271808	-0.111462	-0.165303	-0.0663087	-0.128144	-0.174994	-0.300191	-0.111403	-0.13895	-0.143461	0.306412	0.0380016	-0.177006	0.532829	-0.259157	0.168129	-0.490326	0.330826	0.11587	0.0894506	-0.0578049	0.0253885	0.104785	-0.0263599	0.0560343	0.327756	0.0953745	1	0.244713	0.109147	-0.184131	0.237243
C18:2 trans-11, cis-15	Octadecenoic acid	0.0003	0.018	0.017	-0.0093755	0.0635135	0.147172	0.140021	0.00249428	0.07438	0.146138	-0.0586109	0.0173069	0.108812	-0.00362498	-0.00649261	-0.234093	0.129119	-0.197793	-0.204949	0.0138967	-0.125846	-0.144496	-0.247674	-0.17113	-0.133876	0.0719898	0.35044	0.0576551	-0.0399266	0.288977	-0.0201802	0.382458	-0.346486	0.214542	-0.0201556	-0.0318989	0.0831568	0.223659	0.0663989	0.266886	0.216233	0.204294	0.078261	0.244713	1	0.0336529	-0.289852	0.182765
C18:3n3	α-Linolenic acid	0.0001	-0.0308	0.0218	0.130282	-0.177526	-0.126798	-0.230367	0.156309	-0.132937	0.0935634	-0.219828	0.32398	0.0553976	0.204994	0.0330882	0.0163759	0.115263	-0.00764051	-0.0286774	-0.0425514	-0.053041	0.0560729	-0.194653	0.231909	0.317791	0.255134	0.246023	0.396027	-0.143598	0.102598	0.122159	0.171073	-0.0875276	-0.0498507	-0.0877297	-0.180979	-0.110128	0.21861	-0.0345921	0.363946	0.37321	-0.0981508	0.597055	0.109147	0.0336529	1	0.229339	-0.0169191
C18:3n6	γ-Linolenic acid	0.0001	-0.0098	0.0167	0.129273	-0.0927677	-0.212032	-0.10105	-0.187449	-0.140336	0.0160941	-0.0384388	0.250824	-0.00892592	0.0706921	0.149474	0.100926	-0.0862306	0.0277686	0.033661	0.0806246	-0.00320784	0.114917	0.0940776	0.28332	0.29315	0.190957	-0.268727	0.22697	0.328149	-0.262044	0.228869	-0.538016	0.537437	-0.523591	-0.367969	-0.39469	-0.359601	-0.0619519	-0.0844853	0.0422268	0.125545	-0.52783	0.127667	-0.184131	-0.289852	0.229339	1	-0.217985
C20:1	Eicosanoic acid	-0.0002	-0.0155	0.0288	0.177631	0.0487937	0.141311	0.122072	0.0538971	0.17535	0.00240908	-0.120406	0.179973	0.0104675	-0.0402584	-0.19291	-0.269289	0.0741266	-0.308205	-0.302318	0.0469113	-0.243004	-0.197746	-0.329964	-0.172864	-0.169439	-0.454659	0.00111004	-0.202132	-0.344107	0.162272	-0.318856	0.375153	-0.409573	0.556173	0.253338	0.240146	-0.0119858	-0.0310523	-0.267335	-0.28439	0.0162782	0.56053	-0.189461	0.237243	0.182765	-0.0169191	-0.217985	1
C20:2	Eicosadienoic acid	0	-0.0044	0.0062	0.203498	0.0997813	0.0726006	-0.184526	0.208024	-0.115677	0.112135	-0.0354234	0.0429249	0.17625	0.228837	0.0400493	0.0256467	0.0558355	0.037739	0.0466561	-0.0200382	-0.0626908	0.0505082	-0.0620619	-0.000615285	0.103422	0.219244	0.136865	0.218807	-0.134465	-0.119278	0.0150299	0.158877	0.0153606	-0.0353153	-0.0808426	-0.0598604	-0.0918631	-0.0386893	-0.175187	0.26136	-0.00365126	-0.110289	0.420969	-0.0856176	0.0374319	0.430206	0.142755	-0.0492925
C20:3n6	Eicosatrienoic acid	0.0003	-0.0214	0.0312	0.200825	0.023235	-0.0598156	-0.150968	-0.183837	-0.174623	-0.0758164	-0.180354	0.254426	0.00922435	0.289294	0.128271	0.0560238	0.039072	-0.0171885	-0.0186979	-0.0869476	-0.0860735	0.00287275	-0.120528	0.222986	0.234038	0.244182	0.213911	0.32996	0.0350732	0.220555	-0.00248874	-0.128059	-0.102483	-0.124844	-0.167578	-0.270438	-0.155937	0.0195544	-0.018597	0.184501	0.0930692	-0.216096	0.778372	0.170807	-0.118144	0.520822	0.357575	-0.122474
C20:4	Arachidonic acid	0.0002	-0.0364	0.074	0.307394	0.125214	0.0465693	-0.253337	-0.249494	-0.0486266	-0.00408169	-0.148204	0.24207	0.0942399	0.393833	0.166601	0.0468025	0.136821	-0.00721088	-0.00832169	0.0018493	-0.16669	0.0431271	-0.165596	0.147391	0.109176	0.0654029	0.249882	0.284132	-0.0384421	0.253239	-0.113478	-0.030011	-0.21887	-0.0289586	-0.0651645	-0.0907738	-0.0781337	-0.0271064	-0.0835545	0.115029	0.0728971	-0.0659595	0.790737	0.130105	-0.0771588	0.518918	0.278514	-0.0540086
C20:5	Eicosapentaenoic acid	0.0002	-0.0144	0.0329	0.275729	0.104792	0.0848857	-0.303264	-0.142027	-0.0999433	0.0901312	-0.126636	0.253625	0.160106	0.358792	0.195388	0.067163	0.184454	-0.00226636	-0.0148297	0.0313768	-0.137835	0.0438188	-0.192152	0.194557	0.203032	0.0881359	0.305583	0.334126	-0.0452877	0.188249	-0.16265	-0.113034	-0.161054	-0.0890865	-0.0133764	-0.00463749	-0.0613838	-0.0228767	-0.194926	0.10898	0.163145	-0.0928136	0.699414	0.129205	-0.144864	0.489889	0.229334	-0.066642
C22:5	Docosapentaenoic acid	0.0005	-0.0335	0.0592	0.375828	0.145608	0.0644039	-0.270495	-0.0959824	-0.0414865	0.0305447	-0.146244	0.284057	0.167514	0.408545	0.0872041	0.00795227	0.218597	-0.0453991	-0.071576	0.0376525	-0.205741	-0.0373567	-0.232787	0.121507	0.0975556	-0.0049928	0.275131	0.246159	-0.0995423	0.245925	-0.251152	0.0298606	-0.294107	0.0506518	-0.0378137	-0.0580793	-0.0846321	-0.0466398	-0.139814	0.0949623	0.0347548	0.0542757	0.730933	0.176261	-0.105378	0.496585	0.138115	0.0210863
C22:6	Docosahexaenoic acid	-0.0001	-0.0091	0.0156	0.313693	0.0794225	0.0539503	-0.161668	-0.195143	0.0430595	0.0190228	-0.0916865	0.269831	0.22415	0.320034	0.0169124	0.172748	0.0760606	0.123292	0.123314	-0.0354399	0.019424	0.137308	-0.0637412	0.0613278	0.104788	0.0494044	0.241171	0.424849	-0.0650614	0.106849	0.00427751	0.00602634	-0.107511	-0.036605	-0.0972384	-0.116727	-0.0870449	0.0245991	-0.246747	0.110173	0.260129	-0.0590333	0.629174	0.00833066	-0.0422705	0.462807	0.241651	0.0221558
PUFA	Sum of polyunsaturated FA	0.0049	-0.3385	0.5964	0.202828	0.0105517	-0.0458847	-0.240375	-0.146343	-0.145729	0.0482882	-0.163802	0.273279	0.113381	0.381932	0.149877	0.0687148	0.19053	0.0219115	0.0114033	-0.0722125	-0.113692	0.0114572	-0.153295	0.159994	0.192613	0.24692	0.362432	0.365753	-0.0777218	0.283387	-0.113063	0.0225783	-0.268464	-0.0278213	-0.0549211	-0.13634	-0.0671274	0.0552322	-0.0673332	0.269264	0.158833	-0.0828344	0.968063	0.175296	0.0371378	0.638176	0.201093	-0.119048
SFA	Sum of saturated FA	0.0331	-1.0454	2.074	0.0491745	-0.0638083	-0.178785	-0.0613834	-0.0463939	-0.191339	0.00500565	0.091135	-0.0148584	0.028609	-0.0593201	0.0545876	0.19107	-0.0359894	0.205485	0.210777	-0.0110796	0.226473	0.135155	0.384512	0.155893	0.245956	0.409017	-0.101547	0.357939	0.778327	-0.436817	0.562541	-0.538292	0.731261	-0.888201	-0.500757	-0.468556	-0.187946	0.0754003	0.126778	0.133948	-0.0128949	-0.953868	-0.0779653	-0.389202	-0.222417	-0.0485836	0.546603	-0.511659
n3	Sum of omega-3	0.0008	-0.0847	0.1631	0.325454	0.067228	0.0428263	-0.318408	-0.0743623	-0.0627866	0.0424197	-0.181278	0.306705	0.146686	0.376753	0.118197	0.0771302	0.174538	0.0127361	-0.00788653	-0.00707026	-0.126709	0.0412155	-0.212349	0.168015	0.190669	0.0472292	0.284943	0.354321	-0.134029	0.198589	-0.154576	0.0185635	-0.213808	-0.00104818	-0.0185544	-0.0478965	-0.0722241	0.00786396	-0.159336	0.13652	0.18371	-0.0122096	0.75941	0.164754	-0.123794	0.66169	0.194991	0.00537819
n6	Sum of omega-6	0.0002	-0.0239	0.0378	0.232207	0.0186478	-0.0993859	-0.162294	-0.23742	-0.20586	-0.0768487	-0.152673	0.316936	0.010835	0.283884	0.159058	0.0926158	0.000870464	-0.00291432	-0.00300802	-0.00148015	-0.0599148	0.0340438	-0.0624866	0.276279	0.290578	0.249599	0.0788026	0.335225	0.140256	0.110212	0.0326229	-0.315514	0.0832539	-0.269856	-0.241275	-0.342151	-0.246507	-0.000746362	-0.059841	0.127145	0.12164	-0.344345	0.67839	0.0730678	-0.219819	0.483939	0.622355	-0.148384
[truncated: 10 more columns]

## Sheet: ST3 - Number of tested animals
#Supplementary Table S3
SNP	Samples in the Low group	Samples in the High group	Phenotype
chr1:106727573	4	6	Ar
chr1:111732242	3	4	Ar
chr1:144024902	3	4	Ar
chr1:144026539	3	4	Ar
chr1:146272958	9	10	Ar
chr1:149710394	4	3	Ar
chr1:149710574	5	3	Ar
chr1:151175206	8	4	Ar
chr1:151179575	8	5	Ar
chr1:151486778	3	6	Ar
chr1:152283412	4	3	Ar
chr1:153262098	4	3	Ar
chr1:154009214	9	4	Ar
chr1:154061634	3	3	Ar
chr1:154061639	3	3	Ar
chr1:154061645	3	3	Ar
chr1:157373798	3	6	Ar
chr1:157374189	6	6	Ar
chr1:58959137	3	6	Ar
chr1:64295037	7	4	Ar
chr1:82881458	3	4	Ar
chr1:87781568	6	4	Ar
chr1:9591971	3	4	Ar
chr10:100175165	4	7	Ar
chr10:100187206	3	5	Ar
chr10:100267878	4	4	Ar
chr10:101868388	5	7	Ar
chr10:101868864	3	4	Ar
chr10:101873040	3	4	Ar
chr10:101873094	10	8	Ar
chr10:102972919	8	5	Ar
chr10:102972949	8	5	Ar
chr10:102974323	3	3	Ar
chr10:103102904	3	6	Ar
chr10:103102944	3	6	Ar
chr10:103102945	3	6	Ar
chr10:103103378	8	3	Ar
chr10:103103611	8	3	Ar
chr10:103124954	3	3	Ar
chr10:10720482	3	3	Ar
chr10:10721194	6	6	Ar
chr10:10721950	3	3	Ar
chr10:10723489	3	3	Ar
chr10:10724432	6	6	Ar
chr10:10724783	6	6	Ar
chr10:10745562	9	8	Ar
chr10:10745577	7	6	Ar
chr10:10745601	7	6	Ar
chr10:10748176	6	6	Ar
chr10:10773444	4	4	Ar
chr10:11032383	4	5	Ar
chr10:11032461	4	4	Ar
chr10:11046640	5	5	Ar
chr10:11046697	10	9	Ar
chr10:11052592	8	10	Ar
chr10:11053688	5	5	Ar
chr10:11055563	5	5	Ar
chr10:11056335	5	5	Ar
chr10:11056443	5	5	Ar
chr10:11108907	3	4	Ar
chr10:11109273	3	12	Ar
chr10:11109382	4	6	Ar
chr10:11109959	3	7	Ar
chr10:11110428	3	6	Ar
chr10:11111318	3	4	Ar
chr10:11111319	4	7	Ar
chr10:11112043	4	11	Ar
chr10:11112059	4	11	Ar
chr10:11129727	3	3	Ar
chr10:11139757	3	3	Ar
chr10:1136983	3	5	Ar
chr10:1137026	3	3	Ar
chr10:1139739	4	6	Ar
chr10:1139844	3	4	Ar
chr10:1139943	3	3	Ar
chr10:1140580	9	11	Ar
chr10:1143501	7	9	Ar
chr10:1143669	7	8	Ar
chr10:11462181	3	3	Ar
chr10:11462189	4	3	Ar
chr10:11485087	5	7	Ar
chr10:12113137	5	4	Ar
chr10:12151003	6	10	Ar
chr10:12152333	9	8	Ar
chr10:12158311	10	8	Ar
chr10:12370354	4	4	Ar
chr10:12371466	5	5	Ar
chr10:12374101	5	5	Ar
chr10:12389276	5	5	Ar
chr10:13212297	8	6	Ar
chr10:13212333	8	8	Ar
chr10:13222863	8	10	Ar
chr10:13222938	8	10	Ar
chr10:13224975	8	7	Ar
chr10:13233629	7	10	Ar
chr10:13350325	7	12	Ar
chr10:14020219	3	6	Ar
chr10:14020351	4	5	Ar
chr10:14021488	7	9	Ar
chr10:14021779	9	9	Ar
chr10:14021786	8	9	Ar
chr10:14028748	5	7	Ar
chr10:14029409	5	3	Ar
chr10:14029490	4	10	Ar
chr10:15116569	13	8	Ar
chr10:15117339	3	5	Ar
chr10:15117513	3	5	Ar
chr10:15120220	6	8	Ar
chr10:15621345	5	7	Ar
chr10:17575743	3	6	Ar
chr10:1816502	5	4	Ar
chr10:19266009	6	6	Ar
chr10:19531917	4	4	Ar
chr10:19531952	4	4	Ar
chr10:20091237	3	8	Ar
chr10:20126170	6	3	Ar
chr10:20127218	3	3	Ar
chr10:20893721	3	4	Ar
chr10:20936682	7	7	Ar
chr10:20936686	7	7	Ar
chr10:21604204	3	7	Ar
chr10:21732574	5	4	Ar
chr10:21760022	6	8	Ar
chr10:22027291	4	6	Ar
chr10:22027335	12	11	Ar
chr10:22027504	3	6	Ar
chr10:26065431	6	3	Ar
chr10:26066532	4	8	Ar
chr10:26068121	6	7	Ar
chr10:26068128	5	7	Ar
chr10:26068399	3	7	Ar
chr10:26068416	3	6	Ar
chr10:26068581	4	7	Ar
chr10:26068653	4	7	Ar
chr10:26068702	3	5	Ar
chr10:26069896	3	6	Ar
chr10:26069913	3	6	Ar
chr10:26070120	3	6	Ar
chr10:26371802	5	4	Ar
chr10:26700630	10	10	Ar
chr10:26702314	10	10	Ar
chr10:26746439	5	10	Ar
chr10:26747496	5	9	Ar
chr10:26747501	5	9	Ar
chr10:26791653	5	3	Ar
chr10:28716695	8	4	Ar
chr10:28727469	3	7	Ar
chr10:36441659	4	3	Ar
chr10:36820857	3	3	Ar
chr10:37551806	3	6	Ar
chr10:37633339	9	5	Ar
chr10:37702218	6	6	Ar
chr10:37763676	3	7	Ar
chr10:37768481	8	14	Ar
chr10:37769928	8	11	Ar
chr10:37771044	8	11	Ar
chr10:37771079	8	11	Ar
chr10:37785616	8	11	Ar
chr10:37791716	8	11	Ar
chr10:38397246	3	4	Ar
chr10:38403264	8	9	Ar
chr10:4051285	4	5	Ar
chr10:4075015	3	9	Ar
chr10:42657866	6	13	Ar
chr10:43325785	3	6	Ar
chr10:43333374	4	5	Ar
chr10:43552301	3	6	Ar
chr10:44850294	9	7	Ar
chr10:44905144	4	4	Ar
chr10:45844276	3	3	Ar
chr10:45844299	3	3	Ar
chr10:46074607	8	9	Ar
chr10:46074954	6	6	Ar
chr10:46074966	7	6	Ar
chr10:46346093	4	7	Ar
chr10:47005600	4	5	Ar
chr10:47403094	4	4	Ar
chr10:47407974	5	6	Ar
chr10:47411986	5	4	Ar
chr10:4928863	3	4	Ar
chr10:50581048	5	5	Ar
chr10:50581764	5	9	Ar
chr10:50581814	5	9	Ar
chr10:51659992	4	4	Ar
chr10:52583516	5	5	Ar
chr10:54830436	4	4	Ar
chr10:54830711	4	4	Ar
chr10:54830880	10	5	Ar
chr10:54830910	6	4	Ar
chr10:54831185	9	5	Ar
chr10:54831201	6	7	Ar
chr10:54831532	6	5	Ar
chr10:54832021	7	5	Ar
chr10:54833133	5	4	Ar
chr10:54833137	6	3	Ar
chr10:54833864	5	8	Ar
chr10:54834724	4	6	Ar
chr10:57833506	3	4	Ar
chr10:57836425	3	4	Ar
chr10:61240593	3	3	Ar
chr10:61370985	5	4	Ar
chr10:61820676	5	6	Ar
chr10:61843890	4	8	Ar
chr10:64883992	5	7	Ar
chr10:64884251	5	6	Ar
chr10:64884279	5	7	Ar
chr10:64884366	4	5	Ar
chr10:64884725	6	5	Ar
chr10:64884914	6	6	Ar
chr10:65571524	11	8	Ar
chr10:67286920	7	3	Ar
chr10:70683742	3	7	Ar
chr10:72874244	5	3	Ar
chr10:72874553	5	3	Ar
chr10:75563237	4	3	Ar
chr10:76269331	3	5	Ar
chr10:76571921	8	10	Ar
chr10:76580780	4	4	Ar
chr10:76606845	4	9	Ar
chr10:76929149	3	5	Ar
chr10:76929319	3	5	Ar
chr10:76939640	3	5	Ar
chr10:79233908	6	8	Ar
chr10:79234416	5	11	Ar
chr10:79234529	4	7	Ar
chr10:79234881	5	3	Ar
chr10:79235422	3	8	Ar
chr10:79235438	6	9	Ar
chr10:79235811	6	8	Ar
chr10:79239681	4	8	Ar
chr10:79245584	6	8	Ar
chr10:79260113	3	4	Ar
chr10:79267482	3	5	Ar
chr10:80680555	8	5	Ar
chr10:80842166	4	7	Ar
chr10:80843042	5	5	Ar
chr10:80843567	4	3	Ar
chr10:80843710	4	5	Ar
chr10:80843786	3	4	Ar
chr10:81181497	6	8	Ar
chr10:85275717	3	5	Ar
chr10:85299131	4	4	Ar
chr10:86372771	6	5	Ar
chr10:86373084	6	5	Ar
chr10:86373115	9	9	Ar
chr10:86373194	9	9	Ar
chr10:86373334	8	9	Ar
chr10:86373407	6	3	Ar
chr10:86373524	10	9	Ar
chr10:86373953	9	9	Ar
chr10:86373975	6	4	Ar
chr10:86374181	9	9	Ar
chr10:86374659	9	9	Ar
chr10:86374969	9	9	Ar
chr10:86375387	6	5	Ar
chr10:86375428	10	9	Ar
chr10:86375749	9	9	Ar
chr10:86376782	9	9	Ar
chr10:86376785	9	9	Ar
chr10:86491620	7	13	Ar
chr10:88313841	4	10	Ar
chr10:88531109	3	3	Ar
chr10:88856089	3	7	Ar
chr10:88856128	3	6	Ar
chr10:88884674	4	6	Ar
chr10:92673010	3	5	Ar
chr10:92758626	5	4	Ar
chr10:92758652	5	8	Ar
chr10:92759156	8	9	Ar
chr10:92759209	9	9	Ar
chr10:92759218	3	3	Ar
chr10:92759242	5	12	Ar
chr10:92759291	7	8	Ar
chr10:92760221	8	9	Ar
chr10:92760499	8	9	Ar
chr10:92760670	5	7	Ar
chr10:92760691	7	7	Ar
chr10:92761296	4	6	Ar
chr10:92761342	4	6	Ar
chr10:92765989	5	8	Ar
chr10:92793290	6	9	Ar
chr10:92816396	6	9	Ar
chr10:9434458	3	3	Ar
chr10:9434476	6	6	Ar
chr11:100028681	10	7	Ar
chr11:100028768	9	6	Ar
chr11:100465859	3	3	Ar
chr11:100467193	4	5	Ar
chr11:100781652	8	8	Ar
chr11:100793231	5	6	Ar
chr11:100920048	3	7	Ar
chr11:101492196	6	8	Ar
chr11:101492435	7	8	Ar
chr11:10160348	7	11	Ar
chr11:10172636	6	7	Ar
chr11:10172651	6	7	Ar
chr11:102023890	5	10	Ar
chr11:102023962	6	9	Ar
chr11:102095497	3	7	Ar
chr11:10259421	7	8	Ar
chr11:102663389	3	3	Ar
chr11:102664407	4	3	Ar
chr11:102664543	3	5	Ar
chr11:102665125	3	3	Ar
chr11:10266536	5	6	Ar
chr11:102668424	3	3	Ar
chr11:102692229	5	5	Ar
chr11:102692254	6	5	Ar
chr11:102713013	7	7	Ar
chr11:103862736	4	5	Ar
chr11:104084944	3	4	Ar
chr11:104249275	3	8	Ar
chr11:104252362	3	8	Ar
chr11:10507894	6	7	Ar
chr11:105109743	6	3	Ar
chr11:106207067	5	12	Ar
chr11:106207568	4	7	Ar
chr11:10874303	6	7	Ar
chr11:10874366	6	5	Ar
chr11:10876480	7	10	Ar
chr11:10879319	6	11	Ar
chr11:11198719	9	5	Ar
chr11:11218572	4	4	Ar
chr11:11548827	3	3	Ar
chr11:11555645	3	4	Ar
chr11:12347105	3	6	Ar
chr11:12925034	4	7	Ar
chr11:12969721	4	5	Ar
chr11:13233578	4	5	Ar
chr11:13384838	7	8	Ar
chr11:13388811	8	9	Ar
chr11:13389532	3	3	Ar
chr11:13391208	10	4	Ar
chr11:13391350	10	9	Ar
chr11:13391822	12	11	Ar
chr11:13391999	11	8	Ar
chr11:13392129	7	8	Ar
chr11:13392162	6	5	Ar
chr11:13392520	8	5	Ar
chr11:13393240	8	9	Ar
chr11:13393242	8	6	Ar
chr11:13393245	12	12	Ar
chr11:13393304	12	8	Ar
chr11:13393484	4	3	Ar
chr11:13403148	3	3	Ar
chr11:13435370	5	10	Ar
chr11:13435463	5	10	Ar
chr11:13436299	5	7	Ar
chr11:14153522	6	6	Ar
chr11:14153741	6	5	Ar
chr11:14154095	6	5	Ar
chr11:14164523	6	7	Ar
chr11:14170830	7	6	Ar
chr11:14179288	5	8	Ar
chr11:14179341	5	10	Ar
chr11:14545566	3	7	Ar
chr11:14545581	3	6	Ar
chr11:15630534	3	4	Ar
chr11:15630537	3	3	Ar
chr11:15800497	3	4	Ar
chr11:15927869	3	6	Ar
chr11:1922379	5	10	Ar
chr11:1922512	6	12	Ar
chr11:1922518	6	12	Ar
chr11:1922629	6	12	Ar
chr11:1934785	4	4	Ar
chr11:1939473	5	4	Ar
chr11:19639639	8	8	Ar
chr11:19640716	11	11	Ar
chr11:19655437	9	5	Ar
chr11:21148210	3	4	Ar
chr11:21148482	3	3	Ar
chr11:21148524	3	3	Ar
chr11:21177003	3	5	Ar
chr11:21308236	3	7	Ar
chr11:21553415	8	6	Ar
chr11:220006	5	6	Ar
chr11:230622	4	7	Ar
chr11:2383761	9	6	Ar
chr11:2383821	4	3	Ar
chr11:2383875	6	7	Ar
chr11:2384160	9	7	Ar
chr11:2385562	8	7	Ar
chr11:2386134	8	6	Ar
chr11:24757019	7	6	Ar
chr11:24757734	8	9	Ar
chr11:24759036	11	9	Ar
chr11:2800264	5	3	Ar
chr11:2800829	5	3	Ar
chr11:2801978	5	3	Ar
chr11:2802575	5	3	Ar
chr11:2805574	4	4	Ar
chr11:28818005	5	9	Ar
chr11:28823031	8	9	Ar
chr11:29208800	5	4	Ar
chr11:29359818	7	9	Ar
chr11:29359825	6	6	Ar
chr11:2947499	8	4	Ar
chr11:2964723	3	3	Ar
chr11:2965310	3	3	Ar
chr11:2965369	3	3	Ar
chr11:37009963	5	10	Ar
chr11:37010331	4	5	Ar
chr11:37342083	5	7	Ar
chr11:37348222	6	6	Ar
chr11:37349969	5	7	Ar
chr11:37381084	3	7	Ar
chr11:37722839	8	12	Ar
chr11:3827688	6	5	Ar
chr11:3833403	3	3	Ar
chr11:4338349	5	3	Ar
chr11:44289562	6	7	Ar
chr11:44292260	5	5	Ar
chr11:44320808	9	6	Ar
chr11:44323331	4	6	Ar
chr11:44647113	5	10	Ar
chr11:44663219	5	5	Ar
chr11:44665777	5	8	Ar
chr11:44676693	4	5	Ar
chr11:44678041	3	6	Ar
chr11:4496298	7	4	Ar
chr11:4525729	8	7	Ar
chr11:4525738	8	7	Ar
chr11:4528323	6	6	Ar
chr11:4528344	7	7	Ar
chr11:4535464	5	4	Ar
chr11:4574979	3	3	Ar
chr11:46220700	4	5	Ar
chr11:46220724	4	5	Ar
chr11:46220767	4	5	Ar
chr11:46244651	3	8	Ar
chr11:46244807	4	8	Ar
chr11:47936382	8	7	Ar
chr11:48301748	9	5	Ar
chr11:48653016	4	9	Ar
chr11:48653342	3	4	Ar
chr11:48653530	3	6	Ar
chr11:48653812	4	4	Ar
chr11:48653995	5	9	Ar
chr11:48654007	5	9	Ar
chr11:48655403	5	9	Ar
chr11:48663768	8	9	Ar
chr11:48673802	3	5	Ar
chr11:48715882	4	7	Ar
chr11:48715885	6	7	Ar
chr11:48715886	4	7	Ar
chr11:48728337	3	5	Ar
chr11:48728378	3	5	Ar
chr11:49659911	5	7	Ar
chr11:49660909	4	7	Ar
chr11:50533561	5	7	Ar
chr11:50551287	9	11	Ar
chr11:5591663	5	5	Ar
chr11:5591791	3	5	Ar
chr11:5975911	7	7	Ar
chr11:60465299	4	6	Ar
chr11:60465308	3	6	Ar
chr11:60465407	6	6	Ar
chr11:60465658	6	6	Ar
chr11:60465745	6	6	Ar
chr11:60472081	6	6	Ar
chr11:62023730	5	9	Ar
chr11:62864575	10	7	Ar
chr11:62866056	4	8	Ar
chr11:6614921	7	9	Ar
chr11:68124914	6	9	Ar
chr11:68143559	3	5	Ar
chr11:68171005	3	4	Ar
chr11:68600722	5	5	Ar
chr11:68601224	4	4	Ar
chr11:68601272	3	6	Ar
chr11:68601354	7	7	Ar
chr11:68601892	3	5	Ar
chr11:68602182	3	5	Ar
chr11:69714613	4	3	Ar
chr11:70879130	3	5	Ar
chr11:72235857	5	4	Ar
chr11:72235940	6	5	Ar
chr11:72244117	5	4	Ar
chr11:72294146	4	4	Ar
chr11:72296400	3	3	Ar
chr11:72320744	3	4	Ar
chr11:72506767	9	11	Ar
chr11:72507104	9	10	Ar
chr11:72593955	7	9	Ar
chr11:72598717	5	5	Ar
chr11:72599761	5	3	Ar
chr11:72805809	3	6	Ar
chr11:73277111	3	4	Ar
chr11:73286606	5	3	Ar
chr11:7392453	6	7	Ar
chr11:7392498	6	9	Ar
chr11:74072314	4	3	Ar
chr11:7411819	3	5	Ar
chr11:7424711	5	7	Ar
chr11:7424999	5	6	Ar
chr11:7425094	5	7	Ar
chr11:7425123	4	7	Ar
chr11:7425145	4	7	Ar
chr11:7425147	4	7	Ar
chr11:7425160	6	7	Ar
chr11:7426076	5	8	Ar
chr11:7426115	7	6	Ar
chr11:7426122	5	5	Ar
chr11:7502046	8	8	Ar
chr11:7502325	4	8	Ar
chr11:7502433	8	8	Ar
chr11:7503509	3	6	Ar
chr11:7503535	5	5	Ar
chr11:75045769	6	3	Ar
chr11:75051089	11	7	Ar
chr11:75051420	10	8	Ar
chr11:75051659	11	9	Ar
chr11:75051946	8	8	Ar
chr11:75052490	6	7	Ar
chr11:75052545	8	8	Ar
chr11:75052838	7	5	Ar
chr11:82677728	4	5	Ar
chr11:82696794	4	3	Ar
chr11:82696839	3	3	Ar
chr11:82867994	3	3	Ar
chr11:82879824	4	3	Ar
chr11:82879969	4	9	Ar
chr11:82881576	5	3	Ar
chr11:82917640	9	3	Ar
chr11:82921493	9	3	Ar
chr11:82923178	10	6	Ar
chr11:86082140	10	6	Ar
chr11:86083362	10	8	Ar
chr11:86084063	10	8	Ar
chr11:86089596	6	3	Ar
chr11:86098217	6	5	Ar
chr11:86105422	10	8	Ar
chr11:86127518	3	5	Ar
chr11:86400011	3	4	Ar
chr11:86401027	4	4	Ar
chr11:86401390	4	4	Ar
chr11:86401476	4	3	Ar
chr11:86599681	6	6	Ar
chr11:86616696	10	8	Ar
chr11:87030357	5	6	Ar
chr11:87040159	6	7	Ar
chr11:87548483	9	4	Ar
chr11:87999143	6	8	Ar
chr11:88020935	10	14	Ar
chr11:88523198	7	6	Ar
chr11:9216184	3	6	Ar
chr11:9216268	3	4	Ar
chr11:93119910	3	3	Ar
chr11:95400244	6	8	Ar
chr11:95400682	3	6	Ar
chr11:95404991	9	8	Ar
chr11:95458061	7	4	Ar
chr11:95871245	3	3	Ar
chr11:96043415	3	4	Ar
chr11:96043444	4	6	Ar
chr11:96206608	6	9	Ar
chr11:96470108	6	6	Ar
chr11:97191283	4	7	Ar
chr11:9741596	4	4	Ar
chr11:9741979	6	3	Ar
chr11:9743393	5	3	Ar
chr11:9745791	8	3	Ar
chr11:9748474	6	4	Ar
chr11:9756133	3	4	Ar
chr11:97837187	3	5	Ar
chr11:9810084	4	3	Ar
chr11:98539100	5	6	Ar
chr11:98539102	5	6	Ar
chr11:98539341	8	8	Ar
chr11:98539428	7	8	Ar
chr11:98747301	6	5	Ar
chr11:98747603	6	5	Ar
chr11:98747631	6	5	Ar
chr11:98867134	5	7	Ar
chr11:98920824	7	3	Ar
chr11:99112615	3	3	Ar
chr11:99112639	3	5	Ar
chr11:99116851	6	5	Ar
chr11:99119691	5	9	Ar
chr11:99291887	4	7	Ar
chr11:99558623	4	8	Ar
chr11:99558638	4	8	Ar
chr11:99559720	5	3	Ar
chr11:99561832	5	3	Ar
chr11:99562593	5	7	Ar
chr11:99562783	4	8	Ar
chr12:11090776	3	7	Ar
chr12:11092452	3	4	Ar
chr12:11096054	3	5	Ar
chr12:11097111	5	7	Ar
chr12:11131539	4	5	Ar
chr12:11136159	10	7	Ar
chr12:11299327	5	6	Ar
chr12:11299908	3	5	Ar
chr12:11608043	5	7	Ar
chr12:11609859	7	10	Ar
chr12:13225437	4	7	Ar
chr12:13225447	4	7	Ar
chr12:15173043	6	8	Ar
chr12:15185339	5	6	Ar
chr12:15471804	10	7	Ar
chr12:16211501	3	4	Ar
chr12:18886792	5	3	Ar
chr12:18896898	3	8	Ar
chr12:19077305	3	5	Ar
chr12:19078200	3	3	Ar
chr12:19079409	4	5	Ar
chr12:19088987	7	5	Ar
chr12:21206197	5	5	Ar
chr12:21645388	8	5	Ar
chr12:21781973	7	4	Ar
chr12:21843654	4	4	Ar
chr12:22799092	5	7	Ar
chr12:23030565	4	8	Ar
chr12:23030738	6	4	Ar
chr12:25206953	11	10	Ar
chr12:28613685	5	7	Ar
chr12:28613710	5	6	Ar
chr12:28748967	7	5	Ar
chr12:29998165	4	9	Ar
chr12:30333095	4	3	Ar
chr12:30852113	3	5	Ar
chr12:30852517	7	6	Ar
chr12:30853617	8	6	Ar
chr12:30853718	6	6	Ar
chr12:31471917	7	3	Ar
chr12:31814723	8	6	Ar
chr12:31815331	3	3	Ar
chr12:31828017	5	5	Ar
chr12:32289352	5	9	Ar
chr12:32411770	4	5	Ar
chr12:32484477	6	4	Ar
chr12:32485809	4	4	Ar
chr12:32486161	6	8	Ar
chr12:32487692	3	3	Ar
chr12:33338030	8	7	Ar
chr12:33341615	4	4	Ar
chr12:33341813	4	5	Ar
chr12:33341918	4	5	Ar
chr12:33341981	4	5	Ar
chr12:33342921	4	3	Ar
chr12:33343098	5	9	Ar
chr12:33343219	6	4	Ar
chr12:33343289	6	4	Ar
chr12:33343343	6	4	Ar
chr12:33939055	4	5	Ar
chr12:33939282	3	5	Ar
chr12:34298130	3	6	Ar
chr12:34298137	3	6	Ar
chr12:34298252	3	6	Ar
chr12:34301118	3	5	Ar
chr12:34301239	3	6	Ar
chr12:34301462	3	5	Ar
chr12:34302425	3	3	Ar
chr12:34303393	4	6	Ar
chr12:34313671	4	5	Ar
chr12:34321783	3	4	Ar
chr12:34334819	4	3	Ar
chr12:34337633	8	3	Ar
chr12:34675650	5	4	Ar
chr12:34686632	6	7	Ar
chr12:35980631	4	7	Ar
chr12:35984512	6	9	Ar
chr12:35985319	3	7	Ar
chr12:36176698	4	5	Ar
chr12:36244204	5	9	Ar
chr12:36355112	4	6	Ar
chr12:47462194	4	5	Ar
chr12:47521093	6	3	Ar
chr12:50835259	5	10	Ar
chr12:50860577	6	6	Ar
chr12:50860655	5	7	Ar
chr12:74570683	4	6	Ar
chr12:74570693	4	6	Ar
chr12:75421182	5	8	Ar
chr12:75512712	6	9	Ar
chr12:75722678	5	8	Ar
chr12:75805533	3	7	Ar
chr12:75820170	5	6	Ar
chr12:76394549	6	9	Ar
chr12:76394594	8	4	Ar
chr12:78884912	4	3	Ar
chr12:78911089	7	5	Ar
chr12:78911230	9	6	Ar
chr12:78911248	11	7	Ar
chr12:79103725	3	5	Ar
chr12:79107102	4	6	Ar
chr12:79114209	4	4	Ar
chr12:79117180	3	7	Ar
chr12:79117213	10	9	Ar
chr12:79123805	10	9	Ar
chr12:84879323	10	11	Ar
chr12:84879326	13	11	Ar
chr12:84881872	10	11	Ar
chr12:84884685	3	3	Ar
chr12:84885882	10	11	Ar
chr12:84885894	3	3	Ar
chr12:84886120	6	7	Ar
chr12:84887073	10	11	Ar
chr12:84887448	8	7	Ar
chr12:84888146	3	3	Ar
chr12:84888181	13	11	Ar
chr12:84901648	13	9	Ar
chr12:85127442	3	4	Ar
chr12:85147720	6	5	Ar
chr12:85147781	6	5	Ar
chr12:85148536	6	5	Ar
chr12:85148647	6	5	Ar
chr12:85153115	6	5	Ar
chr12:85237047	9	6	Ar
chr12:85237232	8	6	Ar
chr12:85237234	8	6	Ar
chr12:85237764	9	6	Ar
chr12:85237922	8	6	Ar
chr12:86557662	13	10	Ar
chr12:86600061	11	4	Ar
chr12:86664105	5	8	Ar
chr12:86738130	3	4	Ar
chr12:86738313	3	4	Ar
chr12:86816786	6	5	Ar
chr12:86911273	3	3	Ar
chr13:11569985	5	6	Ar
chr13:11570276	6	7	Ar
chr13:12144577	4	8	Ar
chr13:12236351	5	5	Ar
chr13:12236464	6	3	Ar
chr13:12237199	6	9	Ar
chr13:12267230	6	7	Ar
chr13:16109682	8	10	Ar
chr13:16264581	8	10	Ar
chr13:16269168	5	8	Ar
chr13:16269204	5	8	Ar
chr13:16270561	4	6	Ar
chr13:16270675	4	8	Ar
chr13:16281604	5	3	Ar
chr13:16281614	4	3	Ar
chr13:17096199	10	5	Ar
chr13:17099726	5	7	Ar
chr13:17099743	5	4	Ar
chr13:17297114	3	4	Ar
chr13:17299067	3	3	Ar
chr13:17299144	5	9	Ar
chr13:17299766	5	9	Ar
chr13:17300282	5	9	Ar
chr13:17300506	5	9	Ar
chr13:17300612	5	9	Ar
chr13:17301506	5	9	Ar
chr13:17301816	5	9	Ar
chr13:17301822	5	9	Ar
chr13:17302001	5	9	Ar
chr13:17302070	5	9	Ar
chr13:17302165	5	9	Ar
chr13:17302439	8	10	Ar
chr13:17303831	4	4	Ar
chr13:17304649	3	5	Ar
chr13:17305205	11	10	Ar
chr13:17305570	3	7	Ar
chr13:17305618	4	9	Ar
chr13:17306051	4	9	Ar
chr13:17306082	4	9	Ar
chr13:17307657	8	12	Ar
chr13:17308404	4	9	Ar
chr13:17308514	4	6	Ar
chr13:17309758	4	4	Ar
chr13:17780458	6	8	Ar
chr13:17780800	3	6	Ar
chr13:17793825	6	7	Ar
chr13:18096255	3	4	Ar
chr13:18096267	3	5	Ar
chr13:18765732	5	5	Ar
chr13:18850947	4	5	Ar
chr13:18883079	5	5	Ar
chr13:19062444	6	10	Ar
chr13:19062618	4	4	Ar
chr13:19063013	5	11	Ar
chr13:19063033	4	5	Ar
chr13:19063411	5	8	Ar
chr13:19063455	5	7	Ar
chr13:19063884	7	10	Ar
chr13:19063896	7	9	Ar
chr13:19692230	5	3	Ar
chr13:19773399	4	3	Ar
chr13:19779136	4	3	Ar
chr13:19779473	5	3	Ar
chr13:19779971	5	10	Ar
chr13:19780276	5	3	Ar
chr13:19781005	5	3	Ar
chr13:19996342	11	6	Ar
chr13:20002029	11	6	Ar
chr13:20003511	11	6	Ar
chr13:20003989	11	6	Ar
chr13:20004809	4	6	Ar
chr13:20007421	11	6	Ar
chr13:20012057	3	3	Ar
chr13:23439612	15	12	Ar
chr13:24140551	4	3	Ar
chr13:25464213	7	5	Ar
chr13:25476619	4	9	Ar
chr13:27823983	8	5	Ar
chr13:27823992	8	5	Ar
chr13:27839960	5	4	Ar
chr13:29471917	3	3	Ar
chr13:31209399	12	7	Ar
chr13:31654168	8	12	Ar
chr13:31658623	8	12	Ar
chr13:34571736	3	3	Ar
chr13:34572021	5	4	Ar
chr13:34593678	7	5	Ar
chr13:34593943	11	6	Ar
chr13:34595049	7	8	Ar
chr13:34596425	9	6	Ar
chr13:34601366	9	6	Ar
chr13:34607385	4	3	Ar
chr13:34658854	5	5	Ar
chr13:34658909	5	5	Ar
chr13:34659109	7	4	Ar
chr13:34659125	7	4	Ar
chr13:34659146	7	4	Ar
chr13:34659197	7	4	Ar
chr13:37979336	5	9	Ar
chr13:37979814	5	5	Ar
chr13:37980320	4	8	Ar
chr13:37989288	3	7	Ar
chr13:37998159	3	6	Ar
chr13:38225761	4	6	Ar
chr13:42585941	3	7	Ar
chr13:42586319	4	8	Ar
chr13:42586479	4	7	Ar
chr13:42586509	4	5	Ar
chr13:42587208	4	6	Ar
chr13:42587228	4	5	Ar
chr13:42587329	6	6	Ar
chr13:42587350	5	6	Ar
chr13:42622141	3	4	Ar
chr13:42954546	12	4	Ar
chr13:42978111	3	4	Ar
chr13:43164946	3	3	Ar
chr13:46441159	3	4	Ar
chr13:46479749	12	4	Ar
chr13:46480158	4	3	Ar
chr13:46480257	5	5	Ar
chr13:46748499	7	3	Ar
chr13:46770638	7	6	Ar
chr13:46781811	7	6	Ar
chr13:46795708	6	4	Ar
chr13:46820124	6	4	Ar
chr13:47421631	8	8	Ar
chr13:47421914	6	9	Ar
chr13:51327939	4	4	Ar
chr13:51328066	5	5	Ar
chr13:51328275	4	4	Ar
chr13:51419470	6	8	Ar
chr13:51441846	5	4	Ar
chr13:51441848	6	7	Ar
chr13:51443308	4	4	Ar
chr13:51524291	6	6	Ar
chr13:52087288	3	3	Ar
chr13:52519206	5	8	Ar
chr13:52523968	8	10	Ar
chr13:52524010	4	4	Ar
chr13:53197152	3	3	Ar
chr13:53197799	3	3	Ar
chr13:53198981	3	7	Ar
chr13:53199206	3	3	Ar
chr13:53199341	3	4	Ar
chr13:53199428	4	7	Ar
chr13:54344787	4	4	Ar
chr13:54345134	7	10	Ar
chr13:54345259	4	7	Ar
chr13:54734710	4	4	Ar
chr13:54735212	4	4	Ar
chr13:54941541	4	6	Ar
chr13:57355918	9	8	Ar
chr13:57388060	5	4	Ar
chr13:57391199	5	3	Ar
chr13:57393221	6	8	Ar
chr13:57394194	4	3	Ar
chr13:57395300	6	8	Ar
chr13:57396347	6	8	Ar
chr13:57695305	5	5	Ar
chr13:58758426	6	6	Ar
chr13:58758761	6	6	Ar
chr13:58759075	6	6	Ar
chr13:58797026	6	3	Ar
chr13:58801124	5	3	Ar
chr13:59573471	13	8	Ar
chr13:59574407	3	3	Ar
chr13:59574408	8	12	Ar
chr13:59574587	9	12	Ar
chr13:59574653	9	12	Ar
chr13:59574665	9	12	Ar
chr13:59574759	8	12	Ar
chr13:59727434	5	6	Ar
chr13:59765272	4	3	Ar
chr13:60007422	6	5	Ar
chr13:61129830	4	4	Ar
chr13:61138906	3	4	Ar
chr13:61357891	6	4	Ar
chr13:61357926	6	5	Ar
chr13:61360671	6	4	Ar
chr13:61361508	7	5	Ar
chr13:61361878	8	8	Ar
chr13:61363219	5	7	Ar
chr13:61363636	3	6	Ar
chr13:61363659	4	6	Ar
chr13:61363696	4	6	Ar
chr13:61363705	5	6	Ar
chr13:61363707	5	5	Ar
chr13:61363711	5	6	Ar
chr13:61363834	5	7	Ar
chr13:61364118	4	6	Ar
chr13:61364460	5	7	Ar
chr13:61364642	3	4	Ar
chr13:61364833	4	4	Ar
chr13:62871596	3	6	Ar
chr13:62888975	3	4	Ar
chr13:63686933	9	10	Ar
chr13:63687203	9	10	Ar
chr13:63687331	9	10	Ar
chr13:64049502	5	4	Ar
chr13:64284217	5	4	Ar
chr13:64301183	4	5	Ar
chr13:64302319	4	8	Ar
chr13:64302856	4	7	Ar
chr13:64302892	4	6	Ar
chr13:64303304	4	6	Ar
chr13:64303559	5	7	Ar
chr13:64303613	7	8	Ar
chr13:64303820	6	7	Ar
chr13:64305446	5	5	Ar
chr13:64306037	5	5	Ar
chr13:64330008	6	8	Ar
chr13:64848821	4	3	Ar
chr13:65379565	4	4	Ar
chr13:65636067	4	4	Ar
chr13:66167453	9	9	Ar
chr13:66167454	9	9	Ar
chr13:66180748	7	3	Ar
chr13:66193059	8	3	Ar
chr13:66270883	4	3	Ar
chr13:66462136	6	9	Ar
chr13:66467166	3	10	Ar
chr13:66467326	6	11	Ar
chr13:66468390	8	11	Ar
chr13:66674181	3	7	Ar
chr13:66704844	4	8	Ar
chr13:66890956	3	5	Ar
chr13:66965982	6	11	Ar
chr13:66966231	4	8	Ar
chr13:67002829	4	3	Ar
chr13:67002929	4	3	Ar
chr13:67003026	4	3	Ar
chr13:67003030	8	10	Ar
chr13:67003068	8	9	Ar
chr13:67003397	7	10	Ar
chr13:67003413	7	9	Ar
chr13:67003741	7	9	Ar
chr13:67003800	5	9	Ar
chr13:67003836	4	3	Ar
chr13:67004080	6	7	Ar
chr13:67004104	6	7	Ar
chr13:67004270	6	8	Ar
chr13:67004329	4	7	Ar
chr13:67004353	3	7	Ar
chr13:67005123	5	7	Ar
chr13:67012247	6	4	Ar
chr13:67020659	4	6	Ar
chr13:69771882	7	10	Ar
chr13:69836402	5	6	Ar
chr13:72100820	6	11	Ar
chr13:72101071	6	13	Ar
chr13:72102070	3	9	Ar
chr13:72102259	6	13	Ar
chr13:72596490	10	10	Ar
chr13:72749703	5	7	Ar
chr13:73023929	7	7	Ar
chr13:73029507	7	6	Ar
chr13:73030155	6	11	Ar
chr13:73033156	8	8	Ar
chr13:73033182	5	7	Ar
chr13:73670202	4	5	Ar
chr13:73752961	3	3	Ar
chr13:74573296	6	4	Ar
chr13:74653262	9	6	Ar
chr13:76131043	3	3	Ar
chr13:76131691	5	9	Ar
chr13:76131999	6	3	Ar
chr13:76132222	4	3	Ar
chr13:76132269	4	3	Ar
chr13:76152605	4	9	Ar
chr13:76153008	4	8	Ar
chr13:76156903	4	6	Ar
chr13:77468679	3	7	Ar
chr13:77591038	4	7	Ar
chr13:77591512	7	9	Ar
chr13:77983294	5	5	Ar
chr13:77983430	6	7	Ar
chr13:78594481	4	4	Ar
chr13:78594578	4	5	Ar
chr13:79493305	8	6	Ar
chr14:1109477	3	4	Ar
chr14:1110180	6	6	Ar
chr14:1110187	7	7	Ar
chr14:1110249	3	3	Ar
chr14:1110397	7	6	Ar
chr14:1110403	5	4	Ar
chr14:1111017	8	12	Ar
chr14:1111105	8	11	Ar
chr14:1111267	7	8	Ar
chr14:1125678	7	6	Ar
chr14:1126300	6	6	Ar
chr14:14780640	5	6	Ar
chr14:14780967	12	10	Ar
chr14:14781060	8	6	Ar
chr14:14784102	6	6	Ar
chr14:15115350	8	6	Ar
chr14:15124364	5	4	Ar
chr14:15137596	3	3	Ar
chr14:15552035	4	5	Ar
chr14:15553893	6	6	Ar
chr14:16230703	6	5	Ar
chr14:16241081	6	5	Ar
chr14:16358717	10	10	Ar
chr14:16360108	4	6	Ar
chr14:16360534	3	6	Ar
chr14:16360683	9	7	Ar
chr14:16361297	10	11	Ar
chr14:16361652	10	11	Ar
chr14:16361988	10	11	Ar
chr14:16362173	4	4	Ar
chr14:16362267	10	11	Ar
chr14:16362288	10	11	Ar
chr14:16362621	10	11	Ar
chr14:16362783	10	11	Ar
chr14:16363197	10	11	Ar
chr14:16364155	9	7	Ar
chr14:16365070	11	13	Ar
chr14:16733374	4	5	Ar
chr14:16736590	4	4	Ar
chr14:16736901	4	4	Ar
chr14:16737118	4	4	Ar
chr14:16737134	4	4	Ar
chr14:16737216	4	4	Ar
chr14:16737222	4	4	Ar
chr14:16737315	7	10	Ar
chr14:16737511	4	4	Ar
chr14:16737558	4	4	Ar
chr14:16737826	5	4	Ar
chr14:16737946	5	4	Ar
chr14:16738010	4	4	Ar
chr14:16790117	5	5	Ar
chr14:19612178	5	4	Ar
chr14:19613404	3	5	Ar
chr14:19981925	3	5	Ar
chr14:19981987	5	4	Ar
chr14:19982352	6	4	Ar
chr14:19982405	4	5	Ar
chr14:19984515	5	3	Ar
chr14:19984587	9	5	Ar
chr14:19984875	5	3	Ar
chr14:19985016	9	5	Ar
chr14:19985810	9	9	Ar
chr14:19985833	8	9	Ar
chr14:21015305	3	3	Ar
chr14:21015709	3	3	Ar
chr14:21016234	4	3	Ar
chr14:21506919	8	8	Ar
chr14:21507224	7	6	Ar
chr14:21853929	6	5	Ar
chr14:21854096	3	3	Ar
chr14:21994875	6	6	Ar
chr14:21997201	6	4	Ar
chr14:23279563	11	8	Ar
chr14:23866325	5	4	Ar
chr14:26218277	7	10	Ar
chr14:27125342	4	3	Ar
chr14:27125346	4	3	Ar
chr14:27129833	8	8	Ar
chr14:27151124	8	7	Ar
chr14:27154383	3	6	Ar
chr14:27154431	3	3	Ar
chr14:2724800	5	6	Ar
chr14:28158049	3	3	Ar
chr14:2907020	6	6	Ar
chr14:30000427	5	5	Ar
chr14:30107157	3	4	Ar
chr14:30116046	5	3	Ar
chr14:3013341	5	5	Ar
chr14:3035970	3	4	Ar
chr14:3036454	4	5	Ar
chr14:304598	4	7	Ar
chr14:30469316	4	5	Ar
chr14:309209	3	5	Ar
chr14:309387	3	6	Ar
chr14:309555	4	8	Ar
chr14:310464	3	4	Ar
chr14:3108951	6	12	Ar
chr14:3124131	3	7	Ar
chr14:31328982	6	8	Ar
chr14:313524	5	6	Ar
chr14:313544	3	5	Ar
chr14:31363408	8	5	Ar
chr14:31387778	4	5	Ar
chr14:348315	6	8	Ar
chr14:37233251	9	17	Ar
chr14:37512189	5	5	Ar
chr14:37513512	3	3	Ar
chr14:37588889	5	4	Ar
chr14:37589135	7	3	Ar
chr14:41584293	5	4	Ar
chr14:43206455	4	6	Ar
chr14:43229666	4	4	Ar
chr14:43229690	3	4	Ar
chr14:44493477	9	9	Ar
chr14:44494636	9	9	Ar
chr14:44494679	4	6	Ar
chr14:44849026	11	10	Ar
chr14:44849075	5	10	Ar
chr14:44849102	5	10	Ar
chr14:44849482	9	8	Ar
chr14:44849942	8	9	Ar
chr14:47416281	7	6	Ar
chr14:47426604	4	4	Ar
chr14:509639	4	8	Ar
chr14:54844016	4	6	Ar
chr14:56276351	8	5	Ar
chr14:57894464	4	3	Ar
chr14:61177684	3	8	Ar
chr14:61614974	8	5	Ar
chr14:61775192	13	10	Ar
chr14:62094185	3	3	Ar
chr14:62116248	4	3	Ar
chr14:62714336	5	3	Ar
chr14:62714628	5	4	Ar
chr14:62714693	3	3	Ar
chr14:64093619	4	4	Ar
chr14:64102665	5	4	Ar
chr14:64102960	3	4	Ar
chr14:64102963	4	4	Ar
chr14:66506265	9	11	Ar
chr14:66506392	6	8	Ar
chr14:66506987	6	8	Ar
chr14:66507139	4	8	Ar
chr14:66507277	4	7	Ar
chr14:66508642	9	12	Ar
chr14:66511849	9	12	Ar
chr14:67605448	10	10	Ar
chr14:67991694	7	9	Ar
chr14:67992685	7	9	Ar
chr14:67992801	7	9	Ar
chr14:67992830	7	9	Ar
chr14:67992887	7	9	Ar
chr14:69265723	4	3	Ar
chr14:69266485	6	3	Ar
chr14:69266545	5	3	Ar
chr14:69266891	4	4	Ar
chr14:70556930	3	5	Ar
chr14:713315	3	7	Ar
chr14:73322391	5	6	Ar
chr14:73323766	3	3	Ar
chr14:73323967	4	5	Ar
chr14:73328839	9	11	Ar
chr14:73338792	4	6	Ar
chr14:73339113	7	9	Ar
chr14:73339294	5	6	Ar
chr14:73339322	5	8	Ar
chr14:73339631	4	6	Ar
chr14:73339748	4	7	Ar
chr14:752489	4	4	Ar
chr14:76117992	3	3	Ar
chr14:76118879	3	5	Ar
chr14:76150481	3	3	Ar
chr14:76212736	3	4	Ar
chr14:76212783	3	5	Ar
chr14:76215840	5	5	Ar
chr14:76245295	7	11	Ar
chr14:76252594	6	3	Ar
chr14:76269920	9	10	Ar
chr14:76269935	9	9	Ar
chr14:76281179	5	6	Ar
chr14:76281203	5	6	Ar
chr14:76995202	4	5	Ar
chr14:77010844	7	9	Ar
chr14:77029093	9	3	Ar
chr14:77029431	9	3	Ar
chr14:77029622	9	3	Ar
chr14:77029753	9	3	Ar
chr14:77033285	4	5	Ar
chr14:77033976	3	5	Ar
chr14:77034581	3	3	Ar
chr14:77034855	4	4	Ar
chr14:77035268	4	5	Ar
chr14:77035498	7	6	Ar
chr14:77035618	3	5	Ar
chr14:77036331	7	5	Ar
chr14:77036716	4	3	Ar
chr14:77037552	6	7	Ar
chr14:77037571	3	3	Ar
chr14:77037620	7	7	Ar
chr14:77391688	3	4	Ar
chr14:77456924	4	6	Ar
chr14:77471456	4	3	Ar
chr14:80871386	5	5	Ar
chr14:80888946	5	4	Ar
chr14:80889048	3	7	Ar
chr14:80889187	3	3	Ar
chr14:80905212	5	5	Ar
chr14:80921028	5	8	Ar
chr14:80921751	4	6	Ar
chr14:81174082	3	5	Ar
chr14:81208671	4	6	Ar
chr14:81442220	3	11	Ar
chr14:81590251	3	10	Ar
chr14:81782154	11	9	Ar
chr14:81871497	5	6	Ar
chr14:81871517	7	9	Ar
chr14:81871865	5	12	Ar
chr14:81872328	6	8	Ar
chr14:81872486	6	8	Ar
chr14:81872497	6	8	Ar
chr14:81872719	5	6	Ar
chr14:81873028	5	3	Ar
chr14:81882845	6	9	Ar
chr14:81960364	3	6	Ar
chr14:81960388	3	6	Ar
chr14:826860	3	5	Ar
chr14:891133	5	14	Ar
chr14:891933	5	14	Ar
chr14:9115371	3	8	Ar
chr14:9149805	6	11	Ar
chr14:9149806	6	10	Ar
chr14:9164525	5	9	Ar
chr14:988404	6	8	Ar
chr14:996720	4	8	Ar
chr15:14428771	4	7	Ar
chr15:15269483	6	4	Ar
chr15:15326558	3	3	Ar
chr15:15326600	5	5	Ar
chr15:15327815	5	4	Ar
chr15:15327991	8	4	Ar
chr15:17267391	8	7	Ar
chr15:17267426	8	7	Ar
chr15:17267662	8	7	Ar
chr15:20276441	7	3	Ar
chr15:20276460	7	3	Ar
chr15:20277081	5	3	Ar
chr15:20277281	7	3	Ar
chr15:22335604	4	5	Ar
chr15:22359484	5	10	Ar
chr15:22374027	7	6	Ar
chr15:24290380	5	5	Ar
chr15:24296169	4	4	Ar
chr15:24784519	6	8	Ar
chr15:24784548	10	10	Ar
chr15:24784564	6	4	Ar
chr15:27968754	4	4	Ar
chr15:27968817	3	4	Ar
chr15:27969069	5	6	Ar
chr15:27971110	4	5	Ar
chr15:27971279	3	4	Ar
chr15:31079927	4	9	Ar
chr15:33679198	4	5	Ar
chr15:33680135	3	3	Ar
chr15:33681475	3	4	Ar
chr15:34228202	4	6	Ar
chr15:34794798	4	3	Ar
chr15:35690719	7	3	Ar
chr15:35691420	4	5	Ar
chr15:36543833	4	4	Ar
chr15:36545553	3	4	Ar
chr15:36546375	4	4	Ar
chr15:38246875	7	5	Ar
chr15:39278561	6	4	Ar
chr15:39748072	6	5	Ar
chr15:39802086	3	8	Ar
chr15:41821159	3	5	Ar
chr15:41821163	3	5	Ar
chr15:42205467	3	3	Ar
chr15:42208786	3	3	Ar
chr15:43880951	4	3	Ar
chr15:43881699	10	6	Ar
chr15:44531792	3	8	Ar
chr15:44532472	4	7	Ar
chr15:44532781	3	5	Ar
chr15:44534085	3	4	Ar
chr15:44540556	6	3	Ar
chr15:45051062	4	4	Ar
chr15:45051981	3	4	Ar
chr15:45052120	4	4	Ar
chr15:45052369	3	4	Ar
chr15:45053719	3	4	Ar
chr15:45053744	3	5	Ar
chr15:45053809	3	4	Ar
chr15:45055328	4	6	Ar
chr15:45113233	3	5	Ar
chr15:45129126	7	7	Ar
chr15:45222195	4	5	Ar
chr15:45222200	4	5	Ar
chr15:46449798	5	4	Ar
chr15:46454106	5	4	Ar
chr15:50425136	6	9	Ar
chr15:50426445	4	5	Ar
chr15:50426527	4	6	Ar
chr15:50426613	7	8	Ar
chr15:50970348	10	10	Ar
chr15:50974724	4	8	Ar
chr15:51031821	8	7	Ar
chr15:51216270	6	9	Ar
chr15:51241448	7	7	Ar
chr15:51243452	3	3	Ar
chr15:51243590	4	6	Ar
chr15:51243591	4	6	Ar
chr15:51318553	7	8	Ar
chr15:51319647	10	8	Ar
chr15:51326200	11	8	Ar
chr15:51327247	8	6	Ar
chr15:51327463	7	7	Ar
chr15:51327532	6	6	Ar
chr15:51335312	8	6	Ar
chr15:51342573	7	7	Ar
chr15:51345830	4	3	Ar
chr15:51348297	3	3	Ar
chr15:51350715	4	4	Ar
chr15:51350780	8	7	Ar
chr15:51351020	12	10	Ar
chr15:51351270	6	6	Ar
chr15:51356849	4	3	Ar
chr15:51362814	4	5	Ar
chr15:51362872	4	3	Ar
chr15:51362925	5	4	Ar
chr15:51362936	5	4	Ar
chr15:51363054	5	6	Ar
chr15:51363119	8	7	Ar
chr15:51363137	7	6	Ar
chr15:51363627	5	4	Ar
chr15:51365068	12	7	Ar
chr15:51365154	5	6	Ar
chr15:51365285	3	5	Ar
chr15:51365361	7	7	Ar
chr15:53331295	7	6	Ar
chr15:53411297	3	5	Ar
chr15:53415220	12	7	Ar
chr15:53415311	3	4	Ar
chr15:53440795	7	11	Ar
chr15:53442055	3	9	Ar
chr15:53442647	3	9	Ar
chr15:53443726	5	9	Ar
chr15:53443768	3	9	Ar
chr15:53443978	6	8	Ar
chr15:53444346	3	9	Ar
chr15:53446808	3	5	Ar
chr15:53448165	3	8	Ar
chr15:53448235	4	8	Ar
chr15:53448342	3	6	Ar
chr15:53449588	3	7	Ar
chr15:53450660	3	6	Ar
chr15:53612346	4	4	Ar
chr15:53641036	3	5	Ar
chr15:54269102	6	5	Ar
chr15:54270046	3	4	Ar
chr15:54270111	3	3	Ar
chr15:54748164	3	3	Ar
chr15:54748190	3	3	Ar
chr15:55191829	6	3	Ar
chr15:55192040	5	3	Ar
chr15:55192348	5	3	Ar
chr15:55192676	3	5	Ar
chr15:61057609	11	11	Ar
chr15:62221006	3	6	Ar
chr15:64736142	4	3	Ar
chr15:64736204	6	5	Ar
chr15:64988605	6	10	Ar
chr15:65486095	8	6	Ar
chr15:65486110	8	7	Ar
chr15:65493774	8	6	Ar
chr15:66742778	4	7	Ar
chr15:66743149	3	7	Ar
chr15:66749085	12	11	Ar
chr15:67040967	5	9	Ar
chr15:73557906	4	4	Ar
chr15:73956479	10	4	Ar
chr15:73989797	6	4	Ar
chr15:73998829	5	7	Ar
chr15:76369909	10	10	Ar
chr15:76623635	3	3	Ar
chr15:77063885	5	5	Ar
chr15:77073350	5	5	Ar
chr15:77075634	6	6	Ar
chr15:77076746	6	6	Ar
chr15:77077992	6	6	Ar
chr15:77079651	6	6	Ar
chr15:77146786	5	4	Ar
chr15:77247658	6	10	Ar
chr15:77290302	3	3	Ar
chr15:77293207	5	4	Ar
chr15:77377905	5	3	Ar
chr15:77410239	7	10	Ar
chr15:77410619	8	10	Ar
chr15:77412975	9	9	Ar
chr15:80510246	3	6	Ar
chr15:80511230	5	8	Ar
chr15:80511817	3	5	Ar
chr15:80532546	9	12	Ar
chr15:80534486	9	12	Ar
chr15:80534722	11	10	Ar
chr15:80536335	8	12	Ar
chr15:80813998	3	5	Ar
chr15:80851965	5	5	Ar
chr15:80851983	5	5	Ar
chr15:80852012	5	5	Ar
chr15:81927459	10	6	Ar
chr15:81927535	10	6	Ar
chr15:81928904	12	9	Ar
chr15:82794231	6	11	Ar
chr15:82794234	6	11	Ar
chr15:83519415	4	3	Ar
chr15:83521882	5	4	Ar
chr15:83523805	5	4	Ar
chr15:83675161	3	3	Ar
chr16:12159832	3	4	Ar
chr16:12216624	8	9	Ar
chr16:12701362	4	7	Ar
chr16:2151153	3	5	Ar
chr16:2151184	4	4	Ar
chr16:2151667	4	6	Ar
chr16:2155177	5	4	Ar
chr16:2155455	4	4	Ar
chr16:23557910	3	6	Ar
chr16:23557997	6	4	Ar
chr16:23586969	7	8	Ar
chr16:23600768	4	3	Ar
chr16:23600893	5	3	Ar
chr16:23622486	8	3	Ar
chr16:23623739	6	3	Ar
chr16:23629617	8	3	Ar
chr16:23630839	8	3	Ar
chr16:23630884	4	3	Ar
chr16:23630946	8	3	Ar
chr16:23631007	8	3	Ar
chr16:23631051	8	3	Ar
chr16:23631109	7	3	Ar
chr16:23632091	6	3	Ar
chr16:24267955	3	5	Ar
chr16:24267956	3	5	Ar
chr16:25186848	4	4	Ar
chr16:25187143	4	3	Ar
chr16:27113671	6	4	Ar
chr16:27128404	6	10	Ar
chr16:27155482	3	4	Ar
chr16:27554507	4	3	Ar
chr16:27555937	5	7	Ar
chr16:28535441	3	8	Ar
chr16:28947086	6	9	Ar
chr16:29159602	4	8	Ar
chr16:29159738	6	6	Ar
chr16:29159927	5	8	Ar
chr16:29370611	4	5	Ar
chr16:29381980	3	3	Ar
chr16:29384797	3	5	Ar
chr16:29384821	3	4	Ar
chr16:29387753	3	5	Ar
chr16:29400718	7	7	Ar
chr16:29930750	8	8	Ar
chr16:29934099	3	4	Ar
chr16:29934132	3	4	Ar
chr16:29934156	3	4	Ar
chr16:29934163	3	4	Ar
chr16:29934417	3	4	Ar
chr16:30721637	3	3	Ar
chr16:32419308	3	6	Ar
chr16:32421649	3	8	Ar
chr16:32421675	3	4	Ar
chr16:32421683	3	4	Ar
chr16:32421860	3	5	Ar
chr16:32422371	4	5	Ar
chr16:32422494	4	4	Ar
chr16:32422578	4	8	Ar
chr16:32422760	4	5	Ar
chr16:32423444	4	4	Ar
chr16:32423485	5	5	Ar
chr16:32423621	5	6	Ar
chr16:3463679	7	8	Ar
chr16:3464425	4	6	Ar
chr16:3464512	4	7	Ar
chr16:3465218	6	4	Ar
chr16:3465967	8	11	Ar
chr16:3466446	6	4	Ar
chr16:3466594	4	6	Ar
chr16:3466791	6	4	Ar
chr16:3467431	4	6	Ar
chr16:3467450	5	4	Ar
chr16:3467464	5	4	Ar
chr16:3467728	8	7	Ar
chr16:36297469	3	8	Ar
chr16:37494266	10	5	Ar
chr16:37778527	3	4	Ar
chr16:39068859	3	3	Ar
chr16:39098114	10	8	Ar
chr16:39111827	6	8	Ar
chr16:41718914	6	5	Ar
chr16:41718923	6	5	Ar
chr16:41719119	10	11	Ar
chr16:41735012	12	9	Ar
chr16:42494489	4	5	Ar
chr16:42500280	3	4	Ar
chr16:43164882	5	3	Ar
chr16:43164945	5	3	Ar
chr16:43192434	5	10	Ar
chr16:43192777	4	7	Ar
chr16:43201180	5	10	Ar
chr16:43221543	5	8	Ar
chr16:43226861	5	8	Ar
chr16:43242475	5	4	Ar
chr16:43256356	4	5	Ar
chr16:43257203	4	6	Ar
chr16:43257540	5	6	Ar
chr16:43571889	4	5	Ar
chr16:43572255	4	5	Ar
chr16:43572395	3	5	Ar
chr16:43572507	4	5	Ar
chr16:43572614	3	5	Ar
chr16:43572993	4	5	Ar
chr16:43573035	7	4	Ar
chr16:43573041	7	4	Ar
chr16:43601065	7	4	Ar
chr16:45029153	9	13	Ar
chr16:45029169	3	4	Ar
chr16:45029178	7	7	Ar
chr16:45029194	9	13	Ar
chr16:45029629	9	13	Ar
chr16:45029748	11	11	Ar
chr16:45029908	3	4	Ar
chr16:45029935	6	7	Ar
chr16:45029947	3	4	Ar
chr16:45030031	9	13	Ar
chr16:45030367	10	10	Ar
chr16:4514724	5	7	Ar
chr16:4514919	5	7	Ar
chr16:45414242	3	5	Ar
chr16:45607385	3	4	Ar
chr16:45607499	3	4	Ar
chr16:45609759	3	4	Ar
chr16:45610649	4	4	Ar
chr16:50348280	5	3	Ar
chr16:50353108	5	6	Ar
chr16:50354193	5	3	Ar
chr16:50443111	9	8	Ar
chr16:50443128	7	6	Ar
chr16:50921042	3	5	Ar
chr16:50932482	3	4	Ar
chr16:50932993	3	5	Ar
chr16:51139721	8	6	Ar
chr16:51143064	4	5	Ar
chr16:51144572	4	5	Ar
chr16:51145493	8	7	Ar
chr16:51145496	8	7	Ar
chr16:51191407	10	6	Ar
chr16:51493812	12	6	Ar
chr16:51495091	13	7	Ar
chr16:51495896	8	11	Ar
chr16:51498100	4	4	Ar
chr16:51498562	4	4	Ar
chr16:51824140	6	3	Ar
chr16:51832023	6	3	Ar
chr16:51832157	6	3	Ar
chr16:51839364	12	12	Ar
chr16:51876285	12	12	Ar
chr16:57315327	3	4	Ar
chr16:59430197	3	6	Ar
chr16:60411524	6	3	Ar
chr16:60411879	5	6	Ar
chr16:60417983	3	3	Ar
chr16:61122437	7	7	Ar
chr16:61139232	5	7	Ar
chr16:61387241	12	10	Ar
chr16:61391126	3	7	Ar
chr16:6316773	4	3	Ar
chr16:63470549	7	13	Ar
chr16:63913085	6	10	Ar
chr16:63930138	9	10	Ar
chr16:64182619	3	5	Ar
chr16:64182675	4	6	Ar
chr16:64182996	4	6	Ar
chr16:64602817	3	4	Ar
chr16:65737071	3	8	Ar
chr16:66287439	5	7	Ar
chr16:67413611	5	3	Ar
chr16:67414498	6	4	Ar
chr16:67432675	4	4	Ar
chr16:67435141	9	6	Ar
chr16:69169964	3	8	Ar
chr16:69224301	3	4	Ar
chr16:69224308	3	4	Ar
chr16:69225731	3	4	Ar
chr16:69226092	3	3	Ar
chr16:69226466	3	7	Ar
chr16:69226815	3	3	Ar
chr16:69230052	3	5	Ar
chr16:69230128	3	5	Ar
chr16:69232100	3	3	Ar
chr16:69233781	4	5	Ar
chr16:69234665	4	5	Ar
chr16:69241797	3	7	Ar
chr16:70924987	3	3	Ar
chr16:70925068	3	4	Ar
chr16:70925113	3	4	Ar
chr16:70925774	3	3	Ar
chr16:70925810	3	4	Ar
chr16:728599	4	4	Ar
chr16:728600	3	3	Ar
chr16:73466388	4	5	Ar
chr16:76477160	8	9	Ar
chr16:76479305	6	9	Ar
chr16:76482824	3	7	Ar
chr16:76484552	5	10	Ar
chr16:77210158	5	8	Ar
chr16:77210178	4	7	Ar
chr16:77210209	6	5	Ar
chr16:77210604	7	8	Ar
chr16:77211549	6	8	Ar
chr16:77212210	8	7	Ar
chr16:79117529	5	5	Ar
chr16:79300667	5	7	Ar
chr16:79300738	6	7	Ar
chr16:79472859	6	6	Ar
chr16:79604331	3	4	Ar
chr16:79640596	9	10	Ar
chr16:79658373	8	10	Ar
chr16:79658468	8	9	Ar
chr16:798006	8	8	Ar
chr16:798210	5	5	Ar
chr16:798350	5	4	Ar
chr16:79861689	4	5	Ar
chr16:799912	6	7	Ar
chr17:10035585	6	3	Ar
chr17:12162616	7	5	Ar
chr17:12787677	4	7	Ar
chr17:14422073	3	4	Ar
chr17:14422311	3	3	Ar
chr17:14423285	4	4	Ar
chr17:14690452	8	8	Ar
chr17:14691163	8	8	Ar
chr17:16534708	4	5	Ar
chr17:16536371	5	11	Ar
chr17:16867422	5	8	Ar
chr17:16910574	4	3	Ar
chr17:16910722	3	3	Ar
chr17:16911057	3	3	Ar
chr17:16911356	4	3	Ar
chr17:16911702	4	4	Ar
chr17:16911836	4	3	Ar
chr17:16911837	4	3	Ar
chr17:16912021	4	3	Ar
chr17:16913485	3	3	Ar
chr17:16916235	5	8	Ar
chr17:18024622	3	5	Ar
chr17:18024625	3	5	Ar
chr17:18024683	5	4	Ar
chr17:18025143	9	6	Ar
chr17:18025168	7	3	Ar
chr17:18025554	4	3	Ar
chr17:18025574	3	4	Ar
chr17:18200776	6	5	Ar
chr17:18247865	4	5	Ar
chr17:18392689	5	9	Ar
chr17:18572990	9	6	Ar
chr17:28944519	3	4	Ar
chr17:28944780	5	8	Ar
chr17:28946153	7	9	Ar
chr17:28946544	5	7	Ar
chr17:28946786	6	7	Ar
chr17:29695954	4	5	Ar
chr17:34938102	3	3	Ar
chr17:40286007	5	4	Ar
chr17:40292171	4	4	Ar
chr17:40314692	9	4	Ar
chr17:4310384	7	5	Ar
chr17:4312179	7	5	Ar
chr17:4312188	6	5	Ar
chr17:4312189	6	5	Ar
chr17:4320281	4	5	Ar
chr17:43521575	6	7	Ar
chr17:44410494	5	3	Ar
chr17:44485511	3	5	Ar
chr17:44487431	3	4	Ar
chr17:44501349	3	3	Ar
chr17:44505770	5	5	Ar
chr17:45015545	6	6	Ar
chr17:45015566	6	8	Ar
chr17:45015703	4	5	Ar
chr17:45016122	4	3	Ar
chr17:45034314	6	4	Ar
chr17:45034971	3	3	Ar
chr17:45189907	8	4	Ar
chr17:46283734	5	3	Ar
chr17:51358301	5	6	Ar
chr17:51722498	8	13	Ar
chr17:51722499	11	8	Ar
chr17:51722544	11	8	Ar
chr17:51723753	6	14	Ar
chr17:51723754	6	14	Ar
chr17:51724044	3	3	Ar
chr17:51740281	5	12	Ar
chr17:51740285	5	12	Ar
chr17:52042260	4	12	Ar
chr17:52060773	9	8	Ar
chr17:52089275	6	7	Ar
chr17:52290311	7	8	Ar
chr17:52292939	4	6	Ar
chr17:52967655	5	5	Ar
chr17:53047769	4	4	Ar
chr17:53227275	4	4	Ar
chr17:53233043	4	4	Ar
chr17:53432041	5	6	Ar
chr17:53508214	4	7	Ar
chr17:53523788	9	10	Ar
chr17:53544535	3	3	Ar
chr17:54260121	6	4	Ar
chr17:54264216	5	8	Ar
chr17:54266293	6	8	Ar
chr17:54268558	6	8	Ar
chr17:54326965	4	5	Ar
chr17:55104585	4	10	Ar
chr17:55105000	4	3	Ar
chr17:55750621	4	3	Ar
chr17:55750843	6	7	Ar
chr17:55750871	6	8	Ar
chr17:55750901	6	7	Ar
chr17:55751484	7	6	Ar
chr17:55753487	3	4	Ar
chr17:55755449	6	9	Ar
chr17:55755896	5	8	Ar
chr17:55783782	7	7	Ar
chr17:55783791	7	7	Ar
chr17:55784700	5	4	Ar
chr17:56157096	9	3	Ar
chr17:56157956	5	6	Ar
chr17:56158768	5	6	Ar
chr17:56158826	5	6	Ar
chr17:56159113	4	6	Ar
chr17:56159784	3	5	Ar
chr17:56160458	5	8	Ar
chr17:56160723	4	7	Ar
chr17:56161474	4	8	Ar
chr17:56161937	6	4	Ar
chr17:56162192	3	6	Ar
chr17:56162417	4	8	Ar
chr17:56162443	3	7	Ar
chr17:56162457	3	7	Ar
chr17:56162458	7	7	Ar
chr17:56876107	5	4	Ar
chr17:57080931	7	5	Ar
chr17:57084710	13	13	Ar
chr17:57180495	5	4	Ar
chr17:57181579	5	4	Ar
chr17:57182382	11	12	Ar
chr17:57182491	5	4	Ar
chr17:57183678	11	11	Ar
chr17:57184220	3	4	Ar
chr17:58840769	4	11	Ar
chr17:58871037	4	8	Ar
chr17:58888172	5	11	Ar
chr17:58888575	3	5	Ar
chr17:6061181	6	4	Ar
chr17:6075570	4	6	Ar
chr17:6100957	8	7	Ar
chr17:6101107	4	7	Ar
chr17:6101150	6	8	Ar
chr17:6101153	7	7	Ar
chr17:6117503	3	4	Ar
chr17:6117785	8	6	Ar
chr17:6118015	10	6	Ar
chr17:6118387	3	5	Ar
chr17:6118460	3	6	Ar
chr17:6118559	3	4	Ar
chr17:6118574	3	4	Ar
chr17:61266071	6	3	Ar
chr17:62559692	4	4	Ar
chr17:62940223	4	3	Ar
chr17:62943675	4	3	Ar
chr17:62944320	6	4	Ar
chr17:62985354	7	6	Ar
chr17:62985480	7	8	Ar
chr17:63030724	3	3	Ar
chr17:63067121	5	6	Ar
chr17:63067585	5	9	Ar
chr17:63067597	3	8	Ar
chr17:63344711	4	4	Ar
chr17:63625843	3	4	Ar
chr17:63650498	3	4	Ar
chr17:63651281	3	5	Ar
chr17:63651646	3	5	Ar
chr17:63692573	5	3	Ar
chr17:63855373	7	3	Ar
chr17:63873015	7	6	Ar
chr17:63873567	5	5	Ar
chr17:63873576	5	5	Ar
chr17:63874737	7	6	Ar
chr17:63880507	6	7	Ar
chr17:63901117	5	8	Ar
chr17:63909629	8	9	Ar
chr17:63909728	6	8	Ar
chr17:63910148	5	6	Ar
chr17:63910175	4	6	Ar
chr17:63910214	3	6	Ar
chr17:63911594	4	5	Ar
chr17:63911805	5	5	Ar
chr17:63990075	4	3	Ar
chr17:64236260	7	3	Ar
chr17:65287053	5	3	Ar
chr17:65514628	3	5	Ar
chr17:65536772	11	5	Ar
chr17:65536774	11	5	Ar
chr17:65558018	8	6	Ar
chr17:65558021	8	6	Ar
chr17:65595873	10	5	Ar
chr17:65595880	10	4	Ar
chr17:65596012	4	5	Ar
chr17:65633814	11	5	Ar
chr17:65640197	8	6	Ar
chr17:66161946	4	6	Ar
chr17:68047274	3	6	Ar
chr17:68048763	5	9	Ar
chr17:68052325	8	8	Ar
chr17:68052454	8	11	Ar
chr17:68052899	5	5	Ar
chr17:68569393	4	7	Ar
chr17:68570553	3	6	Ar
chr17:68609397	8	5	Ar
chr17:68709638	10	6	Ar
chr17:68712769	3	5	Ar
chr17:68733369	3	5	Ar
chr17:68786745	8	8	Ar
chr17:69950941	5	4	Ar
chr17:69950954	5	5	Ar
chr17:70089776	3	7	Ar
chr17:70323561	4	5	Ar
chr17:70323573	3	4	Ar
chr17:715895	3	3	Ar
chr17:72381573	3	3	Ar
chr17:72696149	3	3	Ar
chr17:72696281	6	4	Ar
chr17:72696309	8	9	Ar
chr17:72698899	4	6	Ar
chr17:72885772	6	7	Ar
chr17:72894958	5	7	Ar
chr17:73000066	5	4	Ar
chr18:10146117	10	6	Ar
chr18:10250502	11	11	Ar
chr18:10776023	3	4	Ar
chr18:10776387	3	3	Ar
chr18:10904912	5	5	Ar
chr18:10909488	4	4	Ar
chr18:11184434	5	11	Ar
chr18:11185688	5	6	Ar
chr18:11188108	3	3	Ar
chr18:11748111	4	8	Ar
chr18:12926843	5	7	Ar
chr18:14034834	9	7	Ar
chr18:14038277	8	7	Ar
chr18:14481552	8	5	Ar
chr18:14492494	4	3	Ar
chr18:14995535	3	3	Ar
chr18:15332803	5	5	Ar
chr18:15332806	5	5	Ar
chr18:15332863	5	6	Ar
chr18:15332919	9	7	Ar
chr18:15337719	5	6	Ar
chr18:15339389	11	10	Ar
chr18:15349322	3	5	Ar
chr18:15349389	7	8	Ar
chr18:15349466	6	13	Ar
chr18:15349512	6	10	Ar
chr18:15349526	4	7	Ar
chr18:15350812	7	7	Ar
chr18:15350822	5	7	Ar
chr18:1579544	5	3	Ar
chr18:15904602	9	8	Ar
chr18:16093253	4	5	Ar
chr18:16093312	5	5	Ar
chr18:1638607	3	4	Ar
chr18:16726337	3	11	Ar
chr18:16773370	5	12	Ar
chr18:16968022	3	3	Ar
chr18:1711342	3	3	Ar
chr18:1735450	4	4	Ar
chr18:1746186	4	7	Ar
chr18:1766598	5	7	Ar
chr18:1795642	6	7	Ar
chr18:1796400	10	8	Ar
chr18:1799389	12	9	Ar
chr18:1799394	12	9	Ar
chr18:1800562	8	6	Ar
chr18:1805301	9	5	Ar
chr18:1810667	9	5	Ar
chr18:1811988	5	4	Ar
chr18:1812712	5	6	Ar
chr18:1812934	5	6	Ar
chr18:1815319	3	3	Ar
chr18:1876252	3	7	Ar
chr18:1877286	6	8	Ar
chr18:22167210	5	3	Ar
chr18:23765545	4	4	Ar
chr18:24237567	6	7	Ar
chr18:24237722	10	11	Ar
chr18:24247983	10	11	Ar
chr18:24250655	10	11	Ar
chr18:24252181	10	12	Ar
chr18:24252312	7	10	Ar
chr18:24252379	10	12	Ar
chr18:24252620	6	8	Ar
chr18:2580678	3	3	Ar
chr18:26449883	4	5	Ar
chr18:26455387	5	5	Ar
chr18:2737057	5	7	Ar
chr18:2745430	8	4	Ar
chr18:34158846	7	9	Ar
chr18:34159064	4	6	Ar
chr18:34807258	5	4	Ar
chr18:34831211	9	5	Ar
chr18:34831305	3	4	Ar
chr18:34857867	9	10	Ar
chr18:34858327	4	5	Ar
chr18:34862538	4	3	Ar
chr18:34884226	7	7	Ar
chr18:34884842	7	8	Ar
chr18:34887158	3	6	Ar
chr18:34889171	6	4	Ar
chr18:34893772	7	6	Ar
chr18:34893912	5	7	Ar
chr18:34893914	3	7	Ar
chr18:35046828	4	4	Ar
chr18:35124723	4	6	Ar
chr18:35126005	7	7	Ar
chr18:35126342	4	7	Ar
chr18:35269214	4	5	Ar
chr18:35269389	8	7	Ar
chr18:35351220	9	8	Ar
chr18:35368847	3	4	Ar
chr18:35369096	4	7	Ar
chr18:35374738	4	5	Ar
chr18:35379728	5	4	Ar
chr18:35380280	3	5	Ar
chr18:35398616	7	7	Ar
chr18:35398895	5	7	Ar
chr18:35412219	3	4	Ar
chr18:35412424	6	6	Ar
chr18:35412891	7	6	Ar
chr18:35422276	3	4	Ar
chr18:35426267	7	5	Ar
chr18:35611058	4	3	Ar
chr18:36449509	4	10	Ar
chr18:36449886	5	10	Ar
chr18:36450353	3	4	Ar
chr18:36450415	3	6	Ar
chr18:36453311	4	10	Ar
chr18:36453318	4	10	Ar
chr18:36465325	10	10	Ar
chr18:36467291	12	12	Ar
chr18:36468268	9	8	Ar
chr18:36479140	8	8	Ar
chr18:36492482	7	5	Ar
chr18:36773151	4	4	Ar
chr18:36776052	4	3	Ar
chr18:36777812	3	4	Ar
chr18:36779791	3	4	Ar
chr18:36789913	3	4	Ar
chr18:36812589	6	4	Ar
chr18:36970290	3	3	Ar
chr18:36981621	9	8	Ar
chr18:36981632	5	5	Ar
chr18:36981684	5	4	Ar
chr18:36981781	7	6	Ar
chr18:36985247	6	5	Ar
chr18:42870232	3	3	Ar
chr18:44763559	4	8	Ar
chr18:44773163	3	8	Ar
chr18:44774702	5	8	Ar
chr18:44793981	8	6	Ar
chr18:44799558	3	7	Ar
chr18:44802739	3	4	Ar
chr18:44802816	3	5	Ar
chr18:44802972	4	7	Ar
chr18:44804195	3	7	Ar
chr18:44804346	3	8	Ar
chr18:44804372	3	6	Ar
chr18:44804882	3	4	Ar
chr18:44804942	3	6	Ar
chr18:44808246	12	9	Ar
chr18:45758195	3	3	Ar
chr18:45758553	3	3	Ar
chr18:45760856	5	3	Ar
chr18:45767569	3	6	Ar
chr18:45767577	3	4	Ar
chr18:46462113	6	8	Ar
chr18:46467289	10	10	Ar
chr18:46467460	10	10	Ar
[truncated: 385,924+ more rows]

## Sheet: ST4 - DASE results
#Supplementary Table S4
SNP	baseMean	log2FoldChange	lfcSE	stat	P-value	padj	Phenotype	Gene	Gene name	Gene name	Group_with_ASE	REF_allele	ALT_allele	EFFECT	Existing_variation
chr1:115306893	1.15	-1.43849	0.540966	-2.6591	0.00783486	0.00783486	SFA	ENSBTAG00000004564	MBNL1	MBNL1	Low	C	T	downstream_gene_variant	rs3423644825
chr1:46098773	2.1625	-1.18367	0.423412	-2.79555	0.0051811	0.0051811	C20:3n6	ENSBTAG00000013464	CEP97	CEP97	Low	G	A	downstream_gene_variant	#N/A
chr1:58959137	2.575	-0.801844	0.398806	-2.01061	0.0443663	0.0443663	Ar	ENSBTAG00000011921-ENSBTAG00000011928	TIGIT	TIGIT	Low	A	G	intergenic_region	#N/A
chr1:58959137	2.35	0.928721	0.399884	2.32248	0.0202072	0.0202072	Cu	ENSBTAG00000011921-ENSBTAG00000011928	TIGIT	TIGIT	High	A	G	intergenic_region	#N/A
chr1:58971199	1.625	-0.932228	0.47483	-1.96329	0.0496126	0.0496126	C20:4	ENSBTAG00000011928	ZBTB20	ZBTB20	Low	T	G	downstream_gene_variant	#N/A
chr10:102972919	53.5375	-9.81608	3.42479	-2.86619	0.00415449	0.0124635	C17:0	ENSBTAG00000000359	EIF3J	EIF3J	Low	C	T	synonymous_variant	rs519131345
chr10:102972919	52.025	-9.32325	3.72066	-2.50581	0.0122172	0.0183258	SFA	ENSBTAG00000000359	EIF3J	EIF3J	Low	C	T	synonymous_variant	rs519131345
chr10:102972949	52.5	-6.77644	2.81012	-2.41144	0.0158897	0.0238345	C17:0	ENSBTAG00000000359	EIF3J	EIF3J	Low	C	T	synonymous_variant	rs524247688
chr10:102972949	51.7625	-10.9034	3.70055	-2.94642	0.00321476	0.00964427	SFA	ENSBTAG00000000359	EIF3J	EIF3J	Low	C	T	synonymous_variant	rs524247688
chr10:103103378	75.375	19.3351	5.83237	3.31513	0.000915993	0.00457997	C17:1	ENSBTAG00000048782	0	0	High	A	C	3_prime_UTR_variant	rs518260073
chr10:103103378	74.7375	-15.2745	5.82875	-2.62055	0.00877883	0.0438941	Cr	ENSBTAG00000048782	0	0	Low	A	C	3_prime_UTR_variant	rs518260073
chr10:103103378	87.8625	-14.5555	5.82783	-2.49758	0.0125043	0.0187564	C18:2 trans-11, cis-15	ENSBTAG00000048782	0	0	Low	A	C	3_prime_UTR_variant	rs518260073
chr10:103103611	43.075	-17.4608	5.82816	-2.99593	0.0027361	0.00820829	C18:2 trans-11, cis-15	ENSBTAG00000048782	0	0	Low	T	C	3_prime_UTR_variant	rs522708387
chr10:103103611	34.525	17.8817	5.83239	3.06593	0.00216991	0.00542477	C17:1	ENSBTAG00000048782	0	0	High	T	C	3_prime_UTR_variant	rs522708387
chr10:10745562	148.15	-7.13967	2.13262	-3.34784	0.00081445	0.00733005	C18:1 cis-11	ENSBTAG00000006823	CMYA5	CMYA5	Low	C	T	synonymous_variant	rs134111738
chr10:11052592	28.475	-10.4601	2.55525	-4.09359	4.25e-05	0.000382266	C17:0	ENSBTAG00000012866	THBS4	THBS4	Low	C	T	synonymous_variant	rs523112585
chr10:11055563	36.2625	-15.363	5.82468	-2.63757	0.00835019	0.0375758	Cr	ENSBTAG00000012866	THBS4	THBS4	Low	C	T	synonymous_variant	rs517629255
chr10:11056443	28.2375	-15.4207	5.82486	-2.64739	0.00811166	0.0375758	Cr	ENSBTAG00000012866	THBS4	THBS4	Low	C	T	synonymous_variant	rs457578905
chr10:11109667	2.0125	1.35411	0.446194	3.03481	0.00240686	0.0178206	C20:1	ENSBTAG00000001619	SERINC5	SERINC5	High	G	A	downstream_gene_variant	rs133638844
chr10:11109671	2	1.35135	0.447788	3.01784	0.0025458	0.0178206	C20:1	ENSBTAG00000001619	SERINC5	SERINC5	High	G	A	downstream_gene_variant	rs209043183
chr10:11109974	1.7375	-1.86823	0.518541	-3.60286	0.000314738	0.00314738	Co	ENSBTAG00000001619	SERINC5	SERINC5	Low	C	T	downstream_gene_variant	rs208460521
chr10:11109974	1.8	1.51383	0.464847	3.25663	0.00112745	0.0236765	C18:3n3	ENSBTAG00000001619	SERINC5	SERINC5	High	C	T	downstream_gene_variant	rs208460521
chr10:11109999	1.7875	-1.85528	0.513808	-3.61083	0.000305215	0.00314738	Co	ENSBTAG00000001619	SERINC5	SERINC5	Low	C	T	downstream_gene_variant	rs436299173
chr10:11110319	2.425	-1.70703	0.416237	-4.1011	4.11e-05	0.000740159	Na	ENSBTAG00000001619	SERINC5	SERINC5	Low	T	C	downstream_gene_variant	rs520992887
chr10:11110319	2.2625	-1.89398	0.429589	-4.40883	1.04e-05	0.000176685	WBSF14	ENSBTAG00000001619	SERINC5	SERINC5	Low	T	C	downstream_gene_variant	rs520992887
chr10:11110323	1.9	1.6195	0.466054	3.47493	0.000510995	0.00817591	C14:1 cis-9	ENSBTAG00000001619	SERINC5	SERINC5	High	G	A	downstream_gene_variant	rs470969457
chr10:11110480	3.075	-1.37846	0.366262	-3.76358	0.000167497	0.00184246	C17:0	ENSBTAG00000001619	SERINC5	SERINC5	Low	C	T	downstream_gene_variant	rs444412828
chr10:11111319	2.65	-1.16267	0.385272	-3.01778	0.00254631	0.0305557	Ca	ENSBTAG00000001619	SERINC5	SERINC5	Low	G	A	downstream_gene_variant	rs722681451
chr10:11129727	1.8375	1.89817	0.471111	4.02913	5.6e-05	0.000951705	C18:1 cis-11	ENSBTAG00000001619	SERINC5	SERINC5	High	T	C	synonymous_variant	rs43614638
chr10:11129727	1.8375	-2.66966	0.503666	-5.30045	1.16e-07	1.73e-06	C14:0	ENSBTAG00000001619	SERINC5	SERINC5	Low	T	C	synonymous_variant	rs43614638
chr10:1138477	1.9625	-1.76144	0.455169	-3.86987	0.000108895	0.00119785	C20:5	ENSBTAG00000012804	ANKRD2	ANKRD2	Low	G	A	intron_variant	#N/A
chr10:1140580	54.475	-8.02425	2.71617	-2.95425	0.00313435	0.0470152	Mg	ENSBTAG00000012804	ANKRD2	ANKRD2	Low	T	C	synonymous_variant	#N/A
chr10:14020351	2.6875	-1.18648	0.388169	-3.0566	0.00223859	0.0179087	C18:1 trans-16	ENSBTAG00000012599	SMAD3	SMAD3	Low	A	G	downstream_gene_variant	#N/A
chr10:14021488	3.75	-1.11264	0.333595	-3.33529	0.000852116	0.0051127	C18:0	ENSBTAG00000012599	SMAD3	SMAD3	Low	A	G	downstream_gene_variant	#N/A
chr10:15120220	2.3875	-1.09389	0.41243	-2.6523	0.0079946	0.039973	Ca	ENSBTAG00000008378	FEM1B	FEM1B	Low	C	T	downstream_gene_variant	#N/A
chr10:19275463	3.4875	-0.934092	0.347907	-2.68489	0.00725533	0.021766	Na	ENSBTAG00000012981	HEXA	HEXA	Low	C	T	missense_variant	#N/A
chr10:21028490	2.325	-1.43741	0.418061	-3.43828	0.000585428	0.000585428	C20:2	ENSBTAG00000021392	DCAF11	DCAF11	Low	C	T	5_prime_UTR_variant	rs109090536
chr10:21760022	3.1375	-0.837801	0.355419	-2.35722	0.0184123	0.0184123	C18:2 cis-9, trans-11	ENSBTAG00000011571	ACIN1	ACIN1	Low	C	T	upstream_gene_variant	rs448407273
chr10:25930492	1.7125	1.0371	0.465764	2.22666	0.0259701	0.0259701	S	ENSBTAG00000011396	HNRNPC	HNRNPC	High	T	C	downstream_gene_variant	rs382280514
chr10:26747496	3.475	0.838587	0.341973	2.4522	0.0141985	0.0212977	C14:1 cis-9	ENSBTAG00000001179	TEP1	TEP1	High	T	A	missense_variant	rs43618153
chr10:26747501	3.35	0.921709	0.347055	2.6558	0.00791196	0.0212977	C14:1 cis-9	ENSBTAG00000001179	TEP1	TEP1	High	T	G	missense_variant	rs43618152
chr10:26791653	2.3875	-0.94606	0.409224	-2.31184	0.0207866	0.0207866	PUFA	ENSBTAG00000008466	CCNB1IP1	CCNB1IP1	Low	A	G	upstream_gene_variant	rs458982488
chr10:36433772	1.575	-1.13468	0.496523	-2.28525	0.022298	0.0445961	C20:3n6	ENSBTAG00000011567	VPS18	VPS18	Low	G	T	5_prime_UTR_variant	rs527002599
chr10:37551196	1.875	1.01177	0.443109	2.28334	0.0224105	0.0448209	REA	ENSBTAG00000032055	VPS39	VPS39	High	A	C	3_prime_UTR_variant	rs455332742
chr10:37768481	67.175	-7.96288	2.79722	-2.84671	0.0044173	0.0176692	C16:1 cis-9	ENSBTAG00000008868	CAPN3	CAPN3	Low	C	T	downstream_gene_variant	rs525669298
chr10:37769928	113.65	-5.76504	2.43801	-2.36465	0.0180473	0.0222675	C18:1 cis-13	ENSBTAG00000004079	ZNF106	ZNF106	Low	G	C	3_prime_UTR_variant	rs434727084
chr10:37769928	117.513	-7.10854	2.20505	-3.22376	0.00126518	0.00210863	C18:3n6	ENSBTAG00000004079	ZNF106	ZNF106	Low	G	C	3_prime_UTR_variant	rs434727084
chr10:37771044	89.55	-6.55673	2.40028	-2.73165	0.00630174	0.0222675	C18:1 cis-13	ENSBTAG00000004079	ZNF106	ZNF106	Low	G	A	3_prime_UTR_variant	rs457512734
chr10:37771044	91.6	-6.86118	2.29469	-2.99002	0.00278958	0.00348698	C18:3n6	ENSBTAG00000004079	ZNF106	ZNF106	Low	G	A	3_prime_UTR_variant	#N/A
chr10:37771079	79.5625	-5.81321	2.2554	-2.57746	0.00995282	0.0222675	C18:1 cis-13	ENSBTAG00000004079	ZNF106	ZNF106	Low	G	C	3_prime_UTR_variant	#N/A
chr10:37771079	81.2625	-8.67374	2.58178	-3.35959	0.000780572	0.00195143	C18:3n6	ENSBTAG00000004079	ZNF106	ZNF106	Low	G	C	3_prime_UTR_variant	#N/A
chr10:37785616	85.35	-8.37726	2.43005	-3.44736	0.000566102	0.00195143	C18:3n6	ENSBTAG00000004079	ZNF106	ZNF106	Low	T	C	synonymous_variant	#N/A
chr10:37785616	83.275	-9.57791	2.96784	-3.22723	0.00124993	0.00624965	C18:1 cis-15	ENSBTAG00000004079	ZNF106	ZNF106	Low	T	C	synonymous_variant	#N/A
chr10:37785616	81.625	-5.6622	2.38402	-2.37506	0.017546	0.0222675	C18:1 cis-13	ENSBTAG00000004079	ZNF106	ZNF106	Low	T	C	synonymous_variant	#N/A
chr10:37791716	101.575	-5.62844	2.07943	-2.70673	0.00679503	0.00679503	C18:3n6	ENSBTAG00000004079	ZNF106	ZNF106	Low	C	T	missense_variant	#N/A
chr10:37791716	94.325	-5.8156	2.54426	-2.28577	0.0222675	0.0222675	C18:1 cis-13	ENSBTAG00000004079	ZNF106	ZNF106	Low	C	T	missense_variant	#N/A
chr10:38387995	1.6375	0.985783	0.482658	2.04241	0.0411114	0.0411114	C12:0	ENSBTAG00000013031	TMEM62	TMEM62	High	C	T	missense_variant	#N/A
chr10:38387995	2.0125	1.40742	0.443227	3.17539	0.00149636	0.00149636	C20:2	ENSBTAG00000013031	TMEM62	TMEM62	High	C	T	missense_variant	#N/A
chr10:46074607	5.2625	-2.20485	1.05995	-2.08015	0.037512	0.037512	C20:4	ENSBTAG00000011820	DAPK2	DAPK2	Low	C	T	downstream_gene_variant	#N/A
chr10:46074954	4.1125	-2.31978	1.01112	-2.29428	0.0217745	0.037512	C20:4	ENSBTAG00000011820	DAPK2	DAPK2	Low	C	T	downstream_gene_variant	#N/A
chr10:46074966	4	-2.29683	1.0835	-2.11982	0.034021	0.037512	C20:4	ENSBTAG00000011820	DAPK2	DAPK2	Low	G	C	downstream_gene_variant	#N/A
chr10:47005600	1541.39	-8.4225	3.23719	-2.60179	0.00927377	0.0185475	BFT	ENSBTAG00000005373	TPM1	TPM1	Low	C	T	synonymous_variant	rs209250526
chr10:47005600	1671.44	-8.72478	3.36383	-2.59371	0.00949479	0.0379791	C17:0	ENSBTAG00000005373	TPM1	TPM1	Low	C	T	synonymous_variant	rs209250526
chr10:49842041	1.6375	-1.32491	0.481725	-2.75035	0.00595308	0.00595308	C20:5	ENSBTAG00000009615	ANXA2	ANXA2	Low	T	C	intron_variant	rs210514249
chr10:49842041	1.775	-1.48343	0.475882	-3.11721	0.00182572	0.00182572	C20:3n6	ENSBTAG00000009615	ANXA2	ANXA2	Low	T	C	intron_variant	rs210514249
chr10:49842041	2.3125	1.21188	0.447524	2.70797	0.00676956	0.00676956	C12:0	ENSBTAG00000009615	ANXA2	ANXA2	High	T	C	intron_variant	rs210514249
chr10:49842041	2.0125	-1.20551	0.440351	-2.73761	0.00618868	0.00618868	Co	ENSBTAG00000009615	ANXA2	ANXA2	Low	T	C	intron_variant	#N/A
chr10:65349137	2.075	0.862938	0.426548	2.02307	0.0430656	0.0430656	K	ENSBTAG00000025496	SORD	SORD	High	C	A	synonymous_variant	rs447166280
chr10:70653047	1.7125	1.5559	0.466069	3.33835	0.000842772	0.000842772	WBSF7	ENSBTAG00000018898	ARID4A	ARID4A	High	T	A	3_prime_UTR_variant	rs437754020
chr10:79234745	3.0125	-1.1029	0.364877	-3.02266	0.00250567	0.022551	C20:2	ENSBTAG00000011767	PALS1	PALS1	Low	G	A	3_prime_UTR_variant	rs436242286
chr10:81147284	2.2125	-1.16714	0.443343	-2.63259	0.00847367	0.00847367	n6	ENSBTAG00000009998	GALNT16	GALNT16	Low	G	A	3_prime_UTR_variant	rs522655785
chr10:81147284	2.1625	-0.834245	0.4205	-1.98394	0.0472628	0.0472628	C14:1 cis-9	ENSBTAG00000009998	GALNT16	GALNT16	Low	G	A	3_prime_UTR_variant	rs522655785
chr10:86491620	62.0375	5.88721	2.39204	2.46116	0.0138487	0.0138487	C22:5	ENSBTAG00000004322	FOS	FOS	High	G	A	3_prime_UTR_variant	rs520400972
chr10:86491620	58.2625	-5.7119	2.23244	-2.55859	0.0105098	0.0105098	Ar	ENSBTAG00000004322	FOS	FOS	Low	G	A	3_prime_UTR_variant	rs520400972
chr10:88688067	1.9625	-3.20947	0.508564	-6.31085	2.78e-10	1.67e-09	Se	ENSBTAG00000020480	SPTLC2	SPTLC2	Low	T	C	downstream_gene_variant	rs43644950
chr10:88688655	2.2	-1.89247	0.437373	-4.3269	1.51e-05	0.000105858	C18:3n6	ENSBTAG00000020480	SPTLC2	SPTLC2	Low	T	C	downstream_gene_variant	rs133077376
chr10:88731695	1.475	-1.37983	0.507906	-2.7167	0.00659358	0.0230775	C18:3n6	ENSBTAG00000020480	SPTLC2	SPTLC2	Low	C	A	synonymous_variant	rs466122066
chr10:88824860	1.275	1.94004	0.548565	3.53658	0.000405349	0.000405349	C20:2	ENSBTAG00000008133	ALKBH1	ALKBH1	High	G	A	synonymous_variant	rs463450295
chr10:92548273	1.625	2.12516	0.503481	4.22094	2.43e-05	4.87e-05	Mn	ENSBTAG00000025308	STON2	STON2	High	C	G	downstream_gene_variant	rs379669074
chr10:92673010	1.875	-1.168	0.450596	-2.59213	0.00953844	0.0190769	C17:1	ENSBTAG00000025308	STON2	STON2	Low	T	C	synonymous_variant	rs42950699
chr10:92673010	1.9125	-1.03893	0.443992	-2.33998	0.0192849	0.0192849	BFT	ENSBTAG00000025308	STON2	STON2	Low	T	C	synonymous_variant	rs42950699
chr10:92673010	2.0125	0.874826	0.437515	1.99954	0.0455504	0.0455504	C22:5	ENSBTAG00000025308	STON2	STON2	High	T	C	synonymous_variant	rs42950699
chr10:991028	1.5625	1.10642	0.487823	2.26807	0.023325	0.023325	C14:0	ENSBTAG00000000767	DCP2	DCP2	High	G	A	downstream_gene_variant	#N/A
chr10:991028	1.725	1.97232	0.49884	3.95383	7.69e-05	7.69e-05	C18:2 cis-9, trans-11	ENSBTAG00000000767	DCP2	DCP2	High	G	A	downstream_gene_variant	#N/A
chr11:100258804	1.775	1.38825	0.492094	2.8211	0.00478597	0.00478597	P	ENSBTAG00000020311	USP20	USP20	High	C	G	3_prime_UTR_variant	rs382512547
chr11:100258804	2.0625	1.11038	0.456383	2.433	0.0149744	0.0149744	Mg	ENSBTAG00000020311	USP20	USP20	High	C	G	3_prime_UTR_variant	rs382512547
chr11:100467193	2.7625	1.25354	0.381608	3.2849	0.00102019	0.00102019	C18:2 cis-9, trans-11	ENSBTAG00000004204	GPR107	GPR107	High	G	A	downstream_gene_variant	rs133548293
chr11:100924003	1.8875	-1.81737	0.461367	-3.9391	8.18e-05	0.000163579	C14:1 cis-9	ENSBTAG00000013072	FUBP3	FUBP3	Low	A	G	synonymous_variant	rs721510298
chr11:100924003	2.1	-1.12271	0.436876	-2.56987	0.0101737	0.0203474	Co	ENSBTAG00000013072	FUBP3	FUBP3	Low	A	G	synonymous_variant	rs721510298
chr11:101127603	1.6375	1.39405	0.476075	2.92821	0.00340916	0.00681831	WBSF0	ENSBTAG00000017976	ABL1	ABL1	High	C	T	missense_variant	-
chr11:102662437	1.675	-2.18796	0.509774	-4.29203	1.77e-05	0.000194754	SFA	ENSBTAG00000003530	DDX31	DDX31	Low	T	C	intron_variant	rs720456892
chr11:102662437	1.75	-2.07878	0.493905	-4.20887	2.57e-05	0.000230983	C18:0	ENSBTAG00000003530	DDX31	DDX31	Low	T	C	intron_variant	rs720456892
chr11:102662861	1.6875	1.48551	0.477298	3.11233	0.00185617	0.0185617	C18:1 trans-6,7,8,9	ENSBTAG00000003530	DDX31	DDX31	High	T	C	intron_variant	rs207605704
chr11:104249275	2.175	1.07383	0.466863	2.30009	0.021443	0.021443	BFT	ENSBTAG00000011556	MED22	MED22	High	A	G	3_prime_UTR_variant	rs207491940
chr11:13396840	2.0625	0.906011	0.443521	2.04277	0.0410752	0.0410752	C18:0	ENSBTAG00000014668	NAGK	NAGK	High	T	C	missense_variant	rs43664623
chr11:13435463	5.2875	0.755091	0.278623	2.71008	0.00672674	0.0336337	C20:2	ENSBTAG00000002105	TEX261	TEX261	High	C	T	3_prime_UTR_variant	rs43664567
chr11:22020067	2.2	-1.04424	0.427777	-2.4411	0.0146426	0.0146426	C20:5	ENSBTAG00000017318	TMEM178A	TMEM178A	Low	C	A	3_prime_UTR_variant	rs523971968
chr11:22020067	2.1	1.11741	0.429669	2.60064	0.00930513	0.00930513	C20:2	ENSBTAG00000017318	TMEM178A	TMEM178A	High	C	A	3_prime_UTR_variant	rs523971968
chr11:22020067	1.5125	1.63994	0.508825	3.22299	0.00126861	0.00126861	REA	ENSBTAG00000017318	TMEM178A	TMEM178A	High	C	A	3_prime_UTR_variant	rs523971968
chr11:24739392	1.6375	1.64469	0.49797	3.30279	0.000957289	0.000957289	C18:1 cis-11	ENSBTAG00000010935	EML4	EML4	High	T	C	downstream_gene_variant	rs133236664
chr11:2800264	126.275	-16.6272	5.82875	-2.85262	0.00433604	0.0173442	WBSF0	ENSBTAG00000010849	ANKRD23	ANKRD23	Low	C	A	downstream_gene_variant	#N/A
chr11:2800264	92.1	15.2792	5.83152	2.6201	0.00879048	0.0351619	C14:0	ENSBTAG00000010849	ANKRD23	ANKRD23	High	C	A	downstream_gene_variant	#N/A
chr11:2802575	32.0375	15.3752	5.83235	2.63619	0.00838433	0.0335373	C16:1 cis-9	ENSBTAG00000010849	ANKRD23	ANKRD23	High	A	G	intron_variant	#N/A
chr11:2804089	82.7875	15.5947	5.83234	2.67384	0.00749891	0.0374946	Ca	ENSBTAG00000010849	ANKRD23	ANKRD23	High	C	G	missense_variant	#N/A
chr11:2804089	142.225	18.7744	5.82964	3.2205	0.00127965	0.00127965	C18:1 total	ENSBTAG00000010849	ANKRD23	ANKRD23	High	C	G	missense_variant	#N/A
chr11:2804089	136.225	-17.3	5.83119	-2.9668	0.00300917	0.00300917	SFA	ENSBTAG00000010849	ANKRD23	ANKRD23	Low	C	G	missense_variant	#N/A
chr11:2804089	108.5	12.4189	5.83274	2.12917	0.0332404	0.0332404	C18:2 trans-11, cis-15	ENSBTAG00000010849	ANKRD23	ANKRD23	High	C	G	missense_variant	#N/A
chr11:2804089	111.412	13.766	5.82873	2.36175	0.0181887	0.0181887	Se	ENSBTAG00000010849	ANKRD23	ANKRD23	High	C	G	missense_variant	#N/A
chr11:2804089	111.463	-12.4052	5.83139	-2.12731	0.0333944	0.0333944	C20:5	ENSBTAG00000010849	ANKRD23	ANKRD23	Low	C	G	missense_variant	#N/A
chr11:2804089	82.2875	-13.0371	5.83323	-2.23497	0.0254195	0.0254195	PUFA	ENSBTAG00000010849	ANKRD23	ANKRD23	Low	C	G	missense_variant	#N/A
chr11:2804089	109.075	18.9583	5.83054	3.25154	0.0011478	0.00573898	C17:1	ENSBTAG00000010849	ANKRD23	ANKRD23	High	C	G	missense_variant	#N/A
chr11:2804089	108.713	18.4064	5.83054	3.15689	0.00159461	0.00159461	C18:2 cis-9, trans-11	ENSBTAG00000010849	ANKRD23	ANKRD23	High	C	G	missense_variant	#N/A
chr11:29208800	2.675	-0.762447	0.388126	-1.96443	0.0494798	0.0494798	C17:0	ENSBTAG00000008987	SOCS5	SOCS5	Low	G	C	missense_variant	rs436662841
chr11:2947499	34.8375	-16.294	5.83291	-2.79346	0.0052147	0.0052147	S	ENSBTAG00000053107	COX5B	COX5B	Low	G	A	synonymous_variant	#N/A
chr11:37722839	116.912	15.3044	5.81973	2.62974	0.00854495	0.00854495	C14:0	ENSBTAG00000011104	RTN4	RTN4	High	T	C	3_prime_UTR_variant	rs211208788
chr11:37722839	152.65	-4.03401	1.92094	-2.10002	0.0357271	0.0357271	C16:0	ENSBTAG00000011104	RTN4	RTN4	Low	T	C	3_prime_UTR_variant	rs211208788
chr11:3827688	2.6125	1.27083	0.388696	3.26946	0.00107754	0.00107754	Mn	ENSBTAG00000014877	UNC50	UNC50	High	C	T	synonymous_variant	#N/A
chr11:3838784	1.725	-1.24182	0.47457	-2.61673	0.00887756	0.0177551	Cr	ENSBTAG00000010388	MGAT4A	MGAT4A	Low	A	G	downstream_gene_variant	#N/A
chr11:3852278	2.025	-1.10849	0.447199	-2.47873	0.013185	0.013185	WBSF0	ENSBTAG00000010388	MGAT4A	MGAT4A	Low	C	T	synonymous_variant	#N/A
chr11:3852278	1.7875	1.06702	0.454147	2.34951	0.018798	0.018798	WBSF14	ENSBTAG00000010388	MGAT4A	MGAT4A	High	C	T	synonymous_variant	#N/A
chr11:62023730	52.9625	-10.7452	4.20557	-2.55498	0.0106193	0.0106193	C22:5	ENSBTAG00000019295	MDH1	MDH1	Low	C	T	5_prime_UTR_variant	#N/A
chr11:62866056	23.5	4.9654	1.79945	2.7594	0.00579084	0.0173725	Mg	ENSBTAG00000055296	LGALSL	LGALSL	High	T	G	3_prime_UTR_variant	#N/A
chr11:63468724	1.95	-1.12849	0.454325	-2.48389	0.0129956	0.0129956	C18:0	ENSBTAG00000016717	CEP68	CEP68	Low	G	A	3_prime_UTR_variant	#N/A
chr11:6610331	1.6875	-1.07383	0.466966	-2.2996	0.0214711	0.0429422	C18:1 cis-11	ENSBTAG00000013023	MAP4K4	MAP4K4	Low	G	A	synonymous_variant	#N/A
chr11:6614921	2.4875	-0.914051	0.394044	-2.31967	0.0203587	0.0203587	C20:1	ENSBTAG00000013023	MAP4K4	MAP4K4	Low	C	T	synonymous_variant	#N/A
chr11:68285602	1.85	-0.882045	0.444568	-1.98405	0.04725	0.04725	C18:2 trans-11, cis-15	ENSBTAG00000001042	MXD1	MXD1	Low	T	G	downstream_gene_variant	#N/A
chr11:69714613	10.7375	-12.8306	5.82711	-2.20188	0.0276736	0.0276736	C18:0	ENSBTAG00000023744	YPEL5	YPEL5	Low	G	A	synonymous_variant	#N/A
chr11:72319987	2.35	-0.999433	0.403849	-2.47477	0.0133324	0.0266648	C20:2	ENSBTAG00000017283	GTF3C2	GTF3C2	Low	C	T	synonymous_variant	#N/A
chr11:72319987	2.45	1.06563	0.414768	2.56922	0.0101928	0.0203856	C18:3n3	ENSBTAG00000017283	GTF3C2	GTF3C2	High	C	T	synonymous_variant	#N/A
chr11:72320744	2.1875	-1.11388	0.420824	-2.6469	0.00812323	0.0162465	C18:1 cis-11	ENSBTAG00000017283	GTF3C2	GTF3C2	Low	C	T	synonymous_variant	#N/A
chr11:72341947	2.525	0.980976	0.394072	2.48934	0.0127982	0.0127982	C18:3n3	ENSBTAG00000018267	TRIM54	TRIM54	High	G	A	intron_variant	#N/A
chr11:72506767	9.8625	-13.415	4.17141	-3.21593	0.00130021	0.00260042	C18:3n6	ENSBTAG00000007080	PREB	PREB	Low	C	T	synonymous_variant	#N/A
chr11:72507104	10.4	-13.6864	4.94929	-2.76532	0.0056867	0.0056867	C18:3n6	ENSBTAG00000007080	PREB	PREB	Low	G	A	missense_variant	#N/A
chr11:72598717	2.475	1.13675	0.3945	2.88151	0.00395776	0.0118733	WBSF0	ENSBTAG00000017423	TMEM214	TMEM214	High	G	A	synonymous_variant	#N/A
chr11:72805809	1.575	1.21955	0.493497	2.47124	0.0134644	0.0134644	C18:1 cis-12	ENSBTAG00000018761	SLC35F6	SLC35F6	High	G	A	3_prime_UTR_variant	#N/A
chr11:72805809	2.0375	-0.922171	0.440818	-2.09196	0.0364424	0.0364424	C20:3n6	ENSBTAG00000018761	SLC35F6	SLC35F6	Low	G	A	3_prime_UTR_variant	#N/A
chr11:75045769	1.975	-1.18297	0.454456	-2.60304	0.00924011	0.0462006	C18:1 total	ENSBTAG00000002034	MFSD2B	MFSD2B	Low	A	G	intron_variant	#N/A
chr11:75045769	2.45	1.14149	0.406911	2.80525	0.00502777	0.0251388	Na	ENSBTAG00000002034	MFSD2B	MFSD2B	High	A	G	intron_variant	#N/A
chr11:75045769	2.0375	1.32003	0.438923	3.00744	0.00263459	0.013173	C16:1 cis-9	ENSBTAG00000002034	MFSD2B	MFSD2B	High	A	G	intron_variant	#N/A
chr11:75045769	2	1.1658	0.435245	2.67849	0.00739555	0.0369778	C16:0	ENSBTAG00000002034	MFSD2B	MFSD2B	High	A	G	intron_variant	#N/A
chr11:75045769	1.925	-1.6246	0.452371	-3.5913	0.000329027	0.00164514	C20:1	ENSBTAG00000002034	MFSD2B	MFSD2B	Low	A	G	intron_variant	#N/A
chr11:75045769	1.8625	-1.38345	0.460553	-3.00389	0.00266547	0.0133274	C18:1 cis-12	ENSBTAG00000002034	MFSD2B	MFSD2B	Low	A	G	intron_variant	#N/A
chr11:82867994	1.7125	1.1644	0.480223	2.42471	0.0153206	0.0306412	C18:1 cis-11	ENSBTAG00000001744	BET1L	BET1L	High	C	G	3_prime_UTR_variant	rs521218199
chr11:82869294	3.55	0.77105	0.34076	2.26273	0.0236521	0.0473042	WBSF0	ENSBTAG00000001744	BET1L	BET1L	High	C	T	3_prime_UTR_variant	rs208260412
chr11:82869703	1.9625	-1.27962	0.454907	-2.81292	0.00490944	0.0343661	Zn	ENSBTAG00000001744	BET1L	BET1L	Low	G	A	3_prime_UTR_variant	rs3423318037
chr11:82879824	2.7	1.17426	0.38545	3.04646	0.00231555	0.00694665	C18:3n3	ENSBTAG00000002044	SIRT3	SIRT3	High	G	A	3_prime_UTR_variant	rs3423318043
chr11:86988329	1.875	1.4879	0.459485	3.2382	0.00120288	0.00360865	C20:2	ENSBTAG00000002716	NOL10	NOL10	High	C	T	synonymous_variant	rs522377484
chr11:87962107	1.9875	2.08294	0.487329	4.27419	1.92e-05	1.92e-05	C22:6	ENSBTAG00000001140	IAH1	IAH1	High	A	T	3_prime_UTR_variant	rs110720129
chr11:9216681	2.7625	-1.05863	0.383194	-2.76264	0.00573358	0.0172007	C14:1 cis-9	ENSBTAG00000021731	TGFBRAP1	TGFBRAP1	Low	A	G	3_prime_UTR_variant	#N/A
chr11:93261188	1.7875	-1.9225	0.486886	-3.94856	7.86e-05	0.000157248	IMF	ENSBTAG00000006716	PTGS1	PTGS1	Low	T	C	synonymous_variant	rs525225301
chr11:93261628	1.7875	1.19112	0.492395	2.41904	0.0155615	0.0311231	Zn	ENSBTAG00000006716	PTGS1	PTGS1	High	C	T	3_prime_UTR_variant	rs110012672
chr11:95869438	2.1625	1.39482	0.427293	3.26431	0.0010973	0.0021946	IMF	ENSBTAG00000015286	PICK1	PICK1	High	C	T	3_prime_UTR_variant	rs521487705
chr11:96206608	2.2125	1.50082	0.430499	3.48624	0.000489854	0.000489854	Fe	ENSBTAG00000011544	GAPVD1	GAPVD1	High	G	A	synonymous_variant	rs445535977
chr11:96206608	2.6625	1.00928	0.388644	2.59692	0.00940651	0.00940651	PUFA	ENSBTAG00000011544	GAPVD1	GAPVD1	High	G	A	synonymous_variant	rs445535977
chr11:96206608	4.125	0.886498	0.316094	2.80454	0.00503887	0.0100777	Ca	ENSBTAG00000011544	GAPVD1	GAPVD1	High	G	A	synonymous_variant	rs445535977
chr11:96216142	2.3625	1.1013	0.412587	2.66926	0.00760189	0.0152038	Co	ENSBTAG00000011544	GAPVD1	GAPVD1	High	T	C	downstream_gene_variant	rs211638723
chr11:97611472	2.025	-1.31718	0.443108	-2.97261	0.00295282	0.00295282	C14:1 cis-9	ENSBTAG00000039343	ZBTB34	ZBTB34	Low	T	C	upstream_gene_variant	rs132766888
chr11:97611472	1.3875	-1.41218	0.52965	-2.66626	0.00767007	0.00767007	IMF	ENSBTAG00000039343	ZBTB34	ZBTB34	Low	T	C	upstream_gene_variant	rs132766888
chr11:97611472	1.6375	-1.08546	0.497336	-2.18255	0.0290693	0.0290693	C20:3n6	ENSBTAG00000039343	ZBTB34	ZBTB34	Low	T	C	upstream_gene_variant	rs132766888
chr11:98219315	2.3375	-2.01663	0.459469	-4.38903	1.14e-05	1.14e-05	C18:1 cis-11	ENSBTAG00000012847	NIBAN2	NIBAN2	Low	A	G	downstream_gene_variant	rs207621038
chr11:98219315	1.825	0.998194	0.465858	2.1427	0.0321371	0.0321371	n6	ENSBTAG00000012847	NIBAN2	NIBAN2	High	A	G	downstream_gene_variant	rs207621038
chr11:98538984	1.875	1.33915	0.451632	2.96513	0.00302555	0.0151278	REA	ENSBTAG00000006305	AK1	AK1	High	A	C	3_prime_UTR_variant	rs133160653
chr11:99562593	51.3	-15.141	5.82163	-2.60082	0.00930025	0.0186005	IMF	ENSBTAG00000001932	CRAT	CRAT	Low	C	A	synonymous_variant	rs111019849
chr12:11094585	2.3625	-1.18264	0.420336	-2.81355	0.00489971	0.0293983	WBSF0	ENSBTAG00000025502-ENSBTAG00000002137	CNMD	CNMD	Low	G	A	intergenic_region	rs381803331
chr12:11100667	2.3875	1.46998	0.418057	3.51623	0.000437716	0.00175086	P	ENSBTAG00000002137	SUGT1	SUGT1	High	C	A	downstream_gene_variant	rs715527852
chr12:11100667	2.175	1.24139	0.437102	2.84003	0.00451087	0.0180435	S	ENSBTAG00000002137	SUGT1	SUGT1	High	C	A	downstream_gene_variant	rs715527852
chr12:13224501	2.6125	-0.973852	0.391663	-2.48645	0.0129024	0.0387072	S	ENSBTAG00000034785	DNAJC15	DNAJC15	Low	C	T	downstream_gene_variant	rs379420664
chr12:13224501	2.3	-1.90592	0.460466	-4.1391	3.49e-05	0.000139469	Mg	ENSBTAG00000034785	DNAJC15	DNAJC15	Low	C	T	downstream_gene_variant	rs379420664
chr12:13224501	2.45	-1.05138	0.400542	-2.62489	0.00866781	0.0260034	Zn	ENSBTAG00000034785	DNAJC15	DNAJC15	Low	C	T	downstream_gene_variant	rs379420664
chr12:13224812	1.7625	-1.38984	0.501154	-2.77327	0.00554959	0.0110992	Mg	ENSBTAG00000034785	DNAJC15	DNAJC15	Low	A	C	downstream_gene_variant	rs383657013
chr12:13224812	1.9875	-1.22789	0.469437	-2.61566	0.0089055	0.035622	K	ENSBTAG00000034785	DNAJC15	DNAJC15	Low	A	C	downstream_gene_variant	rs383657013
chr12:13225447	2.8	-0.852133	0.375297	-2.27055	0.0231739	0.0347609	Zn	ENSBTAG00000034785	DNAJC15	DNAJC15	Low	G	A	downstream_gene_variant	rs109181222
chr12:1647181	1.6875	-1.26319	0.472481	-2.67353	0.00750579	0.0150116	WBSF0	ENSBTAG00000009308	TDRD3	TDRD3	Low	C	T	synonymous_variant	rs3423322224
chr12:1814665	1.4	1.82948	0.518727	3.52687	0.000420502	0.00126151	Co	ENSBTAG00000009308	TDRD3	TDRD3	High	G	A	upstream_gene_variant	rs518473240
chr12:19077305	2.7625	1.23654	0.386089	3.20274	0.00136127	0.00770019	WBSF0	ENSBTAG00000013159	PHF11	PHF11	High	A	T	intron_variant	rs476665639
chr12:19077323	2.3625	1.04497	0.405069	2.57972	0.00988791	0.0346077	P	ENSBTAG00000013159	PHF11	PHF11	High	T	G	intron_variant	rs207850583
chr12:19077880	2.875	1.18507	0.375998	3.15179	0.00162274	0.0113592	P	ENSBTAG00000013159	PHF11	PHF11	High	C	T	intron_variant	rs208545404
chr12:19077880	1.7625	-1.22748	0.460571	-2.66513	0.00769576	0.010261	C18:1 cis-11	ENSBTAG00000013159	PHF11	PHF11	Low	C	T	intron_variant	rs208545404
chr12:19078200	2.075	1.68717	0.446346	3.77995	0.000156861	0.000627442	C18:1 cis-11	ENSBTAG00000013159	PHF11	PHF11	High	C	T	intron_variant	rs441264265
chr12:19078829	1.8625	-1.28252	0.453907	-2.82552	0.00472042	0.0330429	WBSF14	ENSBTAG00000013159	PHF11	PHF11	Low	T	C	intron_variant	rs521751026
chr12:19079409	3.3625	1.09366	0.352616	3.10156	0.00192505	0.00770019	WBSF0	ENSBTAG00000013159	PHF11	PHF11	High	C	T	intron_variant	rs481868945
chr12:19079409	2.55	1.08053	0.397896	2.71561	0.00661545	0.010261	C18:1 cis-11	ENSBTAG00000013159	PHF11	PHF11	High	C	T	intron_variant	rs481868945
chr12:21206197	2.15	-1.0444	0.439855	-2.37442	0.0175766	0.0175766	C18:1 total	ENSBTAG00000016109	DHRS12	DHRS12	Low	T	A	3_prime_UTR_variant	rs517155872
chr12:21781973	1.3375	-1.72566	0.53019	-3.2548	0.0011347	0.0011347	C20:1	ENSBTAG00000011654	0	0	Low	C	T	downstream_gene_variant	rs522651378
chr12:23249927	2.4	1.11659	0.424746	2.62884	0.0085676	0.0171352	C22:6	ENSBTAG00000010949	EML4	EML4	High	G	C	3_prime_UTR_variant	rs522619548
chr12:23249927	1.5875	-1.06931	0.481374	-2.22137	0.026326	0.026326	C20:1	ENSBTAG00000010949	EML4	EML4	Low	G	C	3_prime_UTR_variant	rs522619548
chr12:23249927	1.6875	-1.35968	0.480041	-2.83243	0.00461958	0.00461958	C10:0	ENSBTAG00000010949	EML4	EML4	Low	G	C	3_prime_UTR_variant	rs522619548
chr12:23249927	1.65	1.76755	0.486924	3.63003	0.000283391	0.000283391	C12:0	ENSBTAG00000010949	EML4	EML4	High	G	C	3_prime_UTR_variant	rs522619548
chr12:24806278	2.125	-0.963553	0.429421	-2.24385	0.0248423	0.0248423	C18:2 trans-11, cis-15	ENSBTAG00000005351	RFXAP	RFXAP	Low	C	A	downstream_gene_variant	rs210865966
chr12:24806790	1.625	-0.976173	0.479681	-2.03505	0.0418462	0.0418462	C20:4	ENSBTAG00000005351	RFXAP	RFXAP	Low	T	A	downstream_gene_variant	rs134004679
chr12:31814723	3.45	0.855934	0.338753	2.52672	0.0115133	0.0115133	C20:5	ENSBTAG00000016915	FLT1	FLT1	High	G	A	synonymous_variant	rs109088142
chr12:32289098	1.4125	1.40397	0.501954	2.797	0.00515797	0.0103159	SFA	ENSBTAG00000048386	C28H10orf71	C28H10orf71	High	G	A	downstream_gene_variant	rs720513589
chr12:32379587	1.7625	1.71209	0.478991	3.57437	0.00035107	0.00280856	C20:2	ENSBTAG00000015614	LNX2	LNX2	High	A	G	synonymous_variant	rs443738741
chr12:32391453	1.7875	1.19277	0.460436	2.59053	0.00958272	0.0383309	C20:2	ENSBTAG00000015614	LNX2	LNX2	High	A	G	synonymous_variant	rs715652252
chr12:33177335	1.6125	-1.41333	0.49808	-2.83757	0.00454588	0.00454588	Cr	ENSBTAG00000005318	RNF6	RNF6	Low	C	T	synonymous_variant	rs523204269
chr12:33338030	5.7625	-11.3774	2.80861	-4.05089	5.1e-05	0.00066329	C18:3n6	ENSBTAG00000018214	SHISA2	SHISA2	Low	C	T	upstream_gene_variant	rs721976318
chr12:34301462	2.2875	-1.61438	0.415626	-3.88421	0.000102662	0.00143727	C22:5	ENSBTAG00000053310	C1QTNF9	C1QTNF9	Low	C	G	3_prime_UTR_variant	rs516160022
chr12:34301462	2.55	-1.70827	0.40147	-4.25504	2.09e-05	0.000229909	C20:2	ENSBTAG00000053310	C1QTNF9	C1QTNF9	Low	C	G	3_prime_UTR_variant	rs516160022
chr12:34302241	2.1375	-1.26038	0.425257	-2.96382	0.00303849	0.0395004	C20:4	ENSBTAG00000053310	C1QTNF9	C1QTNF9	Low	T	C	3_prime_UTR_variant	rs464558082
chr12:73162904	2.1125	-1.21602	0.426657	-2.85011	0.00437036	0.0174814	P	ENSBTAG00000012065	DNAJC3	DNAJC3	Low	G	A	downstream_gene_variant	rs452207667
chr12:78098269	2.4375	1.11684	0.406838	2.74518	0.00604784	0.0120957	REA	ENSBTAG00000044027	ITGBL1	ITGBL1	High	G	A	missense_variant	rs720795852
chr12:79103725	2.0875	1.60372	0.45437	3.52955	0.000416261	0.000832522	REA	ENSBTAG00000014043	ERCC5	ERCC5	High	C	T	synonymous_variant	rs716062365
chr12:79103725	2.0875	-0.874556	0.43753	-1.99885	0.0456248	0.0456248	C22:5	ENSBTAG00000014043	ERCC5	ERCC5	Low	C	T	synonymous_variant	rs716062365
chr12:79107102	2.8875	-1.73073	0.388956	-4.44969	8.6e-06	1.72e-05	C22:5	ENSBTAG00000014043	ERCC5	ERCC5	Low	G	A	synonymous_variant	rs722214997
chr12:86557662	35.4	-8.16262	2.45488	-3.32506	0.000883993	0.000883993	Cr	ENSBTAG00000020093	CUL4A	CUL4A	Low	C	T	synonymous_variant	rs522087800
chr12:86561385	1.8	1.32289	0.467729	2.82833	0.00467914	0.00935828	C18:1 cis-9	ENSBTAG00000020093	CUL4A	CUL4A	High	C	T	intron_variant	rs517960461
chr12:86561385	1.5375	-1.9258	0.533171	-3.61197	0.000303875	0.000911626	PUFA	ENSBTAG00000020093	CUL4A	CUL4A	Low	C	T	intron_variant	rs517960461
chr13:17303831	2.7375	1.58101	0.398463	3.96778	7.25e-05	0.000725457	C16:0	ENSBTAG00000008401	PFKFB3	PFKFB3	High	G	T	intron_variant	rs519581491
chr13:17307657	58.05	10.4058	2.91697	3.56732	0.000360651	0.0108195	C18:1 cis-12	ENSBTAG00000008401	PFKFB3	PFKFB3	High	A	G	synonymous_variant	rs521624132
chr13:17989547	2.7625	0.810657	0.386953	2.09498	0.0361731	0.0361731	WBSF0	ENSBTAG00000048553	0	0	High	G	A	missense_variant	rs516096572
chr13:20002029	25.575	-8.46345	2.82066	-3.00052	0.0026952	0.0080856	C18:2 trans-11, cis-15	ENSBTAG00000015910	ITGB1	ITGB1	Low	C	T	synonymous_variant	rs377922437
chr13:20003511	28.275	-10.2832	3.16034	-3.25382	0.00113865	0.00683188	C18:2 trans-11, cis-15	ENSBTAG00000015910	ITGB1	ITGB1	Low	T	C	synonymous_variant	rs378096948
chr13:20012057	2.275	1.17181	0.418933	2.79712	0.00515601	0.0412481	C18:1 trans-6,7,8,9	ENSBTAG00000015910	ITGB1	ITGB1	High	T	C	intron_variant	rs466065134
chr13:31654168	39.5625	-9.92086	4.83637	-2.0513	0.0402375	0.0402375	Co	ENSBTAG00000018463	VIM	VIM	Low	C	A	synonymous_variant	rs385621160
chr13:31654168	53.925	-8.21842	2.24661	-3.65814	0.000254056	0.000508112	REA	ENSBTAG00000018463	VIM	VIM	Low	C	A	synonymous_variant	rs385621160
chr13:31654168	46.5	-9.18331	2.36855	-3.87718	0.000105673	0.000111121	IMF	ENSBTAG00000018463	VIM	VIM	Low	C	A	synonymous_variant	rs385621160
chr13:31658623	67.525	-10.6377	4.27719	-2.48708	0.0128796	0.0257593	Co	ENSBTAG00000018463	VIM	VIM	Low	C	T	synonymous_variant	rs382594357
chr13:31658623	87.525	-8.72198	2.2567	-3.86493	0.000111121	0.000111121	IMF	ENSBTAG00000018463	VIM	VIM	Low	C	T	synonymous_variant	rs382594357
chr13:31658623	101.7	5.7136	2.43525	2.3462	0.0189658	0.0379316	C18:1 cis-12	ENSBTAG00000018463	VIM	VIM	High	C	T	synonymous_variant	rs382594357
chr13:36460188	1.5	-1.55305	0.508455	-3.05445	0.00225471	0.00225471	C17:0	ENSBTAG00000017354	MPP7	MPP7	Low	C	T	synonymous_variant	rs437466288
chr13:38534126	2.1	1.43419	0.432529	3.31581	0.000913775	0.000913775	S	ENSBTAG00000004622	DZANK1	DZANK1	High	C	T	upstream_gene_variant	rs524099141
chr13:42585941	1.8	-1.59537	0.527565	-3.02402	0.00249437	0.00249437	C20:3n6	ENSBTAG00000004273	CST7	CST7	Low	T	C	downstream_gene_variant	rs41687326
chr13:53197152	1.5875	1.75595	0.501622	3.50055	0.000464294	0.00417865	C18:3n3	ENSBTAG00000007213	SIRPA	SIRPA	High	G	A	3_prime_UTR_variant	rs519826513
chr13:53197152	1.4125	-1.41151	0.504954	-2.79533	0.00518471	0.0311083	Ar	ENSBTAG00000007213	SIRPA	SIRPA	Low	G	A	3_prime_UTR_variant	rs519826513
chr13:53197152	1.8625	-1.28926	0.449761	-2.86654	0.00414989	0.0290492	WBSF14	ENSBTAG00000007213	SIRPA	SIRPA	Low	G	A	3_prime_UTR_variant	rs519826513
chr13:53198981	2.8625	-1.20519	0.384149	-3.13729	0.00170516	0.0119361	C20:5	ENSBTAG00000007213	SIRPA	SIRPA	Low	G	T	3_prime_UTR_variant	rs719089709
chr13:54039602	2.7875	0.805664	0.402376	2.00227	0.045256	0.045256	Mn	ENSBTAG00000007498	ZGPAT	ZGPAT	High	G	A	synonymous_variant	rs723239452
chr13:54039602	2.3125	-0.978643	0.413714	-2.36551	0.0180055	0.0360109	C14:0	ENSBTAG00000007498	ZGPAT	ZGPAT	Low	G	A	synonymous_variant	rs723239452
chr13:54075899	1.3625	-1.22847	0.519253	-2.36584	0.017989	0.017989	Cr	ENSBTAG00000021096	RTEL1	RTEL1	Low	G	A	5_prime_UTR_variant	rs722976660
chr13:57695305	3.5375	-0.778573	0.338769	-2.29824	0.0215479	0.0215479	C22:5	ENSBTAG00000003872	0	0	Low	G	A	downstream_gene_variant	rs134646409
chr13:57695305	3.2625	-0.861305	0.349574	-2.46387	0.0137445	0.0137445	C17:0	ENSBTAG00000003872	0	0	Low	G	A	downstream_gene_variant	rs134646409
chr13:60459958	1.775	1.84213	0.492175	3.74282	0.000181963	0.000181963	WBSF14	ENSBTAG00000005750	TCF15	TCF15	High	T	G	downstream_gene_variant	rs382264306
chr13:61363707	1.9125	1.63242	0.44639	3.65695	0.000255237	0.00408379	C16:0	ENSBTAG00000014930	MYLK2	MYLK2	High	C	T	intron_variant	rs717328377
chr13:61364204	1.55	-1.65126	0.504086	-3.27575	0.00105381	0.0168609	n6	ENSBTAG00000014930	MYLK2	MYLK2	Low	A	G	intron_variant	rs525765829
chr13:61865600	1.9	-1.14957	0.472451	-2.43321	0.0149658	0.0448974	C20:5	ENSBTAG00000031402	ASXL1	ASXL1	Low	C	T	synonymous_variant	rs522539828
chr13:61868095	2.15	1.3009	0.440543	2.95294	0.00314763	0.0157382	Ca	ENSBTAG00000031402	ASXL1	ASXL1	High	T	C	synonymous_variant	rs523596528
chr13:66827214	2.125	2.01572	0.448623	4.49313	7.02e-06	7.02e-06	C20:2	ENSBTAG00000004750	VSTM2L	VSTM2L	High	G	A	missense_variant	rs451857827
chr13:67002639	2.4	-1.42804	0.408301	-3.49752	0.000469601	0.00939203	SFA	ENSBTAG00000016208	TGM2	TGM2	Low	T	C	3_prime_UTR_variant	rs463876008
chr13:7321879	2.325	-1.27537	0.423437	-3.01194	0.00259581	0.00259581	n3	ENSBTAG00000007130	ESF1	ESF1	Low	T	C	missense_variant	rs451991153
chr13:7321879	2.1125	2.36899	0.455625	5.19944	2e-07	2e-07	Co	ENSBTAG00000007130	ESF1	ESF1	High	T	C	missense_variant	rs451991153
chr13:73361345	1.4375	1.16194	0.505467	2.29875	0.021519	0.043038	Na	ENSBTAG00000003256	TOMM34	TOMM34	High	A	G	missense_variant	rs800451283
chr13:73752961	1.7	-1.63745	0.473782	-3.45611	0.000548023	0.000548023	WBSF14	ENSBTAG00000016122	PIGT	PIGT	Low	C	T	synonymous_variant	rs41715705
chr13:76131691	2.6375	-1.11357	0.386878	-2.87836	0.00399747	0.0239848	C18:1 cis-9	ENSBTAG00000007489	NCOA3	NCOA3	Low	A	G	missense_variant	rs521329151
chr13:76131691	3.325	0.926345	0.35339	2.62131	0.00875929	0.0437965	SFA	ENSBTAG00000007489	NCOA3	NCOA3	High	A	G	missense_variant	rs521329151
chr13:76131691	2.875	1.03285	0.369417	2.79588	0.00517582	0.0258791	C18:0	ENSBTAG00000007489	NCOA3	NCOA3	High	A	G	missense_variant	rs521329151
chr13:76131691	2.7625	1.18023	0.381412	3.09437	0.00197234	0.00591702	C18:3n6	ENSBTAG00000007489	NCOA3	NCOA3	High	A	G	missense_variant	rs521329151
chr13:76156903	2.3625	1.50832	0.413645	3.6464	0.000265939	0.000265939	Cr	ENSBTAG00000007490	SULF2	SULF2	High	T	C	3_prime_UTR_variant	rs134847695
chr13:76156903	3.225	1.1814	0.375721	3.14436	0.00166452	0.00499355	C20:3n6	ENSBTAG00000007490	SULF2	SULF2	High	T	C	3_prime_UTR_variant	rs134847695
chr13:76189756	1.825	1.10888	0.465139	2.38397	0.017127	0.0342539	C16:1 cis-9	ENSBTAG00000007490	SULF2	SULF2	High	T	C	synonymous_variant	rs382091382
chr13:76189774	1.775	1.26489	0.478534	2.64327	0.00821097	0.0328439	C16:1 cis-9	ENSBTAG00000007490	SULF2	SULF2	High	A	G	synonymous_variant	rs135340312
chr13:78594481	2.5875	1.02209	0.413149	2.47389	0.013365	0.013365	C16:1 cis-9	ENSBTAG00000006616	PTPN1	PTPN1	High	G	A	synonymous_variant	rs525527280
chr14:1007207	2.3625	-1.28834	0.417663	-3.08464	0.002038	0.002038	REA	ENSBTAG00000048486	IQANK1	IQANK1	Low	C	T	synonymous_variant	rs520384034
chr14:1324192	1.8625	1.37108	0.452512	3.02994	0.002446	0.002446	BFT	ENSBTAG00000003606	GLI4	GLI4	High	A	G	synonymous_variant	rs454953430
chr14:15124364	1.7875	-1.18725	0.461216	-2.57417	0.0100482	0.0200963	C18:1 trans-6,7,8,9	ENSBTAG00000010275	WASHC5	WASHC5	Low	A	G	synonymous_variant	rs378713106
chr14:15616992	2.075	1.19842	0.43401	2.76128	0.00575761	0.00575761	C18:1 cis-12	ENSBTAG00000020398	TRMT12	TRMT12	High	C	T	missense_variant	rs474521820
chr14:15616992	2.425	-1.25048	0.425322	-2.94008	0.00328128	0.00328128	C18:3n6	ENSBTAG00000020398	TRMT12	TRMT12	Low	C	T	missense_variant	rs474521820
chr14:15616992	2.4375	1.27896	0.407548	3.13819	0.00169992	0.00169992	P	ENSBTAG00000020398	TRMT12	TRMT12	High	C	T	missense_variant	rs474521820
chr14:15616992	1.9625	-1.00997	0.436595	-2.31329	0.0207065	0.0207065	C20:3n6	ENSBTAG00000020398	TRMT12	TRMT12	Low	C	T	missense_variant	rs474521820
chr14:15616992	2.725	1.12859	0.387734	2.91074	0.00360576	0.00360576	C17:1	ENSBTAG00000020398	TRMT12	TRMT12	High	C	T	missense_variant	rs474521820
chr14:15616992	2.45	1.37391	0.411039	3.34253	0.000830182	0.000830182	Na	ENSBTAG00000020398	TRMT12	TRMT12	High	C	T	missense_variant	rs474521820
chr14:15616992	1.7125	1.79522	0.476105	3.77063	0.000162834	0.000162834	C18:1 cis-15	ENSBTAG00000020398	TRMT12	TRMT12	High	C	T	missense_variant	rs474521820
chr14:16365070	53.3125	6.2362	2.0018	3.11529	0.00183761	0.0404275	C17:1	ENSBTAG00000016194	FBXO32	FBXO32	High	G	C	downstream_gene_variant	rs723725589
chr14:16365070	63.375	-8.05698	2.5303	-3.18419	0.00145157	0.0319346	Co	ENSBTAG00000016194	FBXO32	FBXO32	Low	G	C	downstream_gene_variant	rs723725589
chr14:21997201	3.1	0.999412	0.372975	2.67957	0.0073717	0.0073717	PUFA	ENSBTAG00000004243	LYPLA1	LYPLA1	High	C	T	missense_variant	rs133093552
chr14:23279563	168.363	-6.85574	2.12959	-3.21928	0.00128513	0.00128513	n6	ENSBTAG00000019147	RPS20	RPS20	Low	G	T	5_prime_UTR_variant	rs714047904
chr14:23279563	99.525	10.1756	3.21109	3.1689	0.00153019	0.00153019	C16:1 cis-9	ENSBTAG00000019147	RPS20	RPS20	High	G	T	5_prime_UTR_variant	rs714047904
chr14:23279563	91.6375	-11.5188	4.16592	-2.76501	0.00569212	0.00569212	WBSF7	ENSBTAG00000019147	RPS20	RPS20	Low	G	T	5_prime_UTR_variant	rs714047904
chr14:23279563	122.5	-7.16857	2.31448	-3.09727	0.00195313	0.00195313	C10:0	ENSBTAG00000019147	RPS20	RPS20	Low	G	T	5_prime_UTR_variant	rs714047904
chr14:23279563	115.688	-6.3047	2.27469	-2.77168	0.00557676	0.00557676	C18:3n6	ENSBTAG00000019147	RPS20	RPS20	Low	G	T	5_prime_UTR_variant	rs714047904
chr14:23279563	108.513	5.74054	2.00427	2.86415	0.00418132	0.00418132	Co	ENSBTAG00000019147	RPS20	RPS20	High	G	T	5_prime_UTR_variant	rs714047904
chr14:23279563	138.787	10.9101	2.83389	3.84985	0.000118189	0.000118189	C14:1 cis-9	ENSBTAG00000019147	RPS20	RPS20	High	G	T	5_prime_UTR_variant	rs714047904
chr14:30000427	2.325	-0.858402	0.407901	-2.10444	0.0353401	0.0353401	C20:1	ENSBTAG00000015901	ARMC1	ARMC1	Low	G	A	3_prime_UTR_variant	rs109790638
chr14:30097070	1.5125	-1.36757	0.4955	-2.75998	0.00578052	0.011561	C16:1 cis-9	ENSBTAG00000008629	MTFR1	MTFR1	Low	T	G	synonymous_variant	rs715483450
chr14:30098608	3.5375	1.11869	0.34325	3.25912	0.0011176	0.0022352	WBSF0	ENSBTAG00000008629	MTFR1	MTFR1	High	G	A	3_prime_UTR_variant	rs378395477
chr14:30098608	2.0375	-0.986043	0.428778	-2.29966	0.0214675	0.0214675	C18:1 trans-16	ENSBTAG00000008629	MTFR1	MTFR1	Low	G	A	3_prime_UTR_variant	rs378395477
chr14:30098608	2.8125	-0.784158	0.380159	-2.06271	0.0391402	0.0391402	Na	ENSBTAG00000008629	MTFR1	MTFR1	Low	G	A	3_prime_UTR_variant	rs378395477
chr14:30107157	2.525	1.44937	0.407523	3.55654	0.000375778	0.000751557	WBSF0	ENSBTAG00000011614	PDE7A	PDE7A	High	T	A	downstream_gene_variant	rs517107442
chr14:30469316	3.2125	1.11625	0.351317	3.17733	0.00148636	0.00148636	C18:1 cis-9	ENSBTAG00000021009	TRIM55	TRIM55	High	A	G	synonymous_variant	rs42682459
chr14:33835869	1.7875	-0.967272	0.467309	-2.06988	0.0384637	0.0384637	C20:1	ENSBTAG00000050625	0	0	Low	G	A	upstream_gene_variant	rs525300584
chr14:33835869	1.6125	1.14446	0.484618	2.36158	0.0181971	0.0363942	C15:0	ENSBTAG00000050625	0	0	High	G	A	upstream_gene_variant	rs525300584
chr14:33835869	1.925	0.988097	0.444253	2.22417	0.0261367	0.0261367	C14:0	ENSBTAG00000050625	0	0	High	G	A	upstream_gene_variant	rs525300584
chr14:33835869	2.1625	0.839119	0.422893	1.98424	0.0472296	0.0472296	C17:1	ENSBTAG00000050625	0	0	High	G	A	upstream_gene_variant	rs525300584
chr14:37105378	2.625	-0.875427	0.387018	-2.26198	0.0236986	0.0236986	C18:0	ENSBTAG00000048843	UBE2W	UBE2W	Low	T	C	3_prime_UTR_variant	rs454158241
chr14:37105378	1.9375	-1.18375	0.450964	-2.62492	0.00866688	0.00866688	REA	ENSBTAG00000048843	UBE2W	UBE2W	Low	T	C	3_prime_UTR_variant	rs454158241
chr14:37515176	2.2375	-1.3501	0.425661	-3.17177	0.00151512	0.00606049	Co	ENSBTAG00000008842	JPH1	JPH1	Low	T	C	intron_variant	rs211383070
chr14:37515176	2.1	1.01658	0.43047	2.36156	0.018198	0.0363961	C15:0	ENSBTAG00000008842	JPH1	JPH1	High	T	C	intron_variant	rs211383070
chr14:37515970	1.8625	-1.3204	0.460767	-2.86565	0.00416149	0.0457764	C18:1 total	ENSBTAG00000008842	JPH1	JPH1	Low	C	T	intron_variant	rs451318811
chr14:57894464	1.775	0.911196	0.444974	2.04775	0.0405846	0.0405846	C18:1 trans-6,7,8,9	ENSBTAG00000008285	OXR1	OXR1	High	C	T	missense_variant	rs110513771
chr14:61179078	1.875	1.27127	0.445478	2.85371	0.00432113	0.00432113	BFT	ENSBTAG00000010529	FZD6	FZD6	High	T	C	missense_variant	rs526094672
chr14:61179078	3.0125	-1.19481	0.40024	-2.98524	0.00283352	0.00566703	C20:3n6	ENSBTAG00000010529	FZD6	FZD6	Low	T	C	missense_variant	rs526094672
chr14:61183836	2.45	1.00065	0.40074	2.49701	0.0125245	0.0375735	WBSF7	ENSBTAG00000010529	FZD6	FZD6	High	T	C	synonymous_variant	rs134535496
chr14:61775192	42.825	4.38571	2.09898	2.08945	0.0366674	0.0366674	Cu	ENSBTAG00000014396	KLF10	KLF10	High	T	G	3_prime_UTR_variant	rs717624244
chr14:62165962	1.6875	-1.57928	0.489101	-3.22895	0.00124248	0.00248496	C18:1 cis-12	ENSBTAG00000021208	RRM2B	RRM2B	Low	C	T	intron_variant	rs467795974
chr14:62714628	2.1875	1.18645	0.422112	2.81074	0.00494271	0.0197708	n6	ENSBTAG00000026963	NCALD	NCALD	High	T	C	3_prime_UTR_variant	rs209976239
chr14:62714628	1.725	-2.49963	0.52405	-4.76983	1.84e-06	3.69e-06	C18:2 cis-9, trans-11	ENSBTAG00000026963	NCALD	NCALD	Low	T	C	3_prime_UTR_variant	rs209976239
chr14:69525724	1.3875	1.22607	0.505749	2.42426	0.0153396	0.0460187	WBSF0	ENSBTAG00000013621	DPY19L4	DPY19L4	High	G	C	downstream_gene_variant	rs385488985
chr14:713315	1.6	1.33654	0.480589	2.78104	0.00541844	0.00541844	Mn	ENSBTAG00000039705	TMEM167A	TMEM167A	High	C	T	3_prime_UTR_variant	rs134513171
chr14:76118879	1.4375	1.44699	0.507926	2.84881	0.0043883	0.0175532	C20:3n6	ENSBTAG00000015536	CPNE3	CPNE3	High	A	T	3_prime_UTR_variant	rs133983365
chr14:76118879	1.5375	-1.573	0.49863	-3.15465	0.00160693	0.00321385	Co	ENSBTAG00000015536	CPNE3	CPNE3	Low	A	T	3_prime_UTR_variant	rs133983365
chr14:76150481	1.7375	1.34438	0.46778	2.87395	0.00405368	0.00405368	WBSF14	ENSBTAG00000015536	CPNE3	CPNE3	High	C	T	synonymous_variant	rs461220751
chr14:76150481	2.3625	1.35044	0.418987	3.22311	0.00126807	0.00253614	C20:2	ENSBTAG00000015536	CPNE3	CPNE3	High	C	T	synonymous_variant	rs461220751
chr14:76212783	1.4625	-1.35183	0.501091	-2.69778	0.00698032	0.0418819	C18:2 cis-9, trans-11	ENSBTAG00000015734	RMDN1	RMDN1	Low	G	A	downstream_gene_variant	rs437460259
chr14:76212783	1.8625	-1.54145	0.481276	-3.20285	0.00136075	0.016329	C14:0	ENSBTAG00000015734	RMDN1	RMDN1	Low	G	A	downstream_gene_variant	rs437460259
chr14:80871386	2.3875	-0.821037	0.404037	-2.03209	0.0421449	0.0421449	C20:1	ENSBTAG00000003588	ZFAND1	ZFAND1	Low	A	G	missense_variant	rs475172639
chr14:81441563	1.8625	-1.92021	0.460876	-4.16644	3.09e-05	0.000371269	C20:3n6	ENSBTAG00000015341	DEPTOR	DEPTOR	Low	G	C	downstream_gene_variant	rs134078576
chr14:81442399	1.725	-1.29453	0.46575	-2.77946	0.00544497	0.0217799	C20:3n6	ENSBTAG00000015341	DEPTOR	DEPTOR	Low	A	G	downstream_gene_variant	rs1114901951
chr14:81442560	1.9625	-1.61759	0.442979	-3.65162	0.000260594	0.00156356	C20:3n6	ENSBTAG00000015341	DEPTOR	DEPTOR	Low	C	T	downstream_gene_variant	rs109975070
chr14:81442935	1.675	-1.4561	0.48225	-3.0194	0.00253279	0.0303935	n3	ENSBTAG00000015341	DEPTOR	DEPTOR	Low	G	A	downstream_gene_variant	rs521725257
chr14:891133	19.8375	10.2417	3.7707	2.71612	0.00660518	0.0132104	Na	ENSBTAG00000011922	PLEC	PLEC	High	G	A	synonymous_variant	rs714655621
chr14:891133	24.45	9.46353	2.79902	3.38102	0.000722183	0.000722183	C18:1 trans-16	ENSBTAG00000011922	PLEC	PLEC	High	G	A	synonymous_variant	rs714655621
chr14:891133	18.9625	6.24665	2.278	2.74217	0.00610352	0.0244141	S	ENSBTAG00000011922	PLEC	PLEC	High	G	A	synonymous_variant	rs714655621
chr14:891933	40.3375	8.35634	2.25932	3.69861	0.000216786	0.000433572	C18:1 trans-16	ENSBTAG00000011922	PLEC	PLEC	High	G	A	missense_variant	rs516722379
chr15:14428771	1.9375	1.59658	0.471026	3.38958	0.000699995	0.000699995	n6	ENSBTAG00000016557	MTMR2	MTMR2	High	G	T	missense_variant	rs519721110
chr15:14428771	2.05	0.974703	0.438151	2.22458	0.0261095	0.0261095	C20:2	ENSBTAG00000016557	MTMR2	MTMR2	High	G	T	missense_variant	rs519721110
chr15:15327991	2.025	-1.15965	0.435726	-2.66142	0.00778114	0.0233434	C20:4	ENSBTAG00000024803	ENDOD1	ENDOD1	Low	C	G	3_prime_UTR_variant	rs437369048
chr15:15328106	1.5375	-1.64234	0.504391	-3.25609	0.0011296	0.00451839	C16:1 cis-9	ENSBTAG00000024803	ENDOD1	ENDOD1	Low	G	A	3_prime_UTR_variant	rs441444532
chr15:17267391	309.988	7.37294	1.94716	3.7865	0.000152785	0.000229177	S	ENSBTAG00000048585	SLN	SLN	High	A	G	3_prime_UTR_variant	rs42284056
chr15:17267391	406.05	8.56807	1.85071	4.6296	3.66e-06	5.5e-06	Zn	ENSBTAG00000048585	SLN	SLN	High	A	G	3_prime_UTR_variant	rs42284056
chr15:17267391	370.038	6.41726	2.16646	2.9621	0.00305549	0.00611097	C17:0	ENSBTAG00000048585	SLN	SLN	High	A	G	3_prime_UTR_variant	rs42284056
chr15:17267391	290.288	7.69278	3.57916	2.14932	0.0316088	0.0316088	C17:1	ENSBTAG00000048585	SLN	SLN	High	A	G	3_prime_UTR_variant	rs42284056
chr15:17267426	449.812	6.90322	2.31586	2.98084	0.0028746	0.0057492	C18:2 cis-9,12	ENSBTAG00000048585	SLN	SLN	High	A	G	3_prime_UTR_variant	rs42284057
chr15:17267426	395.688	8.52097	3.5957	2.36977	0.0177994	0.0305208	C17:1	ENSBTAG00000048585	SLN	SLN	High	A	G	3_prime_UTR_variant	rs42284057
chr15:17267426	407.312	9.59107	2.66774	3.5952	0.000324138	0.00129655	PUFA	ENSBTAG00000048585	SLN	SLN	High	A	G	3_prime_UTR_variant	rs42284057
chr15:17267426	400.525	-7.29983	2.28363	-3.1966	0.00139059	0.00278118	BFT	ENSBTAG00000048585	SLN	SLN	Low	A	G	3_prime_UTR_variant	rs42284057
chr15:17267426	556.825	4.95788	2.01197	2.46419	0.0137324	0.0137324	Zn	ENSBTAG00000048585	SLN	SLN	High	A	G	3_prime_UTR_variant	rs42284057
chr15:17267426	516.475	6.63523	1.90664	3.48007	0.000501285	0.00200514	C18:1 trans-10,11,12	ENSBTAG00000048585	SLN	SLN	High	A	G	3_prime_UTR_variant	rs42284057
chr15:17267426	454.675	5.60866	2.20977	2.53812	0.0111451	0.0445803	C18:3n3	ENSBTAG00000048585	SLN	SLN	High	A	G	3_prime_UTR_variant	rs42284057
chr15:17267662	659.3	8.17016	2.32555	3.51322	0.000442708	0.00132812	K	ENSBTAG00000048585	SLN	SLN	High	T	C	3_prime_UTR_variant	rs42284060
chr15:17267662	557	7.04038	2.35492	2.98965	0.00279301	0.0057492	C18:2 cis-9,12	ENSBTAG00000048585	SLN	SLN	High	T	C	3_prime_UTR_variant	rs42284060
chr15:17267662	569.025	-8.40747	3.08698	-2.72353	0.00645886	0.0193766	C18:0	ENSBTAG00000048585	SLN	SLN	Low	T	C	3_prime_UTR_variant	rs42284060
chr15:17267662	497.913	-9.52453	2.57104	-3.70455	0.000211768	0.000847073	BFT	ENSBTAG00000048585	SLN	SLN	Low	T	C	3_prime_UTR_variant	rs42284060
chr15:17267662	501	6.91702	2.49175	2.77597	0.00550378	0.0110076	PUFA	ENSBTAG00000048585	SLN	SLN	High	T	C	3_prime_UTR_variant	rs42284060
chr15:17267662	626.1	6.85566	2.19843	3.11843	0.00181817	0.00611097	C17:0	ENSBTAG00000048585	SLN	SLN	High	T	C	3_prime_UTR_variant	rs42284060
chr15:17267662	531.55	10.616	2.40543	4.41334	1.02e-05	3.05e-05	S	ENSBTAG00000048585	SLN	SLN	High	T	C	3_prime_UTR_variant	rs42284060
chr15:17267662	705.775	10.09	1.86956	5.39699	6.78e-08	2.03e-07	Zn	ENSBTAG00000048585	SLN	SLN	High	T	C	3_prime_UTR_variant	rs42284060
chr15:17267662	502.175	7.47005	3.22001	2.31988	0.0203472	0.0305208	C17:1	ENSBTAG00000048585	SLN	SLN	High	T	C	3_prime_UTR_variant	rs42284060
chr15:17267662	538.025	-6.06408	2.34773	-2.58295	0.00979584	0.0391834	C22:6	ENSBTAG00000048585	SLN	SLN	Low	T	C	3_prime_UTR_variant	rs42284060
chr15:17267662	662.712	-7.1796	1.72037	-4.17329	3e-05	0.000120095	REA	ENSBTAG00000048585	SLN	SLN	Low	T	C	3_prime_UTR_variant	rs42284060
chr15:22335604	1.975	-1.29948	0.441192	-2.94538	0.00322559	0.00967676	Ar	ENSBTAG00000010709	DLAT	DLAT	Low	T	C	upstream_gene_variant	rs41751854
chr15:33681475	102.888	-11.4714	5.83151	-1.96713	0.0491681	0.0491681	C18:1 cis-13	ENSBTAG00000013162	HSPA8	HSPA8	Low	T	C	synonymous_variant	rs378917080
chr15:33681475	89.6375	-15.9102	5.83367	-2.7273	0.00638553	0.0127711	Ar	ENSBTAG00000013162	HSPA8	HSPA8	Low	T	C	synonymous_variant	rs378917080
chr15:33681475	126.55	-19.0259	5.83107	-3.26285	0.00110298	0.00220595	Mn	ENSBTAG00000013162	HSPA8	HSPA8	Low	T	C	synonymous_variant	rs378917080
chr15:33681475	81.6875	-23.1539	5.83416	-3.96868	7.23e-05	0.000144545	IMF	ENSBTAG00000013162	HSPA8	HSPA8	Low	T	C	synonymous_variant	rs378917080
chr15:33681475	149.787	-14.9587	5.82829	-2.56657	0.0102711	0.0205421	C18:3n6	ENSBTAG00000013162	HSPA8	HSPA8	Low	T	C	synonymous_variant	rs378917080
chr15:33681475	75.0125	14.8085	5.83324	2.53864	0.0111284	0.0222568	C18:1 cis-9	ENSBTAG00000013162	HSPA8	HSPA8	High	T	C	synonymous_variant	rs378917080
chr15:34228520	1.4875	-1.62809	0.533107	-3.05396	0.00225842	0.00451684	Zn	ENSBTAG00000016768	SCN3B	SCN3B	Low	C	T	3_prime_UTR_variant	rs521418054
chr15:38459484	1.4625	1.48691	0.518302	2.86881	0.00412014	0.00412014	Co	ENSBTAG00000009150	SPON1	SPON1	High	G	A	3_prime_UTR_variant	rs475740113
chr15:43880951	105.25	-16.0267	5.82873	-2.7496	0.00596678	0.0119336	Na	ENSBTAG00000005349	RPL27A	RPL27A	Low	C	T	synonymous_variant	rs382341806
chr15:43880951	44.875	14.5179	5.83324	2.48882	0.0128168	0.0256335	C22:6	ENSBTAG00000005349	RPL27A	RPL27A	High	C	T	synonymous_variant	rs382341806
chr15:43880951	104.8	13.1575	5.83053	2.25665	0.0240299	0.0480599	C18:1 cis-15	ENSBTAG00000005349	RPL27A	RPL27A	High	C	T	synonymous_variant	rs382341806
chr15:43881699	178.375	-9.53591	3.044	-3.13269	0.00173214	0.00346428	C12:0	ENSBTAG00000005349	RPL27A	RPL27A	Low	G	T	synonymous_variant	rs519861929
chr15:43881699	165.688	-16.4991	4.97731	-3.31486	0.000916875	0.000916875	C15:0	ENSBTAG00000005349	RPL27A	RPL27A	Low	G	T	synonymous_variant	rs519861929
chr15:43881699	228.688	4.35244	2.0005	2.17568	0.0295792	0.0295792	C18:2 cis-9,12	ENSBTAG00000005349	RPL27A	RPL27A	High	G	T	synonymous_variant	rs519861929
chr15:43881699	242.1	7.94306	1.67924	4.73015	2.24e-06	2.24e-06	Zn	ENSBTAG00000005349	RPL27A	RPL27A	High	G	T	synonymous_variant	rs519861929
chr15:43881699	215.9	5.06183	2.27756	2.22248	0.0262511	0.0262511	P	ENSBTAG00000005349	RPL27A	RPL27A	High	G	T	synonymous_variant	rs519861929
chr15:43881699	226.825	7.34199	2.40724	3.04997	0.00228867	0.00228867	Mg	ENSBTAG00000005349	RPL27A	RPL27A	High	G	T	synonymous_variant	rs519861929
chr15:43881699	247.637	5.10069	2.21287	2.30501	0.0211662	0.0211662	Na	ENSBTAG00000005349	RPL27A	RPL27A	High	G	T	synonymous_variant	rs519861929
chr15:43881699	220.387	8.59955	2.68702	3.2004	0.00137237	0.00137237	K	ENSBTAG00000005349	RPL27A	RPL27A	High	G	T	synonymous_variant	rs519861929
chr15:44532472	2.125	1.14931	0.42597	2.6981	0.00697366	0.0348683	C18:2 trans-11, cis-15	ENSBTAG00000004861	EIF3F	EIF3F	High	T	G	downstream_gene_variant	rs521723300
chr15:45053316	1.9625	-1.54095	0.503015	-3.06342	0.00218824	0.0196941	SFA	ENSBTAG00000016142	CYB5R2	CYB5R2	Low	G	A	intron_variant	rs42443114
chr15:45113233	3.4375	-1.24211	0.463969	-2.67714	0.00742542	0.0297017	C20:4	ENSBTAG00000016140	PPFIBP2	PPFIBP2	Low	T	G	synonymous_variant	rs519090414
chr15:45222195	2.075	1.17141	0.459644	2.54851	0.0108185	0.022185	C10:0	ENSBTAG00000021483	COL3A1	COL3A1	High	G	A	missense_variant	rs208394801
chr15:45222200	2.025	1.14187	0.468465	2.43748	0.01479	0.022185	C10:0	ENSBTAG00000021483	COL3A1	COL3A1	High	G	A	synonymous_variant	rs210432272
chr15:46452190	1.425	2.09167	0.536105	3.90161	9.56e-05	0.000286662	BFT	ENSBTAG00000015403	TPP1	TPP1	High	A	G	3_prime_UTR_variant	rs41766270
chr15:51243452	2.6625	-1.22405	0.384882	-3.18032	0.00147111	0.00441332	WBSF0	ENSBTAG00000008433	PGAP2	PGAP2	Low	C	G	3_prime_UTR_variant	rs211379970
chr15:51243590	2.875	1.24744	0.370742	3.3647	0.000766273	0.000766273	C18:3n3	ENSBTAG00000008433	PGAP2	PGAP2	High	G	T	3_prime_UTR_variant	rs525024225
chr15:51243591	2.875	1.24744	0.370742	3.3647	0.000766273	0.000766273	C18:3n3	ENSBTAG00000008433	PGAP2	PGAP2	High	C	A	3_prime_UTR_variant	rs208285795
chr15:51358951	2.5125	1.21525	0.40387	3.00901	0.00262103	0.0209682	WBSF0	ENSBTAG00000055237	0	0	High	C	G	upstream_gene_variant	rs379897441
chr15:53440795	156.738	7.6297	2.48788	3.06676	0.00216396	0.0389512	K	ENSBTAG00000005259	UCP3	UCP3	High	T	C	3_prime_UTR_variant	rs109440213
chr15:53440795	167.325	8.17513	1.75008	4.6713	2.99e-06	4.19e-05	Ca	ENSBTAG00000005259	UCP3	UCP3	High	T	C	3_prime_UTR_variant	rs109440213
chr15:53440795	162.225	7.34658	2.02915	3.62053	0.000294002	0.00588004	Na	ENSBTAG00000005259	UCP3	UCP3	High	T	C	3_prime_UTR_variant	rs109440213
chr15:53440795	129.387	7.67921	1.99101	3.85693	0.000114819	0.00160746	Cu	ENSBTAG00000005259	UCP3	UCP3	High	T	C	3_prime_UTR_variant	rs109440213
chr15:53440795	156.363	6.52152	2.02945	3.21344	0.00131153	0.0222961	C22:6	ENSBTAG00000005259	UCP3	UCP3	High	T	C	3_prime_UTR_variant	rs109440213
chr15:53446808	51.1375	-25.9417	5.83057	-4.44925	8.62e-06	9.48e-05	Ar	ENSBTAG00000005259	UCP3	UCP3	Low	C	T	synonymous_variant	rs524986546
chr15:53630628	2.2	1.04599	0.436262	2.39763	0.0165016	0.0495049	C10:0	ENSBTAG00000027612	PPME1	PPME1	High	A	C	downstream_gene_variant	rs519995700
chr15:53630920	2.825	0.940535	0.389537	2.41449	0.0157572	0.0472715	BFT	ENSBTAG00000027612	PPME1	PPME1	High	C	T	downstream_gene_variant	rs517059775
chr15:53641036	2.825	1.07767	0.389067	2.76988	0.00560762	0.00560762	C10:0	ENSBTAG00000006579	P4HA3	P4HA3	High	G	A	3_prime_UTR_variant	rs385417649
chr15:53641036	1.675	1.41884	0.471022	3.01225	0.00259316	0.00259316	C20:1	ENSBTAG00000006579	P4HA3	P4HA3	High	G	A	3_prime_UTR_variant	rs385417649
chr15:55196365	1.7375	-1.72331	0.475652	-3.62305	0.000291151	0.00145575	C18:3n6	ENSBTAG00000016355	UVRAG	UVRAG	Low	A	G	downstream_gene_variant	rs461558019
chr15:73956444	3.4125	1.23588	0.356231	3.46932	0.000521771	0.00104354	n6	ENSBTAG00000000087	HSD17B12	HSD17B12	High	A	G	missense_variant	rs109711583
chr15:77075634	63.1	-26.5395	5.82789	-4.55387	5.27e-06	5.27e-05	Na	ENSBTAG00000009576	PACSIN3	PACSIN3	Low	A	G	synonymous_variant	rs523288898
chr15:77076746	56.0375	-23.6876	5.8279	-4.06452	4.81e-05	0.000240661	Na	ENSBTAG00000009576	PACSIN3	PACSIN3	Low	C	T	synonymous_variant	rs525172723
chr15:77401048	2.0125	-1.01609	0.448189	-2.2671	0.0233843	0.0467685	C10:0	ENSBTAG00000053126-ENSBTAG00000018742	COX5B	COX5B	Low	A	G	intergenic_region	rs41785320
chr15:77401048	1.7	-1.39575	0.475024	-2.93828	0.00330036	0.00330036	C12:0	ENSBTAG00000053126-ENSBTAG00000018742	COX5B	COX5B	Low	A	G	intergenic_region	rs41785320
chr15:77401127	1.425	-1.66561	0.523314	-3.1828	0.00145856	0.00145856	C18:1 cis-13	ENSBTAG00000053126-ENSBTAG00000018742	COX5B	COX5B	Low	A	G	intergenic_region	rs137327863
chr15:80510246	2.125	1.1626	0.427568	2.71911	0.00654583	0.0196375	n3	ENSBTAG00000016469	TNKS1BP1	TNKS1BP1	High	G	A	synonymous_variant	rs526985555
chr15:80510246	2.7375	1.38278	0.400138	3.45576	0.000548736	0.00183125	WBSF0	ENSBTAG00000016469	TNKS1BP1	TNKS1BP1	High	G	A	synonymous_variant	rs526985555
chr15:80510377	2.1	1.48378	0.439363	3.37712	0.000732498	0.00183125	WBSF0	ENSBTAG00000016469	TNKS1BP1	TNKS1BP1	High	G	A	missense_variant	rs523993465
chr15:80510612	1.9875	1.02176	0.442058	2.31138	0.020812	0.026015	WBSF0	ENSBTAG00000016469	TNKS1BP1	TNKS1BP1	High	G	A	synonymous_variant	rs524023280
chr15:80511230	2.1875	0.938815	0.415963	2.25696	0.0240103	0.0360154	n3	ENSBTAG00000016469	TNKS1BP1	TNKS1BP1	High	C	T	synonymous_variant	rs209245202
chr15:80511230	3.425	0.884183	0.343013	2.5777	0.00994609	0.0165768	WBSF0	ENSBTAG00000016469	TNKS1BP1	TNKS1BP1	High	C	T	synonymous_variant	rs209245202
chr15:80511629	1.8875	-1.67367	0.474588	-3.52657	0.000420982	0.00336785	REA	ENSBTAG00000016469	TNKS1BP1	TNKS1BP1	Low	G	A	synonymous_variant	rs717676430
chr15:80511629	1.875	1.50937	0.479313	3.14903	0.00163815	0.00982892	C18:1 cis-9	ENSBTAG00000016469	TNKS1BP1	TNKS1BP1	High	G	A	synonymous_variant	rs717676430
chr15:80511817	2.05	-1.11666	0.431103	-2.59024	0.00959081	0.0287724	Ar	ENSBTAG00000016469	TNKS1BP1	TNKS1BP1	Low	T	C	missense_variant	rs526231936
chr15:80511817	1.875	-1.4802	0.450033	-3.28908	0.00100515	0.00402061	C14:0	ENSBTAG00000016469	TNKS1BP1	TNKS1BP1	Low	T	C	missense_variant	rs526231936
chr15:80511817	2.125	0.883862	0.425991	2.07484	0.0380017	0.0380017	WBSF0	ENSBTAG00000016469	TNKS1BP1	TNKS1BP1	High	T	C	missense_variant	rs526231936
chr16:2175698	1.7125	1.11339	0.470358	2.36711	0.0179275	0.0179275	WBSF0	ENSBTAG00000024633	PIK3C2B	PIK3C2B	High	G	T	synonymous_variant	rs723450915
chr16:2182433	1.9375	-0.984212	0.447713	-2.19831	0.0279271	0.0279271	BFT	ENSBTAG00000024633	PIK3C2B	PIK3C2B	Low	G	A	synonymous_variant	rs719133644
chr16:2182433	1.925	-1.52658	0.45975	-3.32045	0.00089873	0.00179746	Na	ENSBTAG00000024633	PIK3C2B	PIK3C2B	Low	G	A	synonymous_variant	rs719133644
chr16:28535441	8.025	-6.30339	2.94408	-2.14104	0.0322709	0.0322709	REA	ENSBTAG00000016185	ENAH	ENAH	Low	G	A	downstream_gene_variant	rs721923784
chr16:28945597	2.0125	-1.68768	0.435848	-3.87218	0.000107868	0.000215737	WBSF0	ENSBTAG00000005835	PYCR2	PYCR2	Low	C	T	3_prime_UTR_variant	rs433111931
chr16:2936723	2.55	-0.954741	0.411142	-2.32217	0.0202238	0.0202238	WBSF0	ENSBTAG00000016618	DSTYK	DSTYK	Low	A	G	3_prime_UTR_variant	rs438027182
chr16:29930750	50.8875	-10.4982	5.1521	-2.03766	0.0415844	0.0415844	Cr	ENSBTAG00000021880	COQ8A	COQ8A	Low	T	C	synonymous_variant	rs210512109
chr16:29930750	37	11.5599	5.82246	1.98541	0.0470993	0.0470993	C15:0	ENSBTAG00000021880	COQ8A	COQ8A	High	T	C	synonymous_variant	rs210512109
chr16:36779109	1.75	-0.964628	0.466414	-2.06818	0.0386232	0.0386232	C18:1 cis-12	ENSBTAG00000002688	ATP1B1	ATP1B1	Low	C	T	intron_variant	rs210147258
chr16:36779109	1.675	-1.79102	0.495054	-3.61782	0.00029709	0.00029709	PUFA	ENSBTAG00000002688	ATP1B1	ATP1B1	Low	C	T	intron_variant	rs210147258
chr16:38275618	1.475	-1.64413	0.524001	-3.13765	0.00170308	0.00170308	C18:2 cis-9, trans-11	ENSBTAG00000004570	PRRX1	PRRX1	Low	C	T	downstream_gene_variant	rs472189197
chr16:41877990	1.2625	1.86668	0.542205	3.44276	0.000575804	0.000575804	C18:1 cis-11	ENSBTAG00000050736	0	0	High	T	C	upstream_gene_variant	rs518572825
chr16:41929025	2	1.12287	0.436346	2.57334	0.0100722	0.0100722	WBSF0	ENSBTAG00000009384	AGTRAP	AGTRAP	High	C	A	3_prime_UTR_variant	rs462532363
chr16:43164882	1.925	1.14144	0.444201	2.56965	0.0101803	0.0203605	C20:1	ENSBTAG00000013527	PGD	PGD	High	G	A	synonymous_variant	rs516592412
chr16:43164945	1.575	1.17815	0.482116	2.4437	0.0145375	0.0145375	WBSF14	ENSBTAG00000013527	PGD	PGD	High	G	A	synonymous_variant	rs719946630
chr16:43242475	1.9875	1.36787	0.436736	3.13203	0.001736	0.001736	WBSF7	ENSBTAG00000048747	0	0	High	C	T	upstream_gene_variant	rs441468455
chr16:43242475	2.3	-1.29779	0.422877	-3.06894	0.0021482	0.00644459	C22:5	ENSBTAG00000048747	0	0	Low	C	T	upstream_gene_variant	rs441468455
chr16:51142162	1.9625	2.76916	0.519996	5.32534	1.01e-07	5.04e-07	C18:2 trans-11, cis-15	ENSBTAG00000004873	CCNL2	CCNL2	High	G	A	downstream_gene_variant	rs717126039
chr16:51142162	3.275	0.980153	0.371122	2.64105	0.00826487	0.0413243	C20:4	ENSBTAG00000004873	CCNL2	CCNL2	High	G	A	downstream_gene_variant	rs717126039
chr16:51191407	25.175	-28.0016	5.82265	-4.80908	1.52e-06	1.52e-06	C18:1 cis-15	ENSBTAG00000010696	DVL1	DVL1	Low	G	A	3_prime_UTR_variant	rs524639701
chr16:51191407	29.1625	-11.9064	5.81909	-2.04609	0.0407472	0.0407472	C18:1 cis-13	ENSBTAG00000010696	DVL1	DVL1	Low	G	A	3_prime_UTR_variant	rs524639701
chr16:51191407	34.625	-24.7844	5.82255	-4.25663	2.08e-05	2.08e-05	C18:1 trans-16	ENSBTAG00000010696	DVL1	DVL1	Low	G	A	3_prime_UTR_variant	rs524639701
chr16:51191407	28.9	12.066	5.81826	2.07382	0.038096	0.038096	Se	ENSBTAG00000010696	DVL1	DVL1	High	G	A	3_prime_UTR_variant	rs524639701
chr16:51191407	32.9375	10.768	5.08078	2.11936	0.0340598	0.0340598	C17:0	ENSBTAG00000010696	DVL1	DVL1	High	G	A	3_prime_UTR_variant	rs524639701
chr16:51198268	1.9375	-1.65011	0.468245	-3.52404	0.000425028	0.000425028	C18:0	ENSBTAG00000007623	CPTP	CPTP	Low	T	C	3_prime_UTR_variant	rs714549330
chr16:51839364	32.8625	-6.50991	2.18223	-2.98314	0.00285308	0.00855924	Na	ENSBTAG00000018722	PLEKHM2	PLEKHM2	Low	G	A	synonymous_variant	rs521264235
chr16:51839364	30.4875	-4.5479	2.06378	-2.20368	0.0275471	0.0275471	C18:1 trans-16	ENSBTAG00000018722	PLEKHM2	PLEKHM2	Low	G	A	synonymous_variant	rs521264235
chr16:65737071	2.125	1.3248	0.429008	3.08806	0.00201471	0.00201471	Fe	ENSBTAG00000019264	EDEM3	EDEM3	High	T	C	synonymous_variant	rs209756563
chr16:66287439	51.625	-11.4969	5.82966	-1.97213	0.0485945	0.0485945	C18:1 cis-9	ENSBTAG00000014249	IVNS1ABP	IVNS1ABP	Low	T	A	synonymous_variant	rs715186462
chr16:66287439	53.3125	11.965	5.82698	2.05338	0.0400353	0.0400353	WBSF14	ENSBTAG00000014249	IVNS1ABP	IVNS1ABP	High	T	A	synonymous_variant	rs715186462
chr16:66287439	77.2625	12.2057	5.82425	2.09567	0.0361113	0.0361113	WBSF0	ENSBTAG00000014249	IVNS1ABP	IVNS1ABP	High	T	A	synonymous_variant	rs715186462
chr16:66287439	91.825	-15.6327	5.82157	-2.68531	0.00724633	0.00724633	Na	ENSBTAG00000014249	IVNS1ABP	IVNS1ABP	Low	T	A	synonymous_variant	rs715186462
chr16:66287439	33.3625	-11.6358	5.82967	-1.99597	0.0459375	0.0459375	PUFA	ENSBTAG00000014249	IVNS1ABP	IVNS1ABP	Low	T	A	synonymous_variant	rs715186462
chr16:69226466	2.975	0.882174	0.365145	2.41596	0.0156939	0.0470818	C18:2 cis-9, trans-11	ENSBTAG00000021553	PTPN14	PTPN14	High	A	G	downstream_gene_variant	rs524931974
chr16:728599	2.3125	0.874063	0.437983	1.99566	0.0459714	0.0459714	WBSF0	ENSBTAG00000002874	TMEM183A	TMEM183A	High	C	T	intron_variant	rs448550154
chr16:728600	1.875	1.29001	0.49332	2.61495	0.00892394	0.0267718	C10:0	ENSBTAG00000002874	TMEM183A	TMEM183A	High	G	C	intron_variant	rs209775851
chr16:73466388	2.75	-0.876593	0.381017	-2.30067	0.0214105	0.0214105	Mn	ENSBTAG00000020886	UTP25	UTP25	Low	T	C	synonymous_variant	rs136873157
chr16:73466388	3.9	2.60182	1.09721	2.37131	0.0177251	0.0354501	C17:1	ENSBTAG00000020886	UTP25	UTP25	High	T	C	synonymous_variant	rs136873157
chr16:73466388	3.925	-1.88265	0.929397	-2.02567	0.0427989	0.0427989	SFA	ENSBTAG00000020886	UTP25	UTP25	Low	T	C	synonymous_variant	rs136873157
chr16:73641101	2.4375	1.34382	0.430928	3.11844	0.00181814	0.00181814	C10:0	ENSBTAG00000015086-ENSBTAG00000016542	HSD11B1	HSD11B1	High	A	C	intergenic_region	rs464733739
chr16:73641101	1.6875	-1.35756	0.479429	-2.83161	0.00463146	0.00463146	Co	ENSBTAG00000015086-ENSBTAG00000016542	HSD11B1	HSD11B1	Low	A	C	intergenic_region	rs464733739
chr16:73641101	2.1625	-1.19303	0.423896	-2.81445	0.00488607	0.00488607	Mg	ENSBTAG00000015086-ENSBTAG00000016542	HSD11B1	HSD11B1	Low	A	C	intergenic_region	rs464733739
chr16:79117529	2.3375	-1.27887	0.411281	-3.10948	0.00187418	0.00562253	n6	ENSBTAG00000055184	SMAD5	SMAD5	Low	A	G	upstream_gene_variant	rs720479578
chr16:79472859	2.8	-1.37524	0.375601	-3.66144	0.000250806	0.000250806	Cu	ENSBTAG00000008153	CAMSAP2	CAMSAP2	Low	G	A	3_prime_UTR_variant	rs208325076
chr17:34938102	1.9875	-1.20892	0.458019	-2.63945	0.00830402	0.016608	Mg	ENSBTAG00000007564	BBS12	BBS12	Low	C	A	synonymous_variant	rs450119641
chr17:34938208	2.25	-1.11512	0.435408	-2.56109	0.0104343	0.0208686	C14:1 cis-9	ENSBTAG00000007564	BBS12	BBS12	Low	A	G	missense_variant	rs210167941
chr17:43531608	1.6	1.49969	0.495579	3.02614	0.00247698	0.00247698	n6	ENSBTAG00000051096	0	0	High	A	C	downstream_gene_variant	rs135618189
chr17:50888615	38.7375	12.4581	5.83327	2.1357	0.0327038	0.0327038	Co	ENSBTAG00000032436	UBC	UBC	High	C	T	synonymous_variant	-
chr17:50888615	39.2125	-11.6653	5.83327	-1.99979	0.0455226	0.0455226	C14:1 cis-9	ENSBTAG00000032436	UBC	UBC	Low	C	T	synonymous_variant	-
chr17:50888615	48.425	-11.6046	5.82877	-1.99092	0.0464895	0.0464895	C20:4	ENSBTAG00000032436	UBC	UBC	Low	C	T	synonymous_variant	-
chr17:50888615	45.6125	12.6428	5.83237	2.16769	0.0301824	0.0301824	C18:1 trans-16	ENSBTAG00000032436	UBC	UBC	High	C	T	synonymous_variant	-
chr17:50888615	49.9375	-12.5253	5.827	-2.14952	0.0315929	0.0315929	C22:5	ENSBTAG00000032436	UBC	UBC	Low	C	T	synonymous_variant	-
chr17:51724044	1.7375	1.42051	0.459166	3.09369	0.00197687	0.0158149	C20:1	ENSBTAG00000044717-ENSBTAG00000020346	THAP7	THAP7	High	G	A	intergenic_region	rs718178473
chr17:52060773	3.75	0.813669	0.326509	2.49202	0.0127018	0.0381054	C20:2	ENSBTAG00000007269	EIF2B1	EIF2B1	High	C	G	3_prime_UTR_variant	rs723315934
chr17:53423122	1.2875	-2.58004	0.559073	-4.61484	3.93e-06	1.57e-05	C22:6	ENSBTAG00000004187	CFAP251	CFAP251	Low	G	C	upstream_gene_variant	rs209484198
chr17:53423250	2.0625	-1.26224	0.427229	-2.95449	0.00313189	0.00939568	C22:5	ENSBTAG00000004187	CFAP251	CFAP251	Low	G	A	upstream_gene_variant	rs209476766
chr17:54266293	30.775	4.31106	1.90663	2.26109	0.023754	0.0475079	WBSF0	ENSBTAG00000001398	ATP2A2	ATP2A2	High	C	T	downstream_gene_variant	rs211162994
chr17:54268558	72.4	4.85816	1.98372	2.44902	0.0143247	0.0475079	WBSF0	ENSBTAG00000001398	ATP2A2	ATP2A2	High	G	A	downstream_gene_variant	rs522114641
chr17:55750901	3.875	-0.91013	0.324099	-2.80818	0.00498218	0.0298931	C17:0	ENSBTAG00000005940	PRKAB1	PRKAB1	Low	T	C	3_prime_UTR_variant	rs208425881
chr17:55755896	3.2375	1.35216	0.3585	3.77171	0.000162132	0.000972791	PUFA	ENSBTAG00000005940	PRKAB1	PRKAB1	High	C	A	synonymous_variant	rs207583055
chr17:57080875	26.175	17.5444	5.83418	3.00718	0.00263685	0.0105474	PUFA	ENSBTAG00000018115	PEBP1	PEBP1	High	G	T	3_prime_UTR_variant	rs210970714
chr17:57184623	1.425	1.2062	0.500163	2.41162	0.015882	0.031764	C18:0	ENSBTAG00000007137	RFC5	RFC5	High	G	T	3_prime_UTR_variant	rs382076927
chr17:61125260	1.7	-2.46797	0.499269	-4.94318	7.69e-07	7.69e-07	C20:5	ENSBTAG00000016738	DTX1	DTX1	Low	T	C	downstream_gene_variant	rs522567247
chr17:61125260	1.2375	1.28391	0.529157	2.42633	0.0152526	0.0152526	REA	ENSBTAG00000016738	DTX1	DTX1	High	T	C	downstream_gene_variant	rs522567247
chr17:6118387	2.975	-1.66293	0.375715	-4.42605	9.6e-06	8.64e-05	C20:4	ENSBTAG00000025263	FHIP1A	FHIP1A	Low	C	A	synonymous_variant	rs459609054
chr17:6118574	1.6375	-1.50116	0.480416	-3.1247	0.00177988	0.0160189	C18:2 cis-9, trans-11	ENSBTAG00000025263	FHIP1A	FHIP1A	Low	A	G	missense_variant	rs109929335
chr17:61266071	1.5	-1.52984	0.49168	-3.11145	0.00186173	0.00186173	PUFA	ENSBTAG00000011102	TPCN1	TPCN1	Low	C	T	synonymous_variant	rs108959115
chr17:61285056	1.5625	1.38481	0.494011	2.80319	0.00505991	0.0252996	REA	ENSBTAG00000011102	TPCN1	TPCN1	High	T	C	downstream_gene_variant	rs714109927
chr17:63067597	3.1875	-1.09156	0.360334	-3.02931	0.0024511	0.0073533	WBSF0	ENSBTAG00000016338	SPPL3	SPPL3	Low	A	C	intron_variant	rs452995531
chr17:63345700	1.6	1.20897	0.481973	2.50837	0.0121289	0.0242579	BFT	ENSBTAG00000006506	GIT2	GIT2	High	C	T	downstream_gene_variant	rs41642342
chr17:63391990	1.8375	-1.13673	0.451367	-2.5184	0.0117888	0.0117888	C18:3n3	ENSBTAG00000002591	GLTP	GLTP	Low	C	T	synonymous_variant	rs477600129
chr17:63398342	2.525	0.992894	0.401971	2.47007	0.0135088	0.0270177	REA	ENSBTAG00000002591	GLTP	GLTP	High	G	C	missense_variant	rs435198744
chr17:63623292	1.35	1.70762	0.530544	3.21861	0.00128812	0.00257624	C14:1 cis-9	ENSBTAG00000005183	MVK	MVK	High	G	A	missense_variant&splice_region_variant	rs41847802
chr17:63625843	3.175	1.12513	0.358776	3.13601	0.00171261	0.00342522	PUFA	ENSBTAG00000005183	MVK	MVK	High	G	A	synonymous_variant	rs521889896
chr17:63625843	2.7125	0.88319	0.384435	2.29737	0.0215975	0.0215975	n3	ENSBTAG00000005183	MVK	MVK	High	G	A	synonymous_variant	rs521889896
chr17:63625843	2.75	0.902698	0.382538	2.35976	0.0182866	0.0182866	Fe	ENSBTAG00000005183	MVK	MVK	High	G	A	synonymous_variant	rs521889896
chr17:63625843	2.0875	1.47111	0.452531	3.25085	0.0011506	0.0011506	C20:3n6	ENSBTAG00000005183	MVK	MVK	High	G	A	synonymous_variant	rs521889896
chr17:63625843	2.7875	-1.20906	0.385069	-3.13985	0.00169033	0.00169033	WBSF7	ENSBTAG00000005183	MVK	MVK	Low	G	A	synonymous_variant	rs521889896
chr17:63625843	2.6875	1.65305	0.399175	4.14117	3.46e-05	3.46e-05	C22:5	ENSBTAG00000005183	MVK	MVK	High	G	A	synonymous_variant	rs521889896
chr17:65640197	19.1625	10.0095	3.40896	2.93624	0.00332212	0.0365433	C17:1	ENSBTAG00000000698	MYO18B	MYO18B	High	A	G	synonymous_variant	rs521779982
chr17:66161946	2.1625	-1.16976	0.420962	-2.77878	0.00545628	0.00545628	WBSF14	ENSBTAG00000012277	SRRD	SRRD	Low	C	T	synonymous_variant	rs523580766
chr17:66168954	2.0875	0.986425	0.43993	2.24223	0.0249465	0.0249465	REA	ENSBTAG00000012288	TFIP11	TFIP11	High	G	A	synonymous_variant	rs41721088
chr17:72340319	1.9625	-1.17656	0.448425	-2.62376	0.00869659	0.00869659	C20:4	ENSBTAG00000044198	THAP7	THAP7	Low	G	T	3_prime_UTR_variant	rs526520290
chr17:72340319	2	2.487	0.460536	5.40023	6.66e-08	2.66e-07	WBSF0	ENSBTAG00000044198	THAP7	THAP7	High	G	T	3_prime_UTR_variant	rs526520290
chr17:72381573	3.725	0.687506	0.342319	2.00838	0.044603	0.044603	Mg	ENSBTAG00000009145-ENSBTAG00000038258	SLC7A4	SLC7A4	High	T	C	intergenic_region	rs714710376
chr17:72419157	3.5375	-0.811162	0.34375	-2.35975	0.0182874	0.0182874	PUFA	ENSBTAG00000002130	SMPD4	SMPD4	Low	C	T	3_prime_UTR_variant	rs714851882
chr17:72601798	1.5125	1.30267	0.492424	2.64543	0.0081588	0.0081588	C20:2	ENSBTAG00000018534	CAVIN2	CAVIN2	High	G	C	missense_variant	rs722029701
chr17:72629639	1.225	-1.67174	0.539969	-3.09599	0.00196154	0.00392309	Mg	ENSBTAG00000008528-ENSBTAG00000019888	SLC25A1	SLC25A1	Low	A	G	intergenic_region	rs109220594
chr17:72629639	1.2375	-1.61668	0.539391	-2.99723	0.00272449	0.00817346	K	ENSBTAG00000008528-ENSBTAG00000019888	SLC25A1	SLC25A1	Low	A	G	intergenic_region	rs109220594
chr17:72629639	1.1875	-2.07001	0.557497	-3.71305	0.00020478	0.000819122	Na	ENSBTAG00000008528-ENSBTAG00000019888	SLC25A1	SLC25A1	Low	A	G	intergenic_region	rs109220594
chr17:72629934	2.075	1.09285	0.435583	2.50894	0.0121094	0.0121094	C18:1 cis-12	ENSBTAG00000008528-ENSBTAG00000019888	SLC25A1	SLC25A1	High	C	T	intergenic_region	rs526744075
chr17:72630662	1.475	1.08301	0.511804	2.11607	0.0343391	0.0343391	C18:1 cis-15	ENSBTAG00000008528-ENSBTAG00000019888	SLC25A1	SLC25A1	High	T	C	intergenic_region	rs109414749
chr17:72696281	12.1875	-17.8111	5.82904	-3.05558	0.00224627	0.00449254	Co	ENSBTAG00000019888	HIRA	HIRA	Low	G	A	upstream_gene_variant	rs526453633
chr17:72885772	2.075	1.02692	0.429943	2.38851	0.0169169	0.0169169	Ca	ENSBTAG00000043581	TXNRD2	TXNRD2	High	C	T	synonymous_variant	rs521987325
chr17:72885772	2.425	1.07094	0.402692	2.65945	0.00782677	0.00782677	SFA	ENSBTAG00000043581	TXNRD2	TXNRD2	High	C	T	synonymous_variant	rs521987325
chr17:72894958	2.1375	2.09062	0.444169	4.70681	2.52e-06	5.03e-06	SFA	ENSBTAG00000043581	TXNRD2	TXNRD2	High	A	G	synonymous_variant	rs520592358
chr17:72894958	2.0875	-1.27182	0.436748	-2.91202	0.00359096	0.00718193	C18:1 total	ENSBTAG00000043581	TXNRD2	TXNRD2	Low	A	G	synonymous_variant	rs520592358
chr18:10250502	20.6875	4.25349	1.51847	2.80116	0.00509188	0.00509188	C17:1	ENSBTAG00000004248	MLYCD	MLYCD	High	G	A	splice_region_variant&synonymous_variant	rs210171930
chr18:10251213	1.625	1.54995	0.492813	3.14511	0.00166025	0.0033205	C18:2 cis-9, trans-11	ENSBTAG00000004248	MLYCD	MLYCD	High	C	T	intron_variant	rs136807054
chr18:11185621	1.675	2.35126	0.502316	4.68084	2.86e-06	1.14e-05	C18:1 cis-15	ENSBTAG00000020835	UHRF2	UHRF2	High	A	G	downstream_gene_variant	rs523775916
chr18:14764600	2.625	-1.45974	0.397596	-3.67143	0.000241199	0.000241199	C22:5	ENSBTAG00000038051	0	0	Low	A	G	downstream_gene_variant	rs136489458
chr18:14764600	1.975	1.45081	0.449491	3.22767	0.00124803	0.00124803	C18:1 trans-10,11,12	ENSBTAG00000038051	0	0	High	A	G	downstream_gene_variant	rs136489458
chr18:15904602	48.3	8.11026	2.83042	2.86539	0.00416491	0.00416491	Zn	ENSBTAG00000004806	PHKB	PHKB	High	T	G	missense_variant	rs523317898
chr18:15904602	31.15	17.413	5.81994	2.99195	0.002772	0.01386	IMF	ENSBTAG00000004806	PHKB	PHKB	High	T	G	missense_variant	rs523317898
chr18:24237722	17.7625	-5.34591	2.2027	-2.42698	0.0152249	0.0261778	C22:6	ENSBTAG00000003798	AMFR	AMFR	Low	C	T	synonymous_variant	rs210326422
chr18:24247983	23.45	-6.08113	2.04341	-2.97597	0.00292063	0.023365	C22:6	ENSBTAG00000003798	AMFR	AMFR	Low	T	C	synonymous_variant	rs209388096
chr18:24250655	22.8125	-4.95592	2.03836	-2.43133	0.0150436	0.0261778	C22:6	ENSBTAG00000003798	AMFR	AMFR	Low	C	T	synonymous_variant	rs380456058
chr18:24252181	25.975	-4.74505	2.03364	-2.33328	0.0196334	0.0261778	C22:6	ENSBTAG00000003798	AMFR	AMFR	Low	G	A	3_prime_UTR_variant	rs210984393
chr18:24252312	19.6375	-8.83569	3.68082	-2.40046	0.0163743	0.0261778	C22:6	ENSBTAG00000003798	AMFR	AMFR	Low	T	A	3_prime_UTR_variant	rs524222621
chr18:24252379	16.7375	-5.62257	2.18322	-2.57535	0.0100138	0.0261778	C22:6	ENSBTAG00000003798	AMFR	AMFR	Low	C	G	3_prime_UTR_variant	rs207592150
chr18:2745430	6.65	15.7407	5.82916	2.70035	0.00692676	0.027707	C14:0	ENSBTAG00000009805	CFDP2	CFDP2	High	G	A	synonymous_variant	rs715615361
chr18:34862538	2.0125	1.20765	0.444038	2.71969	0.00653437	0.00653437	C18:2 cis-9, trans-11	ENSBTAG00000002327	TMEM208	TMEM208	High	T	C	downstream_gene_variant	rs133729543
chr18:34862703	1.75	1.29964	0.484457	2.68267	0.00730365	0.0146073	C18:1 cis-13	ENSBTAG00000002327	TMEM208	TMEM208	High	T	C	downstream_gene_variant	rs210804065
chr18:35351220	27.675	5.16728	2.13606	2.41907	0.0155601	0.0155601	C18:2 cis-9,12	ENSBTAG00000006414	NUTF2	NUTF2	High	C	T	upstream_gene_variant	rs468833876
chr18:35421958	2.275	1.18309	0.421713	2.80544	0.00502482	0.0100496	C18:3n6	ENSBTAG00000018043	LCAT	LCAT	High	C	T	missense_variant	rs381958121
chr18:36449886	2.3	-1.53416	0.419418	-3.65783	0.000254364	0.000581625	Cr	ENSBTAG00000001654	SNTB2	SNTB2	Low	G	A	downstream_gene_variant	rs385680092
chr18:36452743	2.0625	-1.60315	0.442449	-3.62335	0.000290813	0.000581625	Cr	ENSBTAG00000001654	SNTB2	SNTB2	Low	C	T	downstream_gene_variant	rs466198168
chr18:36452743	3.3	2.57182	0.813704	3.16064	0.00157423	0.00787117	WBSF7	ENSBTAG00000001654	SNTB2	SNTB2	High	C	T	downstream_gene_variant	rs466198168
chr18:36481655	2.7125	-0.904037	0.38815	-2.32909	0.019854	0.019854	Ca	ENSBTAG00000001666	NIP7	NIP7	Low	C	T	synonymous_variant	rs135411377
chr18:36481655	2.2875	-1.16524	0.44052	-2.64515	0.00816539	0.00816539	Co	ENSBTAG00000001666	NIP7	NIP7	Low	C	T	synonymous_variant	rs135411377
chr18:36481655	2.05	-0.889644	0.439361	-2.02486	0.0428819	0.0428819	P	ENSBTAG00000001666	NIP7	NIP7	Low	C	T	synonymous_variant	rs135411377
chr18:36481655	2	-1.07411	0.444855	-2.41452	0.015756	0.015756	Na	ENSBTAG00000001666	NIP7	NIP7	Low	C	T	synonymous_variant	rs135411377
chr18:36768911	1.8125	-1.90107	0.473297	-4.01665	5.9e-05	0.000177096	Ca	ENSBTAG00000013412	NFAT5	NFAT5	Low	G	A	synonymous_variant	rs517739857
chr18:36773151	1.925	1.04548	0.443987	2.35474	0.0185355	0.0278032	SFA	ENSBTAG00000013412	NFAT5	NFAT5	High	A	G	downstream_gene_variant	rs719344989
chr18:36773151	2.1125	-1.08246	0.43395	-2.49444	0.0126157	0.0252313	C18:1 total	ENSBTAG00000013412	NFAT5	NFAT5	Low	A	G	downstream_gene_variant	rs719344989
chr18:36773151	1.5125	-1.27764	0.494855	-2.58184	0.00982743	0.0196549	P	ENSBTAG00000013412	NFAT5	NFAT5	Low	A	G	downstream_gene_variant	rs719344989
chr18:36773151	1.65	-1.51667	0.489989	-3.09531	0.00196604	0.00294906	Ca	ENSBTAG00000013412	NFAT5	NFAT5	Low	A	G	downstream_gene_variant	rs719344989
chr18:36773151	1.575	-1.01112	0.498342	-2.02896	0.0424623	0.0424623	Fe	ENSBTAG00000013412	NFAT5	NFAT5	Low	A	G	downstream_gene_variant	rs719344989
chr18:36773151	1.875	-1.5552	0.46319	-3.35758	0.000786267	0.00157253	C18:1 cis-9	ENSBTAG00000013412	NFAT5	NFAT5	Low	A	G	downstream_gene_variant	rs719344989
chr18:36776052	2.3875	-1.46584	0.413794	-3.54243	0.000396452	0.00158581	C18:1 total	ENSBTAG00000013412	NFAT5	NFAT5	Low	A	G	downstream_gene_variant	rs715193942
chr18:36776052	1.925	1.18742	0.451198	2.63171	0.00849552	0.0339821	C17:0	ENSBTAG00000013412	NFAT5	NFAT5	High	A	G	downstream_gene_variant	rs715193942
chr18:36776052	1.9	-1.51361	0.451293	-3.35393	0.000796717	0.000796717	C18:2 trans-11, cis-15	ENSBTAG00000013412	NFAT5	NFAT5	Low	A	G	downstream_gene_variant	rs715193942
chr18:36776052	1.7875	-1.74433	0.478978	-3.64178	0.000270761	0.000812284	Na	ENSBTAG00000013412	NFAT5	NFAT5	Low	A	G	downstream_gene_variant	rs715193942
chr18:36776052	1.9875	-1.7348	0.451962	-3.83837	0.000123851	0.000495406	C18:1 cis-9	ENSBTAG00000013412	NFAT5	NFAT5	Low	A	G	downstream_gene_variant	rs715193942
chr18:36776052	2.2125	1.27499	0.4213	3.02632	0.00247554	0.00742662	SFA	ENSBTAG00000013412	NFAT5	NFAT5	High	A	G	downstream_gene_variant	rs715193942
chr18:36776052	1.225	2.07296	0.541155	3.83062	0.000127821	0.000255643	C12:0	ENSBTAG00000013412	NFAT5	NFAT5	High	A	G	downstream_gene_variant	rs715193942
chr18:36776052	1.675	1.71164	0.482669	3.5462	0.000390833	0.000781666	Ar	ENSBTAG00000013412	NFAT5	NFAT5	High	A	G	downstream_gene_variant	rs715193942
chr18:36777812	1.875	1.29955	0.453341	2.8666	0.0041491	0.0041491	Ar	ENSBTAG00000013412-ENSBTAG00000020632	NFAT5	NFAT5	High	A	C	intergenic_region	rs798782424
chr18:36779233	1.875	-1.09499	0.448328	-2.44238	0.0145908	0.0291816	Ca	ENSBTAG00000013412-ENSBTAG00000020632	NFAT5	NFAT5	Low	A	G	intergenic_region	rs445083122
chr18:36812589	2.225	0.899457	0.419201	2.14565	0.0319012	0.0319012	WBSF0	ENSBTAG00000020633	NOB1	NOB1	High	A	G	3_prime_UTR_variant	rs41874540
chr18:44798382	2.525	1.90868	0.420414	4.54	5.63e-06	7.88e-05	C14:1 cis-9	ENSBTAG00000006396	GPI	GPI	High	G	A	intron_variant	rs458133444
chr18:45767569	2.775	1.57571	0.395137	3.98776	6.67e-05	0.000200103	C10:0	ENSBTAG00000003820	GRAMD1A	GRAMD1A	High	A	G	3_prime_UTR_variant	rs435618892
chr18:46467289	330.125	-10.2475	2.25159	-4.55124	5.33e-06	1.07e-05	S	ENSBTAG00000018598	HSPB6	HSPB6	Low	G	C	3_prime_UTR_variant	rs41887142
chr18:46467289	386.55	-9.08019	2.00515	-4.52844	5.94e-06	9.92e-06	n6	ENSBTAG00000018598	HSPB6	HSPB6	Low	G	C	3_prime_UTR_variant	rs41887142
chr18:46467289	420.525	-7.50936	1.95257	-3.84589	0.000120117	0.000120117	C18:1 cis-12	ENSBTAG00000018598	HSPB6	HSPB6	Low	G	C	3_prime_UTR_variant	rs41887142
chr18:46467289	284.387	-8.39097	2.57343	-3.26061	0.00111172	0.00180473	C18:3n3	ENSBTAG00000018598	HSPB6	HSPB6	Low	G	C	3_prime_UTR_variant	rs41887142
chr18:46467289	318.062	5.05255	2.13647	2.3649	0.0180349	0.0180349	C18:1 cis-9	ENSBTAG00000018598	HSPB6	HSPB6	High	G	C	3_prime_UTR_variant	rs41887142
chr18:46467289	420.725	-8.53943	1.70976	-4.99451	5.9e-07	1.18e-06	REA	ENSBTAG00000018598	HSPB6	HSPB6	Low	G	C	3_prime_UTR_variant	rs41887142
chr18:46467289	416.663	-4.59434	1.92211	-2.39026	0.0168364	0.0168364	K	ENSBTAG00000018598	HSPB6	HSPB6	Low	G	C	3_prime_UTR_variant	rs41887142
chr18:46467289	373.825	-3.87982	1.74564	-2.22258	0.0262443	0.0262443	C18:0	ENSBTAG00000018598	HSPB6	HSPB6	Low	G	C	3_prime_UTR_variant	rs41887142
chr18:46467289	314.175	7.65039	2.47441	3.09181	0.00198941	0.00397882	C16:0	ENSBTAG00000018598	HSPB6	HSPB6	High	G	C	3_prime_UTR_variant	rs41887142
chr18:46467289	374.475	-9.88127	1.9027	-5.19328	2.07e-07	2.07e-07	IMF	ENSBTAG00000018598	HSPB6	HSPB6	Low	G	C	3_prime_UTR_variant	rs41887142
chr18:46467289	323.825	-5.64627	2.33393	-2.41921	0.0155544	0.0155544	SFA	ENSBTAG00000018598	HSPB6	HSPB6	Low	G	C	3_prime_UTR_variant	rs41887142
chr18:46467289	409.55	-6.90312	2.05355	-3.36156	0.000775035	0.00155007	C20:3n6	ENSBTAG00000018598	HSPB6	HSPB6	Low	G	C	3_prime_UTR_variant	rs41887142
chr18:46467289	304.012	10.2164	3.36636	3.03485	0.00240655	0.00241348	C20:2	ENSBTAG00000018598	HSPB6	HSPB6	High	G	C	3_prime_UTR_variant	rs41887142
chr18:46467289	324.325	-7.75748	2.58068	-3.00598	0.00264729	0.00529458	C20:4	ENSBTAG00000018598	HSPB6	HSPB6	Low	G	C	3_prime_UTR_variant	rs41887142
chr18:46467289	251.15	-14.1735	4.80159	-2.95183	0.00315898	0.00315898	C18:3n6	ENSBTAG00000018598	HSPB6	HSPB6	Low	G	C	3_prime_UTR_variant	rs41887142
chr18:46467289	349.2	-7.21613	1.95894	-3.68369	0.000229885	0.000459769	PUFA	ENSBTAG00000018598	HSPB6	HSPB6	Low	G	C	3_prime_UTR_variant	rs41887142
chr18:46467289	389.913	6.30424	2.19323	2.8744	0.00404793	0.00404793	Se	ENSBTAG00000018598	HSPB6	HSPB6	High	G	C	3_prime_UTR_variant	rs41887142
chr18:46467289	336.188	10.0995	2.00669	5.0329	4.83e-07	9.66e-07	Ar	ENSBTAG00000018598	HSPB6	HSPB6	High	G	C	3_prime_UTR_variant	rs41887142
chr18:46467460	423.85	-4.58861	1.77367	-2.58707	0.00967948	0.0168364	K	ENSBTAG00000018598	HSPB6	HSPB6	Low	T	C	3_prime_UTR_variant	rs41255212
chr18:46467460	328.438	5.39464	2.25515	2.39215	0.0167502	0.0180349	C18:1 cis-9	ENSBTAG00000018598	HSPB6	HSPB6	High	T	C	3_prime_UTR_variant	rs41255212
chr18:46467460	381.575	-9.5076	2.15155	-4.41895	9.92e-06	9.92e-06	n6	ENSBTAG00000018598	HSPB6	HSPB6	Low	T	C	3_prime_UTR_variant	rs41255212
chr18:46467460	296.462	-8.9548	2.86956	-3.12062	0.00180473	0.00180473	C18:3n3	ENSBTAG00000018598	HSPB6	HSPB6	Low	T	C	3_prime_UTR_variant	rs41255212
chr18:46467460	381.6	-7.76636	1.72708	-4.49682	6.9e-06	6.9e-06	REA	ENSBTAG00000018598	HSPB6	HSPB6	Low	T	C	3_prime_UTR_variant	rs41255212
chr18:46467460	361.175	-6.46494	1.95376	-3.30898	0.000936373	0.000936373	PUFA	ENSBTAG00000018598	HSPB6	HSPB6	Low	T	C	3_prime_UTR_variant	rs41255212
chr18:46467460	330.9	-6.29427	2.21217	-2.84529	0.00443709	0.00887418	SFA	ENSBTAG00000018598	HSPB6	HSPB6	Low	T	C	3_prime_UTR_variant	rs41255212
chr18:46467460	389.3	-4.16751	1.7751	-2.34777	0.0188863	0.0262443	C18:0	ENSBTAG00000018598	HSPB6	HSPB6	Low	T	C	3_prime_UTR_variant	rs41255212
chr18:46467460	357.525	-9.00056	2.12828	-4.22903	2.35e-05	2.35e-05	S	ENSBTAG00000018598	HSPB6	HSPB6	Low	T	C	3_prime_UTR_variant	rs41255212
chr18:46467460	433.9	-8.84553	2.18035	-4.05692	4.97e-05	9.94e-05	C18:1 cis-12	ENSBTAG00000018598	HSPB6	HSPB6	Low	T	C	3_prime_UTR_variant	rs41255212
chr18:46467460	353.75	10.3121	2.30394	4.47585	7.61e-06	7.61e-06	Ar	ENSBTAG00000018598	HSPB6	HSPB6	High	T	C	3_prime_UTR_variant	rs41255212
chr18:46467460	308.788	-7.32524	2.67093	-2.74258	0.00609592	0.00609592	C20:4	ENSBTAG00000018598	HSPB6	HSPB6	Low	T	C	3_prime_UTR_variant	rs41255212
chr18:46467460	397.825	-11.7467	2.23504	-5.25568	1.47e-07	2.07e-07	IMF	ENSBTAG00000018598	HSPB6	HSPB6	Low	T	C	3_prime_UTR_variant	rs41255212
chr18:46467460	346.688	-10.9955	2.6688	-4.12003	3.79e-05	7.58e-05	C18:1 cis-13	ENSBTAG00000018598	HSPB6	HSPB6	Low	T	C	3_prime_UTR_variant	rs41255212
chr18:46467460	396.913	-6.78576	2.30507	-2.94384	0.00324163	0.00324163	C20:3n6	ENSBTAG00000018598	HSPB6	HSPB6	Low	T	C	3_prime_UTR_variant	rs41255212
chr18:46467460	404.625	6.20829	2.07758	2.98824	0.00280592	0.00404793	Se	ENSBTAG00000018598	HSPB6	HSPB6	High	T	C	3_prime_UTR_variant	rs41255212
chr18:46467460	264.225	-10.9776	3.58211	-3.06455	0.00217998	0.00315898	C18:3n6	ENSBTAG00000018598	HSPB6	HSPB6	Low	T	C	3_prime_UTR_variant	rs41255212
chr18:46467460	311.587	10.2532	3.37944	3.03398	0.00241348	0.00241348	C20:2	ENSBTAG00000018598	HSPB6	HSPB6	High	T	C	3_prime_UTR_variant	rs41255212
chr18:46805635	52.675	-14.3165	5.82518	-2.45769	0.0139834	0.0419503	Zn	ENSBTAG00000014872	CAPNS1	CAPNS1	Low	G	A	3_prime_UTR_variant	rs441060043
chr18:52427104	1.7375	1.43542	0.483411	2.96936	0.00298425	0.0268583	C14:0	ENSBTAG00000051298	PVR	PVR	High	A	C	synonymous_variant	-
chr18:54674333	179.975	-6.42591	1.93299	-3.32434	0.000886269	0.000886269	C18:1 trans-16	ENSBTAG00000021192-ENSBTAG00000021185	NOP53	NOP53	Low	A	G	intergenic_region	rs207489964
chr18:54674333	125.987	-8.97691	3.1297	-2.8683	0.00412683	0.00412683	S	ENSBTAG00000021192-ENSBTAG00000021185	NOP53	NOP53	Low	A	G	intergenic_region	rs207489964
chr18:54674333	172.988	-12.2048	3.24769	-3.758	0.000171278	0.000171278	Na	ENSBTAG00000021192-ENSBTAG00000021185	NOP53	NOP53	Low	A	G	intergenic_region	rs207489964
chr18:54674333	168.4	-5.90746	2.55257	-2.31431	0.0206505	0.0206505	IMF	ENSBTAG00000021192-ENSBTAG00000021185	NOP53	NOP53	Low	A	G	intergenic_region	rs207489964
chr18:55277590	2.0875	0.942482	0.458996	2.05335	0.0400382	0.0400382	C18:1 trans-16	ENSBTAG00000006757	CA11	CA11	High	G	A	downstream_gene_variant	rs210359770
chr18:55655385	42.5125	-11.7529	4.26624	-2.75487	0.00587149	0.023486	Co	ENSBTAG00000002853	HRC	HRC	Low	G	C	missense_variant	rs523473066
chr18:55655385	35.9875	-15.2724	5.82164	-2.62339	0.00870603	0.0214766	Mg	ENSBTAG00000002853	HRC	HRC	Low	G	C	missense_variant	rs523473066
chr18:55655385	42.7375	14.0111	4.06505	3.44673	0.000567425	0.0022697	Se	ENSBTAG00000002853	HRC	HRC	High	G	C	missense_variant	rs523473066
chr18:55655385	38.1125	-20.2866	5.82119	-3.48496	0.000492212	0.00196885	K	ENSBTAG00000002853	HRC	HRC	Low	G	C	missense_variant	rs523473066
chr18:55655385	42.25	7.09037	2.89123	2.45237	0.0141918	0.0283837	REA	ENSBTAG00000002853	HRC	HRC	High	G	C	missense_variant	rs523473066
chr18:55656934	30.4625	6.46523	2.62064	2.46705	0.0136233	0.0283837	REA	ENSBTAG00000002853	HRC	HRC	High	G	T	synonymous_variant	rs717201425
chr18:55656934	26.1625	-14.8517	5.8217	-2.5511	0.0107383	0.0214766	Mg	ENSBTAG00000002853	HRC	HRC	Low	G	T	synonymous_variant	rs717201425
chr18:55656934	26.7125	-16.5489	5.81931	-2.84379	0.00445798	0.00891595	K	ENSBTAG00000002853	HRC	HRC	Low	G	T	synonymous_variant	rs717201425
chr18:55656934	29.7	-9.12252	3.70392	-2.46294	0.0137804	0.0275608	Co	ENSBTAG00000002853	HRC	HRC	Low	G	T	synonymous_variant	rs717201425
chr18:63197190	57.7	18.2523	5.83056	3.13046	0.00174534	0.00523601	C16:1 cis-9	ENSBTAG00000006487	RPS9	RPS9	High	G	A	synonymous_variant	rs211626483
chr18:63211273	2.1	1.08441	0.427921	2.53414	0.0112724	0.0112724	PUFA	ENSBTAG00000006486	TSEN34	TSEN34	High	G	A	missense_variant	rs208549453
chr18:64587657	1.6375	1.17859	0.48281	2.4411	0.0146427	0.0146427	WBSF0	ENSBTAG00000037375	0	0	High	G	A	3_prime_UTR_variant	rs208655841
chr18:64587657	1.55	-2.06026	0.510137	-4.03863	5.38e-05	5.38e-05	Cu	ENSBTAG00000037375	0	0	Low	G	A	3_prime_UTR_variant	rs208655841
chr18:64587657	1.6	1.05819	0.487218	2.17191	0.0298626	0.0298626	C18:2 cis-9,12	ENSBTAG00000037375	0	0	High	G	A	3_prime_UTR_variant	rs208655841
chr18:64587657	1.6	1.35591	0.494559	2.74166	0.00611297	0.00611297	BFT	ENSBTAG00000037375	0	0	High	G	A	3_prime_UTR_variant	rs208655841
chr18:65168695	2	0.899867	0.439621	2.04692	0.0406664	0.0406664	C22:5	ENSBTAG00000053246	0	0	High	T	C	downstream_gene_variant	rs134530562
chr18:65168695	1.9125	0.888317	0.448071	1.98254	0.0474191	0.0474191	C20:4	ENSBTAG00000053246	0	0	High	T	C	downstream_gene_variant	rs134530562
chr19:14989513	1.925	-1.34516	0.452667	-2.97163	0.00296221	0.014811	C18:1 cis-9	ENSBTAG00000019082	RAD51D	RAD51D	Low	C	G	3_prime_UTR_variant	rs211343641
chr19:17816574	1.9875	-1.25254	0.448204	-2.79457	0.00519688	0.00519688	C20:2	ENSBTAG00000020994	C19H17orf75	C19H17orf75	Low	G	C	3_prime_UTR_variant	rs521681372
chr19:19245932	2	1.41506	0.442156	3.20037	0.00137252	0.0164702	WBSF0	ENSBTAG00000006601	KSR1	KSR1	High	T	C	intron_variant	rs133301339
chr19:20445639	1.775	1.45179	0.481084	3.01774	0.00254667	0.0407467	C14:1 cis-9	ENSBTAG00000017380	MYO18A	MYO18A	High	G	C	intron_variant	rs521954871
chr19:20488437	1.9625	-1.56662	0.459831	-3.40695	0.000656926	0.00656926	C18:1 cis-15	ENSBTAG00000050110	0	0	Low	G	T	intron_variant	rs717346065
chr19:21604740	2.3	1.19416	0.429089	2.78302	0.00538552	0.010771	C18:1 trans-6,7,8,9	ENSBTAG00000019379	TRARG1	TRARG1	High	C	T	3_prime_UTR_variant	rs381854291
chr19:21796407	3.2625	0.990913	0.353006	2.80707	0.00499938	0.0249969	C16:1 cis-9	ENSBTAG00000008424	ABR	ABR	High	G	A	synonymous_variant	rs519739188
chr19:22096268	1.9	-1.01151	0.456321	-2.21665	0.0266467	0.0266467	C20:2	ENSBTAG00000013393	GEMIN4	GEMIN4	Low	G	A	synonymous_variant	rs137263426
chr19:22195415	1.9625	-0.89749	0.452782	-1.98217	0.0474604	0.0474604	Se	ENSBTAG00000018126	VPS53	VPS53	Low	A	C	missense_variant	rs210628490
chr19:22738707	24.5875	6.79916	2.23758	3.03861	0.00237669	0.0118834	WBSF7	ENSBTAG00000011483	SCARF1	SCARF1	High	A	G	downstream_gene_variant	rs519272545
chr19:22739026	26.15	6.83812	2.21324	3.08964	0.00200397	0.0118834	WBSF7	ENSBTAG00000011483	SCARF1	SCARF1	High	C	T	missense_variant	rs524198586
chr19:22746595	1.6625	1.39945	0.493164	2.8377	0.00454405	0.0272643	Ca	ENSBTAG00000038889	RILP	RILP	High	T	C	downstream_gene_variant	rs383079902
chr19:24722957	1.8875	-1.1383	0.457513	-2.48802	0.0128457	0.038537	C17:1	ENSBTAG00000021091	ANKFY1	ANKFY1	Low	G	A	downstream_gene_variant	rs523124470
chr19:24722957	1.5	-1.06843	0.49328	-2.16597	0.0303138	0.0303138	n3	ENSBTAG00000021091	ANKFY1	ANKFY1	Low	G	A	downstream_gene_variant	rs523124470
chr19:24724105	1.7125	1.10613	0.470324	2.35184	0.018681	0.037362	n6	ENSBTAG00000021091	ANKFY1	ANKFY1	High	C	T	downstream_gene_variant	rs716686175
chr19:24910105	1.4	2.56799	0.541977	4.7382	2.16e-06	4.31e-06	Ar	ENSBTAG00000014433-ENSBTAG00000016175	UBE2G1	UBE2G1	High	G	A	intergenic_region	rs477751414
chr19:24910602	2.2125	-1.17537	0.42433	-2.76995	0.00560648	0.011213	C20:3n6	ENSBTAG00000014433-ENSBTAG00000016175	UBE2G1	UBE2G1	Low	G	C	intergenic_region	rs448912839
chr19:25028436	2.3125	1.18917	0.417881	2.84572	0.00443106	0.00443106	C20:2	ENSBTAG00000007430	MYBBP1A	MYBBP1A	High	C	T	missense_variant	rs207512757
chr19:26494239	1.9125	1.57073	0.447887	3.50697	0.000453236	0.000906472	C14:0	ENSBTAG00000004907	MINK1	MINK1	High	G	A	synonymous_variant	rs519021270
chr19:27318106	1.5625	1.26162	0.502999	2.50819	0.0121352	0.0121352	Ca	ENSBTAG00000000134	MPDU1	MPDU1	High	G	A	synonymous_variant	rs520589715
chr19:34388501	19.2125	4.37494	1.77064	2.47083	0.0134801	0.0134801	C18:1 total	ENSBTAG00000016161	FLII	FLII	High	C	T	synonymous_variant	rs519275259
chr19:34388501	22.2625	5.29581	2.2228	2.38249	0.0171958	0.0171958	C18:1 cis-12	ENSBTAG00000016161	FLII	FLII	High	C	T	synonymous_variant	rs519275259
chr19:34388501	19.7375	-9.03009	3.16184	-2.85596	0.00429067	0.00429067	C18:1 trans-10,11,12	ENSBTAG00000016161	FLII	FLII	Low	C	T	synonymous_variant	rs519275259
chr19:34388501	25.2375	-3.70068	1.86248	-1.98696	0.0469268	0.0469268	C14:1 cis-9	ENSBTAG00000016161	FLII	FLII	Low	C	T	synonymous_variant	rs519275259
chr19:34649427	2.2625	1.14936	0.418422	2.74689	0.00601626	0.0360976	C20:1	ENSBTAG00000007884	SREBF1	SREBF1	High	C	T	downstream_gene_variant	rs717173356
chr19:36466783	22.7	-10.522	2.57317	-4.08911	4.33e-05	4.33e-05	Zn	ENSBTAG00000013103	COL1A1	COL1A1	Low	C	A	synonymous_variant	rs469938326
chr19:40042927	497.762	8.44669	4.1131	2.05361	0.0400137	0.0467124	BFT	ENSBTAG00000011729	STARD3	STARD3	High	T	C	3_prime_UTR_variant	-
chr19:40042937	498.875	9.3263	4.68918	1.9889	0.0467124	0.0467124	BFT	ENSBTAG00000011729	STARD3	STARD3	High	C	G	3_prime_UTR_variant	-
chr19:40318387	2.275	-1.27016	0.42259	-3.00566	0.00265005	0.0344507	C22:5	ENSBTAG00000021461	PSMD3	PSMD3	Low	G	A	intron_variant	rs462428118
chr19:41909364	375.65	3.34205	1.62959	2.05085	0.0402818	0.0402818	C18:3n6	ENSBTAG00000002282	EIF1	EIF1	High	G	A	3_prime_UTR_variant	rs455643495
chr19:41909364	383.775	3.98202	1.70033	2.34191	0.0191852	0.0191852	C15:0	ENSBTAG00000002282	EIF1	EIF1	High	G	A	3_prime_UTR_variant	rs455643495
chr19:41909364	437.262	3.36976	1.64716	2.04581	0.0407755	0.0407755	C18:1 cis-15	ENSBTAG00000002282	EIF1	EIF1	High	G	A	3_prime_UTR_variant	rs455643495
chr19:41909364	492.562	4.72573	1.4285	3.30818	0.000939039	0.000939039	Se	ENSBTAG00000002282	EIF1	EIF1	High	G	A	3_prime_UTR_variant	rs455643495
chr19:41909364	448.55	-6.08636	1.59015	-3.82754	0.000129429	0.000129429	C20:1	ENSBTAG00000002282	EIF1	EIF1	Low	G	A	3_prime_UTR_variant	rs455643495
chr19:41909364	389.762	4.63395	2.15326	2.15207	0.031392	0.031392	C17:0	ENSBTAG00000002282	EIF1	EIF1	High	G	A	3_prime_UTR_variant	rs455643495
chr19:43660473	21.65	-9.08153	2.41561	-3.75952	0.000170238	0.000851191	C18:2 trans-11, cis-15	ENSBTAG00000003966	DUSP3	DUSP3	Low	A	G	3_prime_UTR_variant	rs520919791
chr19:44777862	2.8375	1.38301	0.38071	3.6327	0.000280469	0.00112188	C18:3n6	ENSBTAG00000006051	NMT1	NMT1	High	A	G	downstream_gene_variant	rs211287097
chr19:44806906	2.4	0.933555	0.415363	2.24757	0.0246039	0.0246039	C16:1 cis-9	ENSBTAG00000006054	ACBD4	ACBD4	High	G	C	synonymous_variant	rs210449040
chr19:44806906	2.4375	1.42707	0.407104	3.50541	0.000455899	0.000455899	C15:0	ENSBTAG00000006054	ACBD4	ACBD4	High	G	C	synonymous_variant	rs210449040
chr19:49174162	1.9375	-1.11329	0.446088	-2.49568	0.0125716	0.0125716	WBSF14	ENSBTAG00000015951	NOL11	NOL11	Low	G	A	downstream_gene_variant	rs719939166
chr19:50875760	1.7625	-1.48212	0.47007	-3.15297	0.0016162	0.0016162	C20:3n6	ENSBTAG00000008747	DCXR	DCXR	Low	A	C	3_prime_UTR_variant	-
chr19:54038633	2	-0.989084	0.453211	-2.18239	0.0290805	0.0290805	n6	ENSBTAG00000018661	TMC6	TMC6	Low	C	T	synonymous_variant	rs41255177
chr19:55727277	3.1875	0.754434	0.352202	2.14205	0.0321897	0.0321897	C18:1 trans-6,7,8,9	ENSBTAG00000022006	TRIM65	TRIM65	High	C	T	upstream_gene_variant	rs521566502
chr19:58115156	2.225	-2.35437	0.447271	-5.26386	1.41e-07	2.82e-07	n3	ENSBTAG00000006088	ACBD4	ACBD4	Low	C	T	downstream_gene_variant	rs133139634
chr19:58115156	2.825	-1.01079	0.379185	-2.66569	0.00768298	0.015366	WBSF0	ENSBTAG00000006088	ACBD4	ACBD4	Low	C	T	downstream_gene_variant	rs133139634
chr19:61896019	21.95	13.4543	5.82439	2.31	0.0208884	0.0417768	C15:0	ENSBTAG00000009345	AMZ2	AMZ2	High	G	A	missense_variant	rs471867703
chr19:6256337	2.1625	1.16587	0.428207	2.72269	0.00647536	0.0129507	C16:1 cis-9	ENSBTAG00000018706	PCTP	PCTP	High	G	A	3_prime_UTR_variant	#N/A
chr19:6256337	2.0125	-1.47123	0.446988	-3.29142	0.00099683	0.00099683	Ar	ENSBTAG00000018706	PCTP	PCTP	Low	G	A	3_prime_UTR_variant	#N/A
chr19:6256597	2.2375	-1.82089	0.4289	-4.24549	2.18e-05	4.36e-05	Ar	ENSBTAG00000018706	PCTP	PCTP	Low	C	T	3_prime_UTR_variant	#N/A
chr19:6256701	1.85	-1.48118	0.459972	-3.22016	0.0012812	0.00512479	C18:3n6	ENSBTAG00000018706	PCTP	PCTP	Low	G	A	3_prime_UTR_variant	#N/A
chr19:6256893	2.65	-1.03597	0.38579	-2.68531	0.00724626	0.0217388	WBSF0	ENSBTAG00000018706	PCTP	PCTP	Low	T	G	3_prime_UTR_variant	#N/A
chr19:62913996	2.7625	-1.13492	0.384971	-2.94807	0.00319766	0.00319766	C18:3n3	ENSBTAG00000001061	PRKCA	PRKCA	Low	C	T	synonymous_variant	rs520977545
chr19:7775078	2.4125	0.907206	0.40071	2.264	0.0235742	0.0235742	C18:2 cis-9, trans-11	ENSBTAG00000017275	COIL	COIL	High	G	A	synonymous_variant	#N/A
chr19:9450656	1.575	1.05076	0.482842	2.17619	0.029541	0.029541	PUFA	ENSBTAG00000015352	MTMR4	MTMR4	High	C	T	missense_variant	rs447592139
chr2:103350928	1.9625	1.25003	0.454654	2.74941	0.00597034	0.0477627	C18:2 cis-9, trans-11	ENSBTAG00000019274	ATIC	ATIC	High	C	T	downstream_gene_variant	rs468307755
chr2:107124197	3.2875	-1.31869	0.369033	-3.57337	0.000352412	0.000704825	C14:1 cis-9	ENSBTAG00000012619	CNPPD1	CNPPD1	Low	C	A	synonymous_variant	rs523627161
chr2:107124197	3.3875	0.941175	0.347691	2.70693	0.00679093	0.0135819	C18:1 total	ENSBTAG00000012619	CNPPD1	CNPPD1	High	C	A	synonymous_variant	rs523627161
chr2:107358558	469.775	-11.924	5.82715	-2.04628	0.0407288	0.0407288	Co	ENSBTAG00000005353	DES	DES	Low	C	G	3_prime_UTR_variant	rs526850617
chr2:107358558	589.8	-7.26957	3.21507	-2.2611	0.0237533	0.0237533	C18:1 trans-10,11,12	ENSBTAG00000005353	DES	DES	Low	C	G	3_prime_UTR_variant	rs526850617
chr2:107358558	765.763	11.6591	4.04486	2.88246	0.00394582	0.0118375	C18:1 cis-12	ENSBTAG00000005353	DES	DES	High	C	G	3_prime_UTR_variant	rs526850617
chr2:107467091	2.5	-0.886696	0.403767	-2.19606	0.0280878	0.0280878	C20:2	ENSBTAG00000020537	ASIC4	ASIC4	Low	G	A	downstream_gene_variant	rs721098442
chr2:117808636	3.1	-1.05712	0.391652	-2.69914	0.00695182	0.00695182	WBSF0	ENSBTAG00000049805	0	0	Low	C	T	upstream_gene_variant	rs518857887
chr2:117808636	2.4375	-1.13624	0.403195	-2.81808	0.00483116	0.00483116	C17:0	ENSBTAG00000049805	0	0	Low	C	T	upstream_gene_variant	rs518857887
chr2:117810706	2.425	-1.76204	0.423018	-4.16541	3.11e-05	0.000124319	Cu	ENSBTAG00000021653	TRIP12	TRIP12	Low	G	A	downstream_gene_variant	rs109305168
chr2:117810706	2.225	-1.29612	0.428697	-3.0234	0.00249951	0.00999803	Ar	ENSBTAG00000021653	TRIP12	TRIP12	Low	G	A	downstream_gene_variant	rs109305168
chr2:117810706	2.575	-1.09344	0.397984	-2.74745	0.00600614	0.0240246	IMF	ENSBTAG00000021653	TRIP12	TRIP12	Low	G	A	downstream_gene_variant	rs109305168
chr2:121310799	2.275	-1.47926	0.417284	-3.54498	0.000392649	0.000392649	C18:1 cis-13	ENSBTAG00000009163	SPON1	SPON1	Low	T	G	3_prime_UTR_variant	rs434938255
chr2:125529766	2.35	-1.02346	0.402895	-2.54026	0.0110772	0.0443086	WBSF0	ENSBTAG00000003866	PPP1R8	PPP1R8	Low	G	A	synonymous_variant	rs518242915
chr2:127293280	1.5875	1.14804	0.483214	2.37585	0.0175086	0.0350173	C18:2 trans-11, cis-15	ENSBTAG00000003069	MAN1C1	MAN1C1	High	G	A	3_prime_UTR_variant	rs109544279
chr2:127709462	2.9125	-1.04887	0.378964	-2.76774	0.00564465	0.0112893	WBSF0	ENSBTAG00000015222	EPM2A	EPM2A	Low	A	G	missense_variant	rs209964023
chr2:128838994	63	7.52188	1.99383	3.77258	0.000161568	0.00371606	Se	ENSBTAG00000014885	MYOM3	MYOM3	High	G	A	synonymous_variant	rs208349365
chr2:130295970	1.625	-1.31717	0.476367	-2.76504	0.00569166	0.00569166	C18:1 total	ENSBTAG00000016448	ZBTB40	ZBTB40	Low	G	C	downstream_gene_variant	rs1117075560
chr2:130972077	21.6	8.58834	2.68586	3.19762	0.00138568	0.00692839	C18:1 cis-11	ENSBTAG00000017122	HSPG2	HSPG2	High	C	T	synonymous_variant	rs380112501
chr2:135573637	1.8	-1.93472	0.506227	-3.82184	0.000132459	0.000132459	Na	ENSBTAG00000008314	SDHB	SDHB	Low	C	G	intron_variant	rs110521875
chr2:135675189	1.95	-1.77188	0.454135	-3.90166	9.55e-05	0.00105091	C10:0	ENSBTAG00000013282	NECAP2	NECAP2	Low	G	A	3_prime_UTR_variant	rs517254521
chr2:18310085	141.8	3.95154	1.57567	2.50784	0.012147	0.0485881	C15:0	ENSBTAG00000052348-ENSBTAG00000052709	0	0	High	C	T	intergenic_region	rs715270336
chr2:18312874	102.763	6.46019	2.10866	3.06364	0.00218659	0.012901	n3	ENSBTAG00000052348-ENSBTAG00000052709	0	0	High	C	T	intergenic_region	rs132817153
chr2:18312874	81.05	-8.16151	2.48197	-3.28832	0.00100788	0.00369554	IMF	ENSBTAG00000052348-ENSBTAG00000052709	0	0	Low	C	T	intergenic_region	rs132817153
chr2:18315482	130.85	5.32327	2.02515	2.62857	0.00857439	0.0300104	n3	ENSBTAG00000052348-ENSBTAG00000052709	0	0	High	C	T	intergenic_region	rs442070196
chr2:18315482	100.2	-7.00761	2.36242	-2.96628	0.00301428	0.00828927	IMF	ENSBTAG00000052348-ENSBTAG00000052709	0	0	Low	C	T	intergenic_region	rs442070196
chr2:18327364	273.525	6.21339	1.7839	3.48303	0.000495773	0.00694082	n3	ENSBTAG00000052348-ENSBTAG00000052709	0	0	High	A	G	intergenic_region	rs463348001
chr2:18327364	330.012	4.32326	1.52171	2.84105	0.00449658	0.0309202	C15:0	ENSBTAG00000052348-ENSBTAG00000052709	0	0	High	A	G	intergenic_region	rs463348001
chr2:18327364	214.338	-7.08035	1.98609	-3.56497	0.000363904	0.00200147	IMF	ENSBTAG00000052348-ENSBTAG00000052709	0	0	Low	A	G	intergenic_region	rs463348001
chr2:18328236	287.15	5.23632	1.87193	2.79729	0.00515337	0.0309202	C15:0	ENSBTAG00000052348-ENSBTAG00000052709	0	0	High	A	G	intergenic_region	rs211414474
chr2:18328236	196.488	-12.9349	2.9464	-4.39005	1.13e-05	0.000124655	IMF	ENSBTAG00000052348-ENSBTAG00000052709	0	0	Low	A	G	intergenic_region	rs211414474
chr2:18328236	239.675	7.04617	2.35439	2.99278	0.00276449	0.012901	n3	ENSBTAG00000052348-ENSBTAG00000052709	0	0	High	A	G	intergenic_region	rs211414474
chr2:18329377	214.625	7.34548	2.80407	2.61958	0.0088038	0.0306427	C18:2 trans-11, cis-15	ENSBTAG00000052709	0	0	High	C	T	upstream_gene_variant	rs445783881
chr2:18329377	236.188	10.8648	3.0163	3.60203	0.000315744	0.00068128	C10:0	ENSBTAG00000052709	0	0	High	C	T	upstream_gene_variant	rs445783881
chr2:18329377	195.325	7.77579	2.001	3.88595	0.000101932	0.000419558	IMF	ENSBTAG00000052709	0	0	High	C	T	upstream_gene_variant	rs445783881
chr2:18329377	208.675	8.14514	2.9612	2.75062	0.0059482	0.0237928	C18:2 cis-9,12	ENSBTAG00000052709	0	0	High	C	T	upstream_gene_variant	rs445783881
chr2:18329377	191.488	8.09502	2.22185	3.64338	0.000269086	0.00215269	Ar	ENSBTAG00000052709	0	0	High	C	T	upstream_gene_variant	rs445783881
chr2:18329794	237.65	10.799	3.01459	3.58226	0.00034064	0.00068128	C10:0	ENSBTAG00000052709	0	0	High	C	T	upstream_gene_variant	rs136209194
chr2:18329794	254.713	-7.43475	2.84568	-2.61265	0.00898439	0.0239584	C20:3n6	ENSBTAG00000052709	0	0	Low	C	T	upstream_gene_variant	rs136209194
chr2:18329794	190.25	7.2899	2.19677	3.31847	0.000905122	0.00241366	Ar	ENSBTAG00000052709	0	0	High	C	T	upstream_gene_variant	rs136209194
chr2:18329794	198.512	12.6543	4.26693	2.96567	0.00302028	0.0237928	C18:2 cis-9,12	ENSBTAG00000052709	0	0	High	C	T	upstream_gene_variant	rs136209194
chr2:18329794	187.425	8.22028	2.62148	3.13574	0.00171422	0.00228562	IMF	ENSBTAG00000052709	0	0	High	C	T	upstream_gene_variant	rs136209194
chr2:18329794	208.2	7.0024	2.81589	2.48674	0.0128919	0.0306427	C18:2 trans-11, cis-15	ENSBTAG00000052709	0	0	High	C	T	upstream_gene_variant	rs136209194
chr2:18330094	218	13.0965	4.39283	2.98135	0.00286983	0.0229587	C18:2 trans-11, cis-15	ENSBTAG00000052709	0	0	High	G	C	upstream_gene_variant	rs457795673
chr2:18330094	200.037	6.42701	2.73392	2.35084	0.0187312	0.0374624	C18:2 cis-9,12	ENSBTAG00000052709	0	0	High	G	C	upstream_gene_variant	rs457795673
chr2:18330094	223.525	7.77585	2.14458	3.62581	0.000288059	0.00230448	WBSF7	ENSBTAG00000052709	0	0	High	G	C	upstream_gene_variant	rs457795673
chr2:18330094	178.988	7.57705	2.20999	3.42854	0.000606845	0.00241366	Ar	ENSBTAG00000052709	0	0	High	G	C	upstream_gene_variant	rs457795673
chr2:18330094	140.325	8.89684	3.13501	2.83789	0.00454122	0.0363297	Fe	ENSBTAG00000052709	0	0	High	G	C	upstream_gene_variant	rs457795673
chr2:18330094	188.938	8.68921	2.64497	3.28518	0.00101919	0.0016307	IMF	ENSBTAG00000052709	0	0	High	G	C	upstream_gene_variant	rs457795673
chr2:18330094	255.062	-11.6672	3.35891	-3.47351	0.000513699	0.00410959	C20:3n6	ENSBTAG00000052709	0	0	Low	G	C	upstream_gene_variant	rs457795673
chr2:18330094	235.175	10.743	2.7235	3.94454	8e-05	0.000479628	C10:0	ENSBTAG00000052709	0	0	High	G	C	upstream_gene_variant	rs457795673
chr2:18330196	177.512	8.25729	3.4055	2.42469	0.0153214	0.0306427	C18:2 trans-11, cis-15	ENSBTAG00000052709	0	0	High	T	C	upstream_gene_variant	rs521241795
chr2:18330196	156.55	7.77515	2.24242	3.46731	0.000525693	0.00105139	IMF	ENSBTAG00000052709	0	0	High	T	C	upstream_gene_variant	rs521241795
chr2:18330196	213.7	-7.45688	2.84386	-2.6221	0.00873897	0.0239584	C20:3n6	ENSBTAG00000052709	0	0	Low	T	C	upstream_gene_variant	rs521241795
chr2:18330196	158.312	7.03992	2.19303	3.21013	0.00132675	0.00265351	Ar	ENSBTAG00000052709	0	0	High	T	C	upstream_gene_variant	rs521241795
chr2:18330196	198.887	8.92786	2.32115	3.84632	0.000119907	0.000479628	C10:0	ENSBTAG00000052709	0	0	High	T	C	upstream_gene_variant	rs521241795
chr2:18331045	232.162	-8.38531	2.41143	-3.47732	0.00050645	0.00105139	IMF	ENSBTAG00000052709	0	0	Low	C	T	upstream_gene_variant	rs210174500
chr2:18331045	294.825	7.17066	2.24447	3.19481	0.00139924	0.0111939	n3	ENSBTAG00000052709	0	0	High	C	T	upstream_gene_variant	rs210174500
chr2:18331045	350.413	4.36499	1.74707	2.49847	0.0124732	0.0498929	C15:0	ENSBTAG00000052709	0	0	High	C	T	upstream_gene_variant	rs210174500
chr2:18331210	369.137	5.28187	1.66792	3.16674	0.00154156	0.0123325	C15:0	ENSBTAG00000052709	0	0	High	G	A	upstream_gene_variant	rs210648794
chr2:18331210	250.9	-8.7852	2.26481	-3.87899	0.00010489	0.000419558	IMF	ENSBTAG00000052709	0	0	Low	G	A	upstream_gene_variant	rs210648794
chr2:18331210	258.075	-4.93404	1.94684	-2.53438	0.0112647	0.0300392	C18:2 cis-9,12	ENSBTAG00000052709	0	0	Low	G	A	upstream_gene_variant	rs210648794
chr2:24928454	3.625	1.17778	0.352392	3.34225	0.00083103	0.00083103	C20:1	ENSBTAG00000007898	CYBRD1	CYBRD1	High	A	G	synonymous_variant	rs208244819
chr2:28988945	59.85	9.38376	2.48962	3.76915	0.000163802	0.000436805	Zn	ENSBTAG00000017743	XIRP2	XIRP2	High	T	C	downstream_gene_variant	rs109372848
chr2:28988968	77.6375	8.45514	2.14813	3.93605	8.28e-05	0.000331334	Zn	ENSBTAG00000017743	XIRP2	XIRP2	High	C	A	downstream_gene_variant	rs210505746
chr2:28989106	168.988	-6.68977	2.18627	-3.0599	0.00221409	0.0110704	K	ENSBTAG00000017743	XIRP2	XIRP2	Low	C	T	downstream_gene_variant	rs211615939
chr2:28989106	122.425	9.69038	2.36184	4.10289	4.08e-05	0.000326416	Zn	ENSBTAG00000017743	XIRP2	XIRP2	High	C	T	downstream_gene_variant	rs211615939
chr2:28989427	97.625	7.33892	2.34738	3.12643	0.00176941	0.00353882	Zn	ENSBTAG00000017743	XIRP2	XIRP2	High	G	A	downstream_gene_variant	rs723205102
chr2:28990235	102.763	6.52799	2.22749	2.93064	0.00338262	0.027061	Cu	ENSBTAG00000017743	XIRP2	XIRP2	High	T	A	downstream_gene_variant	rs723039439
chr2:28997786	39.1875	18.6701	5.82878	3.20309	0.00135963	0.0122367	P	ENSBTAG00000017743	XIRP2	XIRP2	High	G	A	synonymous_variant	rs721579977
chr2:29005317	28.975	-20.7489	5.83057	-3.55864	0.000372776	0.00372776	K	ENSBTAG00000017743	XIRP2	XIRP2	Low	A	G	missense_variant	rs721479646
chr2:29005317	34.0375	-12.7416	5.82876	-2.18599	0.0288164	0.0461063	Zn	ENSBTAG00000017743	XIRP2	XIRP2	Low	A	G	missense_variant	rs721479646
chr2:44579457	56.425	27.9775	5.83326	4.79621	1.62e-06	5.98e-05	BFT	ENSBTAG00000006907	NEB	NEB	High	A	G	missense_variant	rs517071070
chr2:44634358	291.075	10.9834	2.58364	4.25113	2.13e-05	0.000308401	C12:0	ENSBTAG00000006907	NEB	NEB	High	G	C	synonymous_variant	rs436988094
chr2:44634358	352.3	-10.6396	1.82881	-5.81777	5.96e-09	1.61e-07	C18:3n6	ENSBTAG00000006907	NEB	NEB	Low	G	C	synonymous_variant	rs436988094
chr2:44634358	385.175	-5.30069	1.48294	-3.57445	0.000350969	0.0056155	SFA	ENSBTAG00000006907	NEB	NEB	Low	G	C	synonymous_variant	rs436988094
chr2:44649950	2.3375	-1.46352	0.435225	-3.36267	0.000771926	0.020842	C18:1 cis-12	ENSBTAG00000006907	NEB	NEB	Low	C	T	intron_variant	rs521538454
chr2:44650460	2.2625	-1.99439	0.431591	-4.62102	3.82e-06	0.000122194	SFA	ENSBTAG00000006907	NEB	NEB	Low	C	T	intron_variant	rs456958315
chr2:44650460	1.925	2.1695	0.476461	4.55337	5.28e-06	0.000153104	C12:0	ENSBTAG00000006907	NEB	NEB	High	C	T	intron_variant	rs456958315
chr2:44651810	194.8	-10.2301	2.49649	-4.09779	4.17e-05	0.00116794	C18:1 trans-16	ENSBTAG00000006907	NEB	NEB	Low	G	A	downstream_gene_variant	rs41257135
chr2:46565492	40.3125	4.229	1.868	2.26391	0.0235796	0.0471592	BFT	ENSBTAG00000015962	MMADHC	MMADHC	High	C	T	synonymous_variant	rs433187655
chr2:46565492	40.45	-7.12096	2.00099	-3.55871	0.000372675	0.00074535	K	ENSBTAG00000015962	MMADHC	MMADHC	Low	C	T	synonymous_variant	rs433187655
chr2:46565492	42.4875	-6.22973	1.77374	-3.5122	0.000444417	0.000888835	Co	ENSBTAG00000015962	MMADHC	MMADHC	Low	C	T	synonymous_variant	rs433187655
chr2:5254044	3.825	0.815756	0.321035	2.54102	0.011053	0.0442118	C18:1 cis-9	ENSBTAG00000020777	ERCC3	ERCC3	High	C	T	synonymous_variant	#N/A
chr2:5447956	86.8	-13.386	5.82782	-2.29691	0.0216241	0.0216241	C18:1 trans-6,7,8,9	ENSBTAG00000019177	BIN1	BIN1	Low	G	A	synonymous_variant	#N/A
chr2:69511245	2.4125	-0.814718	0.406144	-2.00598	0.0448582	0.0448582	C20:5	ENSBTAG00000015077	0	0	Low	T	C	synonymous_variant	rs522462251
chr2:71730245	1.9375	-1.11299	0.464091	-2.39821	0.0164753	0.0164753	S	ENSBTAG00000020855	PTPN4	PTPN4	Low	A	G	3_prime_UTR_variant	rs439510356
chr2:71955581	2.225	-1.1151	0.4168	-2.67537	0.00746458	0.0447875	C18:3n6	ENSBTAG00000032021	RALB	RALB	Low	G	C	splice_region_variant	rs455467665
chr2:71955581	2.425	-1.36326	0.406954	-3.34991	0.000808381	0.0040419	K	ENSBTAG00000032021	RALB	RALB	Low	G	C	splice_region_variant	rs455467665
chr2:720305	1.925	1.21365	0.443219	2.73826	0.0061766	0.0123532	C18:3n3	ENSBTAG00000013916	HERC2	HERC2	High	T	C	3_prime_UTR_variant	#N/A
chr2:7377225	59.1625	-18.6765	5.83246	-3.20216	0.00136401	0.00545604	Zn	ENSBTAG00000021466	COL3A1	COL3A1	Low	G	A	synonymous_variant	#N/A
chr2:7377225	69.1	-14.6762	5.82873	-2.5179	0.0118056	0.0472223	Fe	ENSBTAG00000021466	COL3A1	COL3A1	Low	G	A	synonymous_variant	#N/A
chr2:778443	2.15	1.56992	0.457054	3.43486	0.000592853	0.00177856	Ar	ENSBTAG00000013916	HERC2	HERC2	High	A	C	synonymous_variant	#N/A
chr2:80494612	1.55	1.15552	0.489448	2.36087	0.0182321	0.0182321	C18:1 trans-6,7,8,9	ENSBTAG00000018497	CAVIN2	CAVIN2	High	G	A	upstream_gene_variant	rs1117068355
chr2:80494613	1.55	1.15552	0.489448	2.36087	0.0182321	0.0182321	C18:1 trans-6,7,8,9	ENSBTAG00000018497	CAVIN2	CAVIN2	High	T	G	upstream_gene_variant	rs1117381943
chr2:86019625	1.6625	-1.56161	0.496991	-3.14212	0.00167727	0.00167727	Se	ENSBTAG00000043296	U6	U6	Low	A	G	downstream_gene_variant	rs516732208
chr2:89134989	11.3875	-12.1364	5.82889	-2.08211	0.0373322	0.0373322	C18:3n3	ENSBTAG00000009725	AOX1	AOX1	Low	T	A	synonymous_variant	rs110560987
chr2:89941158	1.4625	-1.25155	0.504882	-2.47889	0.0131792	0.0131792	C20:5	ENSBTAG00000014933	TRAK2	TRAK2	Low	T	G	synonymous_variant	rs460373410
chr2:89941158	2.1	1.40701	0.454467	3.09596	0.00196176	0.00196176	C18:3n3	ENSBTAG00000014933	TRAK2	TRAK2	High	T	G	synonymous_variant	rs460373410
chr2:90248795	2.2625	-1.26238	0.429636	-2.93825	0.00330071	0.00330071	PUFA	ENSBTAG00000007395	ALS2	ALS2	Low	C	T	3_prime_UTR_variant	rs479542734
chr2:95064755	1.8125	-1.19774	0.455666	-2.62855	0.008575	0.042875	C20:1	ENSBTAG00000016193	FASTKD2	FASTKD2	Low	C	A	5_prime_UTR_variant	rs211328657
chr20:10010830	1.1625	1.63241	0.570474	2.86151	0.00421634	0.00421634	C18:1 cis-13	ENSBTAG00000044160-ENSBTAG00000000363	MCCC2	MCCC2	High	T	C	intergenic_region	rs450895055
chr21:22154486	2.3625	1.16933	0.403844	2.89551	0.00378547	0.0113564	C18:2 cis-9, trans-11	ENSBTAG00000013060	IQGAP1	IQGAP1	High	G	A	synonymous_variant	rs134170192
chr21:22446613	1.6375	1.52343	0.49403	3.08369	0.00204452	0.00408904	C18:1 cis-15	ENSBTAG00000001616	PDE4DIP	PDE4DIP	High	C	G	3_prime_UTR_variant	rs516418079
chr21:23037043	1.3	1.64454	0.528147	3.11379	0.00184701	0.00554104	C18:2 cis-9,12	ENSBTAG00000015018	FSD2	FSD2	High	C	T	3_prime_UTR_variant	rs516608278
chr21:23037043	1.375	1.64043	0.516807	3.17417	0.00150267	0.00450799	PUFA	ENSBTAG00000015018	FSD2	FSD2	High	C	T	3_prime_UTR_variant	rs516608278
chr21:30932961	1.6125	-1.45063	0.486703	-2.98051	0.00287765	0.00287765	C12:0	ENSBTAG00000014440-ENSBTAG00000013657	PSMA4	PSMA4	Low	T	C	intergenic_region	rs458902414
chr21:32763774	1.825	-1.62785	0.462553	-3.51927	0.000432736	0.000432736	WBSF7	ENSBTAG00000023147	LINGO1	LINGO1	Low	C	T	downstream_gene_variant	rs467243482
chr21:32763787	1.8125	-1.65252	0.464537	-3.55735	0.000374618	0.000432736	WBSF7	ENSBTAG00000023147	LINGO1	LINGO1	Low	C	T	downstream_gene_variant	rs456303640
chr21:33230518	2.05	-1.55386	0.438901	-3.54035	0.000399594	0.000799188	WBSF7	ENSBTAG00000012206	SNX33	SNX33	Low	G	A	downstream_gene_variant	rs459072812
chr21:33231418	2.1375	1.15443	0.428941	2.69135	0.00711627	0.0213488	C14:0	ENSBTAG00000012206	SNX33	SNX33	High	C	T	downstream_gene_variant	rs522634824
chr21:41844935	2.4625	0.879184	0.393467	2.23446	0.0254531	0.0254531	n6	ENSBTAG00000022847	HEATR5A	HEATR5A	High	A	C	synonymous_variant	rs445439308
chr21:41844935	2.225	-0.900808	0.413326	-2.17941	0.0293009	0.0293009	Ca	ENSBTAG00000022847	HEATR5A	HEATR5A	Low	A	C	synonymous_variant	rs445439308
chr21:55423315	2.7375	-1.21428	0.380392	-3.19218	0.00141203	0.0042361	C18:3n3	ENSBTAG00000017213	MFAP1	MFAP1	Low	G	A	3_prime_UTR_variant	rs133214302
chr21:57486982	2.025	1.44945	0.487577	2.97277	0.0029513	0.0059026	C20:2	ENSBTAG00000004598	GOLGA5	GOLGA5	High	T	G	missense_variant	rs717459143
chr21:57488369	1.325	2.03418	0.529521	3.84155	0.00012226	0.000489041	C20:2	ENSBTAG00000004598	GOLGA5	GOLGA5	High	A	G	synonymous_variant	rs525226761
chr21:68224202	2.7875	-0.912826	0.377416	-2.41862	0.0155796	0.0415456	C18:0	ENSBTAG00000021199	COA8	COA8	Low	C	G	downstream_gene_variant	rs109215512
chr21:68224220	2.8375	-0.862276	0.373559	-2.30827	0.0209839	0.0419678	C18:0	ENSBTAG00000021199	COA8	COA8	Low	C	T	downstream_gene_variant	rs110348875
chr21:68224281	2.3375	-1.31956	0.413826	-3.18868	0.00142925	0.00571702	C18:0	ENSBTAG00000021199	COA8	COA8	Low	G	A	downstream_gene_variant	rs110001865
chr21:68224651	2.2	-1.54169	0.432445	-3.56506	0.000363769	0.00291015	C18:0	ENSBTAG00000021199	COA8	COA8	Low	T	A	downstream_gene_variant	rs110768055
chr21:68224943	2	1.56757	0.445393	3.51952	0.000432328	0.00389095	C18:1 trans-6,7,8,9	ENSBTAG00000021199	COA8	COA8	High	G	A	downstream_gene_variant	rs109602153
chr21:68296822	3.0375	1.09719	0.368959	2.97374	0.00294196	0.0323616	WBSF0	ENSBTAG00000017299	KLC1	KLC1	High	T	G	intron_variant	rs524721653
chr21:68297415	2.325	-1.11178	0.410166	-2.71057	0.00671676	0.0235087	C18:0	ENSBTAG00000017299	KLC1	KLC1	Low	G	T	intron_variant	rs110818974
chr21:68298110	2.2375	-1.44111	0.419411	-3.43604	0.000590285	0.00413199	C18:0	ENSBTAG00000017299	KLC1	KLC1	Low	G	C	intron_variant	rs211422437
chr21:68310324	3.6625	-1.10428	0.337939	-3.2677	0.00108426	0.00108426	C18:0	ENSBTAG00000009966	XRCC3	XRCC3	Low	C	T	intron_variant	rs207659167
chr21:68462478	26.4875	-12.7643	5.83236	-2.18854	0.0286304	0.0286304	C17:0	ENSBTAG00000026886	0	0	Low	G	A	synonymous_variant	rs442250520
chr21:7583580	33.15	-8.28069	2.45063	-3.379	0.00072749	0.0013301	n6	ENSBTAG00000011752	SYNM	SYNM	Low	G	A	missense_variant	rs208394836
chr21:7584425	75.6625	-8.59502	2.3477	-3.66103	0.000251202	0.000669873	n6	ENSBTAG00000011752	SYNM	SYNM	Low	T	A	missense_variant	rs210432718
chr21:7584841	40.6	-10.395	2.68299	-3.8744	0.000106888	0.000427553	n6	ENSBTAG00000011752	SYNM	SYNM	Low	G	A	synonymous_variant	rs717861325
chr21:7584849	40.2625	-10.4145	2.68612	-3.87716	0.000105685	0.000427553	n6	ENSBTAG00000011752	SYNM	SYNM	Low	C	T	missense_variant	rs715157393
chr21:7587907	45.55	-6.6032	1.97573	-3.34215	0.000831313	0.0013301	n6	ENSBTAG00000011752	SYNM	SYNM	Low	G	A	synonymous_variant	rs715616403
chr22:10552082	2.2875	1.08462	0.416955	2.60128	0.00928771	0.0185754	C20:5	ENSBTAG00000022733	EPM2AIP1	EPM2AIP1	High	C	T	synonymous_variant	rs722891343
chr22:10554212	2.1625	1.785	0.437147	4.0833	4.44e-05	0.000364251	Fe	ENSBTAG00000016758	MLH1	MLH1	High	G	A	upstream_gene_variant	rs717281658
chr22:10554212	2.025	1.23791	0.436273	2.83747	0.00454729	0.031831	C20:2	ENSBTAG00000016758	MLH1	MLH1	High	G	A	upstream_gene_variant	rs717281658
chr22:10554215	2.1	1.33101	0.430884	3.08903	0.00200811	0.0281136	C20:2	ENSBTAG00000016758	MLH1	MLH1	High	T	C	upstream_gene_variant	rs719223268
chr22:10554215	2.1375	1.73918	0.438435	3.96678	7.29e-05	0.000364251	Fe	ENSBTAG00000016758	MLH1	MLH1	High	T	C	upstream_gene_variant	rs719223268
chr22:10554233	1.9875	1.15851	0.438881	2.63969	0.00829829	0.0387254	C20:2	ENSBTAG00000016758	MLH1	MLH1	High	G	A	upstream_gene_variant	rs723733285
chr22:10554246	2.2	-1.38926	0.424455	-3.27304	0.00106398	0.0138317	REA	ENSBTAG00000016758	MLH1	MLH1	Low	T	C	upstream_gene_variant	rs716745470
chr22:11861559	1.925	-1.25879	0.467559	-2.69225	0.0070971	0.0354855	Na	ENSBTAG00000018105-ENSBTAG00000019305	ACVR2B	ACVR2B	Low	T	C	intergenic_region	rs718503961
chr22:12428750	2.025	-2.39191	0.459896	-5.20099	1.98e-07	5.95e-07	PUFA	ENSBTAG00000003745	WDR48	WDR48	Low	G	A	3_prime_UTR_variant	rs718541482
chr22:14530837	15.8875	3.96587	1.63789	2.42132	0.0154641	0.0309281	C18:2 cis-9, trans-11	ENSBTAG00000016076	TRAK1	TRAK1	High	C	T	synonymous_variant	rs42891113
chr22:14826110	11.7125	-6.90107	2.07982	-3.31811	0.00090628	0.00271884	C16:0	ENSBTAG00000006563	KLHL40	KLHL40	Low	A	T	downstream_gene_variant	rs515929286
chr22:14826110	13	7.41	2.89153	2.56266	0.0103875	0.0311624	Na	ENSBTAG00000006563	KLHL40	KLHL40	High	A	T	downstream_gene_variant	rs515929286
chr22:16625833	1.55	1.32788	0.486773	2.72792	0.00637343	0.00637343	n6	ENSBTAG00000053176	COX5B	COX5B	High	C	A	downstream_gene_variant	rs208418909
chr22:17791921	17.275	-10.0999	3.39471	-2.9752	0.00292802	0.0234242	Cr	ENSBTAG00000022699	CAV3	CAV3	Low	C	T	synonymous_variant	rs526280791
chr22:17792092	21.3375	-8.29271	3.07259	-2.69893	0.0069562	0.0278248	Cr	ENSBTAG00000022699	CAV3	CAV3	Low	A	G	synonymous_variant	rs382390501
chr22:21198104	1.3875	2.01972	0.537558	3.75722	0.000171813	0.000343626	n3	ENSBTAG00000012904	EDEM1	EDEM1	High	G	A	downstream_gene_variant	rs451159399
chr22:23144363	1.225	2.20555	0.555773	3.96844	7.23e-05	0.000144687	WBSF14	ENSBTAG00000019534	TRNT1	TRNT1	High	G	A	downstream_gene_variant	rs445388225
chr22:44430397	2.05	-1.8959	0.449	-4.22249	2.42e-05	2.42e-05	C20:3n6	ENSBTAG00000019746	CCDC66	CCDC66	Low	G	A	missense_variant	rs462129991
chr22:44430398	2.05	-1.8959	0.449	-4.22249	2.42e-05	2.42e-05	C20:3n6	ENSBTAG00000019746	CCDC66	CCDC66	Low	A	T	synonymous_variant	rs719504543
chr22:45559054	1.8	1.24018	0.472935	2.62231	0.00873365	0.00873365	C18:3n3	ENSBTAG00000020221	WNT5A	WNT5A	High	G	A	downstream_gene_variant	rs208013912
chr22:45559054	1.825	-1.11855	0.459519	-2.43418	0.0149254	0.0149254	SFA	ENSBTAG00000020221	WNT5A	WNT5A	Low	G	A	downstream_gene_variant	rs208013912
chr22:48344280	2.6875	-0.79	0.396155	-1.99417	0.0461333	0.0461333	REA	ENSBTAG00000014782	STAB1	STAB1	Low	G	T	synonymous_variant	rs723122619
chr22:48344280	2.5	-0.902242	0.396424	-2.27596	0.0228487	0.0228487	C16:0	ENSBTAG00000014782	STAB1	STAB1	Low	G	T	synonymous_variant	rs723122619
chr22:48344280	2.9125	1.23862	0.382905	3.2348	0.00121729	0.00121729	C18:1 trans-10,11,12	ENSBTAG00000014782	STAB1	STAB1	High	G	T	synonymous_variant	rs723122619
chr22:48344280	3.5375	-0.677587	0.338934	-1.99917	0.0455899	0.0455899	WBSF7	ENSBTAG00000014782	STAB1	STAB1	Low	G	T	synonymous_variant	rs723122619
chr22:48964186	2.4125	1.0167	0.406445	2.50144	0.0123689	0.0247378	C18:3n3	ENSBTAG00000037377	ABHD14B	ABHD14B	High	C	T	missense_variant	rs523096408
chr22:48965075	3.3625	1.0575	0.344592	3.06885	0.00214885	0.00644656	C18:2 cis-9, trans-11	ENSBTAG00000037377	ABHD14B	ABHD14B	High	G	A	3_prime_UTR_variant	rs517138454
chr22:50618210	21.875	-18.5318	5.82729	-3.18017	0.00147188	0.00883131	C18:1 trans-16	ENSBTAG00000011580	DAG1	DAG1	Low	C	T	synonymous_variant	rs518618897
chr22:51155493	31.825	6.90083	2.21004	3.12249	0.0017933	0.0017933	IMF	ENSBTAG00000014205	PRKAR2A	PRKAR2A	High	G	A	synonymous_variant	rs207758819
chr22:51155493	30.35	-4.91102	2.14868	-2.2856	0.0222776	0.0222776	Se	ENSBTAG00000014205	PRKAR2A	PRKAR2A	Low	G	A	synonymous_variant	rs207758819
chr22:51155493	32.4125	3.38395	1.59937	2.1158	0.0343621	0.0343621	C18:2 cis-9, trans-11	ENSBTAG00000014205	PRKAR2A	PRKAR2A	High	G	A	synonymous_variant	rs207758819
chr22:51155493	34.1	-5.4356	2.15932	-2.51728	0.0118266	0.0118266	C18:2 trans-11, cis-15	ENSBTAG00000014205	PRKAR2A	PRKAR2A	Low	G	A	synonymous_variant	rs207758819
chr22:51155493	34.2875	11.0054	2.0378	5.40063	6.64e-08	6.64e-08	C12:0	ENSBTAG00000014205	PRKAR2A	PRKAR2A	High	G	A	synonymous_variant	rs207758819
chr22:51278465	62.85	-13.6323	5.82604	-2.3399	0.0192891	0.0385783	Na	ENSBTAG00000019096	UQCRC1	UQCRC1	Low	C	T	synonymous_variant	rs211587582
chr22:51278465	61.325	-14.6314	5.82606	-2.51137	0.0120263	0.0240527	P	ENSBTAG00000019096	UQCRC1	UQCRC1	Low	C	T	synonymous_variant	rs211587582
chr22:51278465	80.05	-9.38307	3.59829	-2.60764	0.00911676	0.0182335	C20:3n6	ENSBTAG00000019096	UQCRC1	UQCRC1	Low	C	T	synonymous_variant	rs211587582
chr22:51867357	34.9375	-7.04807	2.12878	-3.31084	0.000930148	0.0279044	n6	ENSBTAG00000015839	MAP4	MAP4	Low	G	A	missense_variant	rs110517805
chr22:52252447	1.9	-1.64931	0.458779	-3.595	0.00032439	0.00032439	C22:5	ENSBTAG00000015782	SCAP	SCAP	Low	G	A	synonymous_variant	rs134492117
chr22:52252447	2	1.10586	0.446419	2.47718	0.0132424	0.0132424	C18:2 trans-11, cis-15	ENSBTAG00000015782	SCAP	SCAP	High	G	A	synonymous_variant	rs134492117
chr22:53573789	1.625	-1.32404	0.482823	-2.74229	0.00610117	0.00610117	WBSF0	ENSBTAG00000003501	SACM1L	SACM1L	Low	C	T	3_prime_UTR_variant	rs377882839
chr22:53782329	2.575	-1.14866	0.396203	-2.89916	0.00374163	0.0112249	C18:0	ENSBTAG00000007315	LARS2	LARS2	Low	G	A	synonymous_variant	rs453073926
chr22:57259154	3.1125	1.09172	0.388073	2.81319	0.00490534	0.014716	C18:1 cis-11	ENSBTAG00000013716	NR2C2	NR2C2	High	C	G	downstream_gene_variant	rs211600535
chr22:57259192	2.075	-1.23637	0.426131	-2.90138	0.00371518	0.0111455	C14:0	ENSBTAG00000013716	NR2C2	NR2C2	Low	A	G	downstream_gene_variant	rs209830164
chr22:57280335	1.5625	-1.15536	0.480099	-2.40651	0.0161058	0.0483173	REA	ENSBTAG00000013716	NR2C2	NR2C2	Low	C	T	synonymous_variant	rs109947761
chr22:57381955	1.9625	1.00818	0.437113	2.30644	0.021086	0.0293073	C18:1 cis-9	ENSBTAG00000006789	FGD5	FGD5	High	C	T	downstream_gene_variant	rs208095944
chr22:57381997	1.775	0.994834	0.456487	2.17933	0.0293073	0.0293073	C18:1 cis-9	ENSBTAG00000006789	FGD5	FGD5	High	C	T	downstream_gene_variant	rs209834042
chr22:57381997	1.4875	-1.51003	0.500797	-3.01525	0.00256769	0.00256769	C14:0	ENSBTAG00000006789	FGD5	FGD5	Low	C	T	downstream_gene_variant	rs209834042
chr22:58060536	3.7375	1.23027	0.330776	3.71935	0.000199734	0.000399468	C18:1 cis-9	ENSBTAG00000007362	XPC	XPC	High	C	T	synonymous_variant	rs523369573
chr22:58062997	3.6625	0.722558	0.330598	2.18561	0.0288444	0.0288444	C18:1 cis-9	ENSBTAG00000007362	XPC	XPC	High	C	G	3_prime_UTR_variant	rs519086480
chr22:59135413	3.0625	1.04367	0.35608	2.93101	0.00337862	0.00675724	C18:1 trans-6,7,8,9	ENSBTAG00000013212	COPG1	COPG1	High	G	A	synonymous_variant	rs109344305
chr22:902991	2.2375	-1.72492	0.422042	-4.08709	4.37e-05	0.000305769	C18:3n6	ENSBTAG00000011628	EGFR	EGFR	Low	A	G	downstream_gene_variant	rs517550001
chr22:902997	2.1625	-1.64211	0.427832	-3.83822	0.000123928	0.000433747	C18:3n6	ENSBTAG00000011628	EGFR	EGFR	Low	T	C	downstream_gene_variant	rs522599444
chr23:17740833	45.25	5.0782	1.91282	2.65483	0.00793492	0.0158698	C18:1 trans-16	ENSBTAG00000015131	SLC29A1	SLC29A1	High	G	A	3_prime_UTR_variant	rs479649424
chr23:17742577	3.8125	1.11477	0.328799	3.39045	0.000697786	0.00139557	WBSF0	ENSBTAG00000015131	SLC29A1	SLC29A1	High	A	C	downstream_gene_variant	rs434153412
chr23:17742577	2.3125	-1.4382	0.424229	-3.39014	0.000698563	0.00139713	C20:5	ENSBTAG00000015131	SLC29A1	SLC29A1	Low	A	C	downstream_gene_variant	rs434153412
chr23:25840076	32.2	8.19059	2.44819	3.34557	0.000821147	0.00164229	BFT	ENSBTAG00000010645	BOLA-DRA	BOLA-DRA	High	G	T	missense_variant	rs209908881
chr23:25840076	37.9625	-9.17746	2.25523	-4.0694	4.71e-05	9.43e-05	Co	ENSBTAG00000010645	BOLA-DRA	BOLA-DRA	Low	G	T	missense_variant	rs209908881
chr23:28395030	1.7	1.25915	0.464807	2.70898	0.00674896	0.0269959	C18:1 cis-11	ENSBTAG00000006927	ABCF1	ABCF1	High	A	G	3_prime_UTR_variant	rs210211423
chr23:29002896	1.425	1.12121	0.503258	2.2279	0.0258871	0.0258871	Co	ENSBTAG00000017239	GABBR1	GABBR1	High	T	C	3_prime_UTR_variant	rs110847034
chr23:29002896	2.2875	1.44972	0.425679	3.40565	0.00066006	0.00066006	WBSF0	ENSBTAG00000017239	GABBR1	GABBR1	High	T	C	3_prime_UTR_variant	rs110847034
chr23:3169576	1.625	2.56563	0.515724	4.97481	6.53e-07	2.61e-06	C22:6	ENSBTAG00000018879-ENSBTAG00000008228	ZNF451	ZNF451	High	C	G	intergenic_region	rs714026006
chr23:3169576	2.1125	-1.28554	0.445853	-2.88332	0.0039351	0.0196755	C18:1 trans-16	ENSBTAG00000018879-ENSBTAG00000008228	ZNF451	ZNF451	Low	C	G	intergenic_region	rs714026006
chr23:3172627	1.5875	1.79849	0.501614	3.58541	0.000336544	0.000673087	C22:6	ENSBTAG00000018879-ENSBTAG00000008228	ZNF451	ZNF451	High	T	C	intergenic_region	rs462823488
chr23:33185287	2.4625	1.25731	0.401276	3.13329	0.00172857	0.0103714	C18:1 cis-9	ENSBTAG00000021902	ALDH5A1	ALDH5A1	High	C	T	missense_variant	rs715063656
chr23:33185292	2.5	-1.35004	0.433179	-3.11659	0.00182956	0.0164661	WBSF7	ENSBTAG00000021902	ALDH5A1	ALDH5A1	Low	C	T	synonymous_variant	rs109976566
chr23:33196225	2.35	1.19411	0.413561	2.88737	0.00388472	0.0194236	C18:1 total	ENSBTAG00000021902	ALDH5A1	ALDH5A1	High	A	G	synonymous_variant	rs110259442
chr23:33271284	1.9625	1.68224	0.453322	3.71092	0.000206506	0.000413013	Ca	ENSBTAG00000004979	MRS2	MRS2	High	C	T	3_prime_UTR_variant	rs209137861
chr23:40996384	2.7375	-1.53046	0.381971	-4.00675	6.16e-05	0.000184683	C18:2 cis-9, trans-11	ENSBTAG00000004115	MYLIP	MYLIP	Low	T	C	synonymous_variant	rs207674709
chr23:45131263	1.7125	-1.05838	0.471949	-2.24257	0.0249242	0.0498485	C18:0	ENSBTAG00000006287	NEDD9	NEDD9	Low	C	T	3_prime_UTR_variant	rs518618832
chr23:49111700	3	-1.5048	0.391997	-3.83881	0.00012363	0.00024726	C18:1 trans-6,7,8,9	ENSBTAG00000018072	FARS2	FARS2	Low	T	C	synonymous_variant	rs208891293
chr23:9420347	2.1125	-1.02708	0.439485	-2.337	0.0194393	0.0194393	n6	ENSBTAG00000019492	FANCE	FANCE	Low	G	A	synonymous_variant	rs439756133
chr23:9420347	2.0875	1.61271	0.442266	3.64647	0.000265869	0.000265869	C18:1 trans-6,7,8,9	ENSBTAG00000019492	FANCE	FANCE	High	G	A	synonymous_variant	rs439756133
chr23:9420386	1.5	-1.26729	0.489085	-2.59115	0.00956547	0.0191309	n6	ENSBTAG00000019492	FANCE	FANCE	Low	C	G	synonymous_variant	rs522189869
chr24:21884851	1.9125	1.51623	0.457477	3.31434	0.000918598	0.00734879	BFT	ENSBTAG00000007520	MAPRE2	MAPRE2	High	G	A	intron_variant	rs524756629
chr24:21886036	37.0625	-4.10247	1.37561	-2.98229	0.00286101	0.00572202	C18:2 cis-9,12	ENSBTAG00000007520	MAPRE2	MAPRE2	Low	G	A	synonymous_variant	rs135724926
chr24:21886036	33.8375	4.6228	1.88056	2.4582	0.0139634	0.0418902	C20:1	ENSBTAG00000007520	MAPRE2	MAPRE2	High	G	A	synonymous_variant	rs135724926
chr24:21886036	28.225	-9.28189	3.15098	-2.94571	0.0032221	0.0096663	Cr	ENSBTAG00000007520	MAPRE2	MAPRE2	Low	G	A	synonymous_variant	rs135724926
chr24:2245530	1.6875	-1.72761	0.485388	-3.55923	0.000371939	0.00706684	WBSF0	ENSBTAG00000022890	MBP	MBP	Low	G	A	intron_variant	rs109133842
chr24:2245530	1.6375	-1.62266	0.489851	-3.31255	0.000924487	0.0175652	WBSF14	ENSBTAG00000022890	MBP	MBP	Low	G	A	intron_variant	rs109133842
chr24:2248764	1.7875	1.88739	0.466436	4.0464	5.2e-05	0.000364074	C18:0	ENSBTAG00000022890	MBP	MBP	High	G	C	intron_variant	rs136710643
chr24:2248766	1.7875	1.88739	0.466436	4.0464	5.2e-05	0.000364074	C18:0	ENSBTAG00000022890	MBP	MBP	High	A	G	intron_variant	rs134174004
chr24:2248938	1.4625	1.45578	0.504383	2.88626	0.00389845	0.0181928	C18:0	ENSBTAG00000022890	MBP	MBP	High	T	C	intron_variant	rs133571062
chr24:2250261	1.4	-1.55055	0.5267	-2.94389	0.00324115	0.0324115	C20:5	ENSBTAG00000022890	MBP	MBP	Low	C	T	intron_variant	rs135864421
chr24:32256351	2.4625	1.72167	0.429812	4.00563	6.19e-05	0.000185554	WBSF0	ENSBTAG00000003035	IMPACT	IMPACT	High	T	C	downstream_gene_variant	rs210276579
chr24:35564218	1.8125	-0.918742	0.460117	-1.99676	0.0458515	0.0458515	WBSF0	ENSBTAG00000007003	TYMS	TYMS	Low	C	A	downstream_gene_variant	rs464381775
chr24:37256542	39.8375	8.84266	3.28922	2.68838	0.00718007	0.0376954	C18:1 cis-9	ENSBTAG00000019585	MYOM1	MYOM1	High	C	A	3_prime_UTR_variant	rs209272667
chr24:37256548	42.8375	8.96545	3.29857	2.71798	0.00656811	0.0376954	C18:1 cis-9	ENSBTAG00000019585	MYOM1	MYOM1	High	C	T	3_prime_UTR_variant	rs211395004
chr24:37260025	55.175	9.47947	3.32367	2.85211	0.00434305	0.0376954	C18:1 cis-9	ENSBTAG00000019585	MYOM1	MYOM1	High	G	A	synonymous_variant	rs723084506
chr24:37264250	67.225	9.98264	3.23206	3.08863	0.00201079	0.0462482	C15:0	ENSBTAG00000019585	MYOM1	MYOM1	High	G	A	synonymous_variant	rs208068650
chr24:37264250	69.1	9.09214	2.73286	3.32697	0.000877954	0.018437	C18:1 cis-9	ENSBTAG00000019585	MYOM1	MYOM1	High	G	A	synonymous_variant	rs208068650
chr24:37409111	2.05	0.88482	0.43281	2.04436	0.0409178	0.0409178	Fe	ENSBTAG00000016024	MYL12A	MYL12A	High	C	T	intron_variant	rs441238664
chr24:4006848	1.8125	-1.20528	0.465839	-2.58733	0.0096722	0.0100627	C20:2	ENSBTAG00000009841	CNDP2	CNDP2	Low	G	A	synonymous_variant	rs450010746
chr24:4006851	1.8	-1.20464	0.468064	-2.57367	0.0100627	0.0100627	C20:2	ENSBTAG00000009841	CNDP2	CNDP2	Low	C	A	synonymous_variant	rs440453045
chr24:41100646	44.0375	-12.6594	5.16027	-2.45325	0.0141572	0.0283145	Cr	ENSBTAG00000010356	RAB12	RAB12	Low	T	A	3_prime_UTR_variant	rs457484580
chr24:48721875	1.375	-2.16893	0.535254	-4.05215	5.07e-05	5.07e-05	Mn	ENSBTAG00000000024	DYM	DYM	Low	C	T	downstream_gene_variant	rs471364145
chr24:49900610	1.575	-1.67626	0.49005	-3.42059	0.00062486	0.00124972	C18:2 cis-9, trans-11	ENSBTAG00000003801	MBD1	MBD1	Low	C	G	upstream_gene_variant	rs719059363
chr24:49949604	3.75	-1.01719	0.335823	-3.02893	0.0024542	0.0024542	C16:1 cis-9	ENSBTAG00000021884	CXXC1	CXXC1	Low	A	G	3_prime_UTR_variant	rs517038812
chr24:49949604	2.625	1.18714	0.391892	3.02926	0.00245153	0.00245153	C18:2 cis-9, trans-11	ENSBTAG00000021884	CXXC1	CXXC1	High	A	G	3_prime_UTR_variant	rs517038812
chr24:56835604	13.3625	-6.42186	2.22232	-2.88971	0.00385592	0.0308473	C18:1 cis-15	ENSBTAG00000019271	NARS1	NARS1	Low	G	A	synonymous_variant	rs456787598
chr24:61246219	2.4875	-1.15137	0.40053	-2.87461	0.0040452	0.0040452	C20:3n6	ENSBTAG00000045832	PHLPP1	PHLPP1	Low	T	C	missense_variant	rs523591445
chr24:8491274	2.3125	1.08004	0.428764	2.51897	0.0117698	0.0353095	C18:2 cis-9,12	ENSBTAG00000007567	TMX3	TMX3	High	G	A	missense_variant	rs1115896105
chr24:8491274	2.3375	1.6092	0.421169	3.82079	0.000133025	0.000532102	C18:3n3	ENSBTAG00000007567	TMX3	TMX3	High	G	A	missense_variant	rs1115896105
chr25:14166748	1.525	-1.30597	0.505249	-2.5848	0.00974361	0.0194872	C18:3n6	ENSBTAG00000015988	MYH11	MYH11	Low	T	C	synonymous_variant	rs210959078
chr25:1511020	40.3375	13.3967	5.82605	2.29945	0.0214793	0.0214793	C18:1 cis-9	ENSBTAG00000009533	RPL3L	RPL3L	High	C	T	synonymous_variant	rs716020864
chr25:18094270	1.5625	1.41659	0.487002	2.9088	0.0036282	0.0108846	WBSF7	ENSBTAG00000037449	ACSM5	ACSM5	High	A	G	missense_variant	rs517435411
chr25:2004533	2	-0.976989	0.457906	-2.1336	0.0328754	0.0328754	C20:3n6	ENSBTAG00000005458	TBC1D24	TBC1D24	Low	C	T	3_prime_UTR_variant	rs136204659
chr25:2097081	2.2125	1.30874	0.443794	2.94898	0.00318822	0.00318822	C20:2	ENSBTAG00000034436	PDPK1	PDPK1	High	G	C	downstream_gene_variant	rs718406330
chr25:2097396	1.925	1.7093	0.451085	3.78931	0.000151067	0.0018128	C18:2 trans-11, cis-15	ENSBTAG00000040575	KCTD5	KCTD5	High	A	G	upstream_gene_variant	rs210126007
chr25:2098895	1.4875	-1.82501	0.504971	-3.6141	0.000301396	0.00391815	n6	ENSBTAG00000040575	KCTD5	KCTD5	Low	C	T	upstream_gene_variant	rs715091953
chr25:22575624	2.775	1.19162	0.380715	3.12995	0.00174836	0.00699344	C18:0	ENSBTAG00000020043	ARHGAP17	ARHGAP17	High	C	T	3_prime_UTR_variant	rs209717034
chr25:26878126	1.7625	1.80557	0.474925	3.8018	0.000143651	0.000143651	C14:0	ENSBTAG00000003417	PHKG2	PHKG2	High	G	A	synonymous_variant	rs209366699
chr25:26878126	2.05	0.889447	0.431068	2.06336	0.0390787	0.0390787	C18:2 cis-9, trans-11	ENSBTAG00000003417	PHKG2	PHKG2	High	G	A	synonymous_variant	rs209366699
chr25:26887803	2.1375	-1.37476	0.44524	-3.08767	0.0020173	0.00806921	C18:0	ENSBTAG00000003421	RNF40	RNF40	Low	C	T	synonymous_variant	rs516487004
chr25:26887803	2.25	1.02227	0.433353	2.35898	0.0183254	0.0366508	K	ENSBTAG00000003421	RNF40	RNF40	High	C	T	synonymous_variant	rs516487004
chr25:26888092	2.6875	1.12531	0.387243	2.90595	0.00366137	0.0146455	C20:2	ENSBTAG00000003421	RNF40	RNF40	High	G	A	synonymous_variant	rs42069092
chr25:27122289	1.225	-1.09824	0.54698	-2.00782	0.0446626	0.0446626	Cr	ENSBTAG00000002346	HSD3B7	HSD3B7	Low	C	T	3_prime_UTR_variant	rs42064529
chr25:27271516	1.5	1.35014	0.506062	2.66793	0.00763201	0.030528	C12:0	ENSBTAG00000005757	FUS	FUS	High	A	G	intron_variant	rs482813133
chr25:27684858	1.9375	-1.48713	0.454052	-3.27525	0.00105569	0.00105569	C20:4	ENSBTAG00000031598	ASXL1	ASXL1	Low	A	G	intron_variant	rs110166502
chr25:34254347	122.4	-9.06148	2.13545	-4.24336	2.2e-05	0.000220197	n6	ENSBTAG00000009462	MDH2	MDH2	Low	G	C	synonymous_variant	rs519474617
chr25:34257932	70	18.0157	5.83056	3.08987	0.00200246	0.0180221	Fe	ENSBTAG00000009462	MDH2	MDH2	High	C	T	synonymous_variant	rs384610805
chr25:37291389	2	-1.07302	0.449454	-2.38739	0.0169685	0.0169685	C18:1 trans-6,7,8,9	ENSBTAG00000007113	TRRAP	TRRAP	Low	C	T	synonymous_variant	rs716766056
chr25:38625560	2.1625	0.989418	0.422729	2.34055	0.0192555	0.0192555	C16:1 cis-9	ENSBTAG00000017175	RNF216	RNF216	High	T	C	5_prime_UTR_variant	rs459440203
chr26:10970953	1.8	-1.27548	0.461966	-2.76098	0.00576276	0.00576276	S	ENSBTAG00000003636	LIPA	LIPA	Low	C	A	synonymous_variant	rs526244578
chr26:10970953	2.35	-2.17773	0.439486	-4.95517	7.23e-07	7.23e-07	Na	ENSBTAG00000003636	LIPA	LIPA	Low	C	A	synonymous_variant	rs526244578
chr26:10970953	1.9125	-1.82894	0.466843	-3.91767	8.94e-05	8.94e-05	Mg	ENSBTAG00000003636	LIPA	LIPA	Low	C	A	synonymous_variant	rs526244578
chr26:13210703	22.425	-5.67421	2.23253	-2.54161	0.0110345	0.0220689	C18:1 cis-13	ENSBTAG00000014831	PPP1R3C	PPP1R3C	Low	G	C	missense_variant	rs720465258
chr26:18771061	23.6625	17.6577	5.83246	3.02748	0.00246601	0.00493203	P	ENSBTAG00000012720	ANKRD2	ANKRD2	High	C	T	synonymous_variant	rs724084714
chr26:18771250	24.1	14.1488	5.81907	2.43146	0.0150383	0.0300765	REA	ENSBTAG00000012720	ANKRD2	ANKRD2	High	G	A	3_prime_UTR_variant	rs438669768
chr26:19496434	3.3	0.986834	0.381278	2.58823	0.00964715	0.00964715	REA	ENSBTAG00000014314	HPS1	HPS1	High	A	G	3_prime_UTR_variant	rs1117706405
chr26:19502398	2.025	-1.90224	0.492089	-3.86565	0.000110792	0.000332377	C20:3n6	ENSBTAG00000014314	HPS1	HPS1	Low	C	T	synonymous_variant	rs521701974
chr26:19507559	1.8875	-1.49018	0.478134	-3.11666	0.00182914	0.00274371	C20:3n6	ENSBTAG00000014314	HPS1	HPS1	Low	G	A	synonymous_variant	-
chr26:21417785	58.15	19.1944	5.82697	3.29405	0.000987534	0.000987534	C20:4	ENSBTAG00000000091	NDUFB8	NDUFB8	High	G	A	synonymous_variant	rs109529995
chr26:21417785	43.2625	13.9611	5.83145	2.3941	0.0166613	0.0166613	n6	ENSBTAG00000000091	NDUFB8	NDUFB8	High	G	A	synonymous_variant	rs109529995
chr26:25609442	2.6375	-0.814305	0.387072	-2.10375	0.0353999	0.0353999	n6	ENSBTAG00000018321	PAOX	PAOX	Low	T	A	missense_variant	rs110818830
chr26:32685593	1.725	1.53818	0.478138	3.21703	0.00129527	0.00777162	Fe	ENSBTAG00000011917	GPAM	GPAM	High	T	C	downstream_gene_variant	rs137535375
chr26:34065520	48.325	19.3657	5.83055	3.32141	0.000895639	0.0116433	C18:3n3	ENSBTAG00000019327	NRAP	NRAP	High	C	T	synonymous_variant	rs518806631
chr26:34078496	77.9625	-9.78885	2.87193	-3.40846	0.000653308	0.008493	Cr	ENSBTAG00000019327	NRAP	NRAP	Low	G	A	synonymous_variant	rs379719524
chr26:34078547	69.2125	-7.04045	2.27242	-3.09822	0.00194684	0.0126545	Cr	ENSBTAG00000019327	NRAP	NRAP	Low	C	T	synonymous_variant	rs135451771
chr26:37659851	2.5375	-1.13214	0.404448	-2.79921	0.00512281	0.0102456	C18:1 total	ENSBTAG00000011401	PDZD8	PDZD8	Low	G	A	synonymous_variant	rs714588957
chr26:42105364	1.875	1.29763	0.449792	2.88496	0.00391469	0.0156588	SFA	ENSBTAG00000044702	THAP7	THAP7	High	C	T	upstream_gene_variant	rs715094789
chr26:42105364	2.75	1.12876	0.406252	2.77848	0.00546133	0.0273066	WBSF0	ENSBTAG00000044702	THAP7	THAP7	High	C	T	upstream_gene_variant	rs715094789
chr26:42107222	2.4	1.12797	0.459856	2.45287	0.014172	0.03543	PUFA	ENSBTAG00000044702	THAP7	THAP7	High	C	T	upstream_gene_variant	rs136191357
chr26:42107261	2.1875	1.30837	0.431125	3.03478	0.00240709	0.0120354	C16:1 cis-9	ENSBTAG00000044702	THAP7	THAP7	High	C	G	upstream_gene_variant	rs379138819
chr26:42107261	2.05	1.2874	0.453924	2.83616	0.00456601	0.0228301	C18:2 trans-11, cis-15	ENSBTAG00000044702	THAP7	THAP7	High	C	G	upstream_gene_variant	rs379138819
chr26:42107261	2.5	1.0341	0.411763	2.5114	0.0120254	0.0360762	C18:3n3	ENSBTAG00000044702	THAP7	THAP7	High	C	G	upstream_gene_variant	rs379138819
chr26:42107261	1.475	-1.55425	0.519087	-2.9942	0.00275167	0.00275167	C18:0	ENSBTAG00000044702	THAP7	THAP7	Low	C	G	upstream_gene_variant	rs379138819
chr26:42107261	2.1375	-1.25228	0.438801	-2.85388	0.00431891	0.0345513	C14:1 cis-9	ENSBTAG00000044702	THAP7	THAP7	Low	C	G	upstream_gene_variant	rs379138819
chr26:42107261	2.5625	1.06505	0.397529	2.67916	0.00738065	0.0184516	Cu	ENSBTAG00000044702	THAP7	THAP7	High	C	G	upstream_gene_variant	rs379138819
chr26:42107261	2.2625	1.24883	0.436362	2.86191	0.004211	0.021055	PUFA	ENSBTAG00000044702	THAP7	THAP7	High	C	G	upstream_gene_variant	rs379138819
chr26:42107300	2.025	-1.43232	0.453023	-3.16169	0.00156855	0.00275167	C18:0	ENSBTAG00000044702	THAP7	THAP7	Low	T	C	upstream_gene_variant	rs382270241
chr26:42107426	1.925	1.10383	0.480248	2.29846	0.0215357	0.0430714	Fe	ENSBTAG00000044702	THAP7	THAP7	High	T	C	upstream_gene_variant	rs383254687
chr26:42107474	2.5375	-1.31978	0.424317	-3.11037	0.00186852	0.0112111	C12:0	ENSBTAG00000044702	THAP7	THAP7	Low	A	T	upstream_gene_variant	rs386087307
chr26:42107474	2.1125	1.33377	0.46712	2.85531	0.00429948	0.0171979	Fe	ENSBTAG00000044702	THAP7	THAP7	High	A	T	upstream_gene_variant	rs386087307
chr26:42107474	2.375	1.16391	0.412928	2.81868	0.00482222	0.0184516	Cu	ENSBTAG00000044702	THAP7	THAP7	High	A	T	upstream_gene_variant	rs386087307
chr26:44114459	2.6	-0.939785	0.383036	-2.45352	0.0141467	0.0141467	Fe	ENSBTAG00000010957	LHPP	LHPP	Low	T	C	synonymous_variant	rs134217318
chr26:45278468	1.7125	-1.15338	0.469503	-2.45659	0.0140263	0.0140263	K	ENSBTAG00000009439	EDRF1	EDRF1	Low	T	C	synonymous_variant	rs524554059
chr26:45278468	2.15	-0.963194	0.42185	-2.28326	0.022415	0.022415	n6	ENSBTAG00000009439	EDRF1	EDRF1	Low	T	C	synonymous_variant	rs524554059
chr26:49359110	3.6625	1.01721	0.335774	3.02945	0.00245002	0.00580477	C14:0	ENSBTAG00000051402	PVR	PVR	High	C	A	missense_variant	rs714679991
chr26:49359127	4.0375	-0.79173	0.313533	-2.52519	0.0115636	0.0346907	WBSF0	ENSBTAG00000051402	PVR	PVR	Low	C	G	synonymous_variant	rs717910470
chr26:49359128	4.0375	-0.79173	0.313533	-2.52519	0.0115636	0.0346907	WBSF0	ENSBTAG00000051402	PVR	PVR	Low	A	G	missense_variant	rs519912822
chr26:49359181	2.8	1.20881	0.38667	3.12621	0.00177074	0.00580477	C14:0	ENSBTAG00000051402	PVR	PVR	High	G	A	synonymous_variant	rs716581905
chr26:49359181	2.725	-1.61522	0.405349	-3.98475	6.76e-05	0.000230417	S	ENSBTAG00000051402	PVR	PVR	Low	G	A	synonymous_variant	rs716581905
chr26:49359225	2.2625	-1.77374	0.453602	-3.91034	9.22e-05	0.000230417	S	ENSBTAG00000051402	PVR	PVR	Low	G	T	missense_variant	rs480945043
chr26:49359225	2.05	1.28502	0.43984	2.92156	0.00348286	0.00580477	C14:0	ENSBTAG00000051402	PVR	PVR	High	G	T	missense_variant	rs480945043
chr26:51214028	1.75	1.47727	0.471971	3.13	0.00174808	0.0122366	C20:2	ENSBTAG00000051139	NOL12	NOL12	High	C	T	downstream_gene_variant	rs135498226
chr26:51219869	1.6125	1.95604	0.494936	3.95211	7.75e-05	0.0010845	C20:2	ENSBTAG00000051139	NOL12	NOL12	High	T	A	upstream_gene_variant	rs456915924
chr27:1492032	1.2625	-2.04359	0.555615	-3.67806	0.00023501	0.00423019	C20:1	ENSBTAG00000009387	MYOM2	MYOM2	Low	G	A	intron_variant	-
chr27:1495127	55.6625	11.4286	3.72228	3.07031	0.00213839	0.0384911	C18:1 trans-6,7,8,9	ENSBTAG00000009387	MYOM2	MYOM2	High	C	T	synonymous_variant	rs42237989
chr27:1500545	108.9	6.06751	1.56627	3.87386	0.000107126	0.00267814	Cu	ENSBTAG00000009387	MYOM2	MYOM2	High	C	T	synonymous_variant	rs519198811
chr27:1500545	105.325	-5.26907	1.64002	-3.21281	0.00131442	0.024974	C12:0	ENSBTAG00000009387	MYOM2	MYOM2	Low	C	T	synonymous_variant	rs519198811
chr27:15490098	1.6125	-1.1958	0.486498	-2.45797	0.0139725	0.0279449	C18:1 cis-9	ENSBTAG00000013208	SLC25A4	SLC25A4	Low	C	G	intron_variant	rs109988743
chr27:19243182	1.8875	-0.909866	0.449083	-2.02605	0.0427594	0.0427594	WBSF0	ENSBTAG00000011257	ASAH1	ASAH1	Low	T	C	3_prime_UTR_variant	rs479166336
chr27:19243182	1.6125	-1.1092	0.502824	-2.20594	0.0273882	0.0273882	S	ENSBTAG00000011257	ASAH1	ASAH1	Low	T	C	3_prime_UTR_variant	rs479166336
chr27:19654703	2.1375	-1.16052	0.43184	-2.68738	0.00720154	0.00720154	Ca	ENSBTAG00000001966	CRAT	CRAT	Low	T	C	synonymous_variant	rs210371091
chr27:19654719	1.7625	-1.30915	0.468776	-2.7927	0.00522704	0.0104541	C18:0	ENSBTAG00000001966	CRAT	CRAT	Low	C	T	missense_variant	rs208202910
chr27:19654719	2.3375	1.28607	0.412086	3.12087	0.00180316	0.00540948	C16:0	ENSBTAG00000001966	CRAT	CRAT	High	C	T	missense_variant	rs208202910
chr27:26806361	2.1875	0.912699	0.452931	2.0151	0.0438946	0.0438946	S	ENSBTAG00000007115	GSR	GSR	High	T	C	synonymous_variant	rs452929562
chr27:29282656	21.675	-11.8859	5.83327	-2.03761	0.0415891	0.0415891	Co	ENSBTAG00000016413	DUSP26	DUSP26	Low	G	A	synonymous_variant	rs134197343
chr27:33393856	1.9375	1.03516	0.445538	2.32339	0.020158	0.0403161	Co	ENSBTAG00000013145	DDHD2	DDHD2	High	G	A	synonymous_variant	rs718434926
chr27:34124176	1.7375	-0.967135	0.460407	-2.10061	0.0356753	0.0356753	C18:3n3	ENSBTAG00000003509	PLEKHA2	PLEKHA2	Low	G	A	synonymous_variant	rs519821933
chr28:1234367	2.2875	-1.27098	0.422756	-3.0064	0.00264357	0.00264357	C17:0	ENSBTAG00000018857	RAB4A	RAB4A	Low	C	T	synonymous_variant	rs108961398
chr28:1234367	1.9875	-1.27352	0.439821	-2.89554	0.00378508	0.00378508	C10:0	ENSBTAG00000018857	RAB4A	RAB4A	Low	C	T	synonymous_variant	rs108961398
chr28:13207417	1.85	0.919608	0.468585	1.96252	0.0497019	0.0497019	C18:2 trans-11, cis-15	ENSBTAG00000012878	BMS1	BMS1	High	A	T	missense_variant	rs721569232
chr28:13207417	2.0125	-1.98254	0.456845	-4.33963	1.43e-05	1.43e-05	C22:5	ENSBTAG00000012878	BMS1	BMS1	Low	A	T	missense_variant	rs721569232
chr28:1430548	1.725	0.942136	0.465932	2.02204	0.0431718	0.0431718	BFT	ENSBTAG00000004965	NUP133	NUP133	High	G	C	synonymous_variant	rs209149029
chr28:26508995	10.5875	5.49879	1.93102	2.84761	0.00440484	0.0440484	C16:1 cis-9	ENSBTAG00000005666	LRRC20	LRRC20	High	G	C	3_prime_UTR_variant	rs109412707
chr28:28445515	16.3375	-8.47924	2.34426	-3.61702	0.000298011	0.00149005	C18:1 trans-16	ENSBTAG00000005807	MICU1	MICU1	Low	A	G	synonymous_variant	rs134490592
chr28:28445515	15.7	-6.77824	2.59232	-2.61474	0.00892961	0.0446481	C18:3n6	ENSBTAG00000005807	MICU1	MICU1	Low	A	G	synonymous_variant	rs134490592
chr28:29277296	2.075	-1.60087	0.4286	-3.73512	0.000187625	0.000187625	WBSF0	ENSBTAG00000019130	FAM149B1	FAM149B1	Low	C	T	missense_variant	rs720755511
chr28:29615228	493.038	4.6996	2.19547	2.14059	0.0323071	0.0484607	C20:4	ENSBTAG00000033008	MYOZ1	MYOZ1	High	C	T	3_prime_UTR_variant	rs517600866
chr28:29615228	422.538	10.0092	2.9331	3.41249	0.000643722	0.00193117	C22:6	ENSBTAG00000033008	MYOZ1	MYOZ1	High	C	T	3_prime_UTR_variant	rs517600866
chr28:29615228	460.288	7.88141	2.47663	3.18231	0.00146103	0.00365257	C22:5	ENSBTAG00000033008	MYOZ1	MYOZ1	High	C	T	3_prime_UTR_variant	rs517600866
chr28:29615228	558.712	8.68244	2.33431	3.71949	0.000199622	0.000998111	C17:1	ENSBTAG00000033008	MYOZ1	MYOZ1	High	C	T	3_prime_UTR_variant	rs517600866
chr28:29615228	466.637	-8.7214	3.30203	-2.64122	0.00826073	0.0123911	WBSF0	ENSBTAG00000033008	MYOZ1	MYOZ1	Low	C	T	3_prime_UTR_variant	rs517600866
chr28:29615228	580.837	10.4218	1.84171	5.65874	1.52e-08	4.57e-08	C20:2	ENSBTAG00000033008	MYOZ1	MYOZ1	High	C	T	3_prime_UTR_variant	rs517600866
chr28:29615316	230.062	15.821	5.83415	2.71179	0.00669203	0.0203708	IMF	ENSBTAG00000033008	MYOZ1	MYOZ1	High	C	A	3_prime_UTR_variant	rs717659181
chr28:29615316	248.963	15.3647	5.83323	2.63399	0.00843876	0.0421938	Ar	ENSBTAG00000033008	MYOZ1	MYOZ1	High	C	A	3_prime_UTR_variant	rs717659181
chr28:29615346	626.05	-8.19715	2.95492	-2.77407	0.005536	0.0123911	WBSF0	ENSBTAG00000033008	MYOZ1	MYOZ1	Low	T	C	3_prime_UTR_variant	rs522054479
chr28:29615346	613.562	8.35522	2.28954	3.64929	0.000262962	0.00131481	C22:5	ENSBTAG00000033008	MYOZ1	MYOZ1	High	T	C	3_prime_UTR_variant	rs522054479
chr28:29615346	566.65	8.35875	2.96516	2.81899	0.00481753	0.0072263	C22:6	ENSBTAG00000033008	MYOZ1	MYOZ1	High	T	C	3_prime_UTR_variant	rs522054479
chr28:29615346	661.087	4.99051	2.06354	2.41843	0.0155877	0.0467631	C20:4	ENSBTAG00000033008	MYOZ1	MYOZ1	High	T	C	3_prime_UTR_variant	rs522054479
chr28:29615346	747.212	6.72483	1.9488	3.45075	0.000559039	0.0013976	C17:1	ENSBTAG00000033008	MYOZ1	MYOZ1	High	T	C	3_prime_UTR_variant	rs522054479
chr28:29615346	777.2	8.94472	1.64551	5.43582	5.45e-08	8.18e-08	C20:2	ENSBTAG00000033008	MYOZ1	MYOZ1	High	T	C	3_prime_UTR_variant	rs522054479
chr28:29615572	232.088	15.4351	5.83369	2.64586	0.00814832	0.0203708	IMF	ENSBTAG00000033008	MYOZ1	MYOZ1	High	A	G	synonymous_variant	-
chr28:30848808	1.4	-1.1585	0.516258	-2.24404	0.0248299	0.0496598	C14:1 cis-9	ENSBTAG00000002924	DUSP29	DUSP29	Low	G	A	5_prime_UTR_variant	rs519510897
chr28:33682095	1.825	1.16336	0.453443	2.56562	0.0102992	0.0308975	C18:1 cis-12	ENSBTAG00000013259	POLR3A	POLR3A	High	C	T	missense_variant	rs132996090
chr28:33727961	133.537	13.8201	5.83234	2.36957	0.017809	0.017809	C16:1 cis-9	ENSBTAG00000013264	RPS24	RPS24	High	A	T	synonymous_variant	rs207862019
chr28:33727961	82.6875	-12.6072	5.83324	-2.16127	0.0306742	0.0306742	C18:0	ENSBTAG00000013264	RPS24	RPS24	Low	A	T	synonymous_variant	rs207862019
chr28:43550947	14.325	-5.4002	1.78017	-3.03353	0.00241709	0.00483419	IMF	ENSBTAG00000047155	C28H10orf71	C28H10orf71	Low	C	T	missense_variant	rs526532024
chr28:45663616	2.2375	1.01939	0.440272	2.31536	0.020593	0.020593	SFA	ENSBTAG00000019039	ZNF239	ZNF239	High	A	G	downstream_gene_variant	rs110706882
chr28:45768761	2.15	1.48464	0.434773	3.41475	0.000638401	0.000638401	C18:1 cis-12	ENSBTAG00000012393	AGT	AGT	High	T	C	downstream_gene_variant	rs452894252
chr28:45768761	2.2	1.03107	0.440107	2.34278	0.0191409	0.0191409	C16:1 cis-9	ENSBTAG00000012393	AGT	AGT	High	T	C	downstream_gene_variant	rs452894252
chr28:45768761	2.2625	1.07453	0.438597	2.44992	0.0142889	0.0142889	n3	ENSBTAG00000012393	AGT	AGT	High	T	C	downstream_gene_variant	rs452894252
chr28:45768761	2.025	-1.79311	0.467764	-3.83337	0.000126401	0.000126401	SFA	ENSBTAG00000012393	AGT	AGT	Low	T	C	downstream_gene_variant	rs452894252
chr28:45768761	1.7875	-1.1465	0.458638	-2.49979	0.0124267	0.0124267	C20:2	ENSBTAG00000012393	AGT	AGT	Low	T	C	downstream_gene_variant	rs452894252
chr28:45795239	2.3	-0.972343	0.435755	-2.2314	0.0256546	0.038482	C20:1	ENSBTAG00000020314	COG2	COG2	Low	A	G	synonymous_variant	rs523523091
chr28:45795239	2.1375	-1.1969	0.435899	-2.74583	0.00603576	0.0181073	SFA	ENSBTAG00000020314	COG2	COG2	Low	A	G	synonymous_variant	rs523523091
chr28:45796357	2.325	1.02252	0.423806	2.41271	0.0158345	0.031669	C20:3n6	ENSBTAG00000020314	COG2	COG2	High	C	T	missense_variant	rs453398193
chr28:45796357	2.375	-1.05135	0.411156	-2.55707	0.0105558	0.0316674	C20:1	ENSBTAG00000020314	COG2	COG2	Low	C	T	missense_variant	rs453398193
chr28:45796357	2.4125	1.08074	0.406318	2.65983	0.0078179	0.0234537	C18:0	ENSBTAG00000020314	COG2	COG2	High	C	T	missense_variant	rs453398193
chr28:9191115	1.6875	-1.39068	0.472371	-2.94403	0.00323967	0.0356364	C20:5	ENSBTAG00000013544	LGALS8	LGALS8	Low	C	A	3_prime_UTR_variant	rs522073093
chr28:9193373	1.7125	-1.5872	0.478681	-3.31578	0.000913862	0.0023484	C22:5	ENSBTAG00000044100	HEATR1	HEATR1	Low	T	C	3_prime_UTR_variant	rs452597664
chr28:9198064	1.5875	-1.57511	0.498101	-3.16224	0.0015656	0.0023484	C22:5	ENSBTAG00000044100	HEATR1	HEATR1	Low	G	A	synonymous_variant	rs526724024
chr28:9198097	1.775	-0.99666	0.458894	-2.17187	0.0298654	0.0298654	PUFA	ENSBTAG00000044100	HEATR1	HEATR1	Low	G	A	synonymous_variant	rs523371766
chr28:9372162	1.5125	1.63765	0.506856	3.231	0.0012336	0.006168	Ca	ENSBTAG00000009696	ACTN2	ACTN2	High	T	G	upstream_gene_variant	rs137480762
chr28:9404376	122.275	-9.26626	2.91671	-3.17695	0.00148831	0.00248051	C18:2 trans-11, cis-15	ENSBTAG00000009696	ACTN2	ACTN2	Low	C	T	downstream_gene_variant	rs136223667
chr28:9404376	87.2625	-13.2438	5.82065	-2.27531	0.0228875	0.0480337	Cr	ENSBTAG00000009696	ACTN2	ACTN2	Low	C	T	downstream_gene_variant	rs136223667
chr28:9404376	102.65	-12.6942	4.88754	-2.59726	0.00939704	0.0125294	IMF	ENSBTAG00000009696	ACTN2	ACTN2	Low	C	T	downstream_gene_variant	rs136223667
chr28:9404376	98.1875	12.5977	5.81889	2.16497	0.03039	0.0421057	Ar	ENSBTAG00000009696	ACTN2	ACTN2	High	C	T	downstream_gene_variant	rs136223667
chr28:9404377	98.15	12.6176	5.81889	2.16839	0.0301288	0.0421057	Ar	ENSBTAG00000009696	ACTN2	ACTN2	High	C	G	downstream_gene_variant	rs519911499
chr28:9404377	102.6	-10.9733	4.16337	-2.63568	0.00839693	0.0125294	IMF	ENSBTAG00000009696	ACTN2	ACTN2	Low	C	G	downstream_gene_variant	rs519911499
chr28:9404377	122.225	-9.30238	2.91658	-3.18948	0.00142527	0.00248051	C18:2 trans-11, cis-15	ENSBTAG00000009696	ACTN2	ACTN2	Low	C	G	downstream_gene_variant	rs519911499
chr28:9404465	130.037	-11.5047	2.9201	-3.93983	8.15e-05	0.00040769	C18:2 trans-11, cis-15	ENSBTAG00000009696	ACTN2	ACTN2	Low	C	T	downstream_gene_variant	rs526670946
chr28:9404465	108.3	12.5088	5.81888	2.1497	0.0315793	0.0421057	Ar	ENSBTAG00000009696	ACTN2	ACTN2	High	C	T	downstream_gene_variant	rs526670946
chr28:9404465	96.775	-8.66509	4.13284	-2.09664	0.0360253	0.0480337	Cr	ENSBTAG00000009696	ACTN2	ACTN2	Low	C	T	downstream_gene_variant	rs526670946
chr28:9405048	81.7	-13.025	5.82066	-2.23771	0.0252398	0.0480337	Cr	ENSBTAG00000009696	ACTN2	ACTN2	Low	G	A	downstream_gene_variant	rs716794750
chr28:9405048	101.375	-14.7409	4.86062	-3.03273	0.00242355	0.00969422	IMF	ENSBTAG00000009696	ACTN2	ACTN2	Low	G	A	downstream_gene_variant	rs716794750
chr28:9551825	2.4625	1.46189	0.406691	3.59461	0.000324879	0.000649758	C18:1 trans-6,7,8,9	ENSBTAG00000012251	MTR	MTR	High	A	G	downstream_gene_variant	rs110570863
chr29:12423602	1.5125	-1.22232	0.529699	-2.30757	0.0210232	0.0210232	C16:0	ENSBTAG00000001391	ANKRD42	ANKRD42	Low	G	A	missense_variant	rs443474520
chr29:28117052	2.4	1.19545	0.403496	2.96274	0.00304919	0.00304919	C20:2	ENSBTAG00000009412	SIAE	SIAE	High	A	G	missense_variant	rs110839952
chr29:28117052	2.4	-1.20159	0.432715	-2.77687	0.00548853	0.00638809	Co	ENSBTAG00000009412	SIAE	SIAE	Low	A	G	missense_variant	rs110839952
chr29:28117056	2.4875	1.20607	0.398523	3.02636	0.00247516	0.00304919	C20:2	ENSBTAG00000009412	SIAE	SIAE	High	T	C	synonymous_variant	rs109425747
chr29:28117056	2.4375	-1.16991	0.428982	-2.72717	0.00638809	0.00638809	Co	ENSBTAG00000009412	SIAE	SIAE	Low	T	C	synonymous_variant	rs109425747
chr29:29552641	2.7625	-0.965653	0.380353	-2.53883	0.0111223	0.0111223	C17:1	ENSBTAG00000020900	RPUSD4	RPUSD4	Low	C	T	3_prime_UTR_variant	rs718200182
chr29:29552641	2.825	-1.29047	0.380805	-3.38878	0.000702031	0.000702031	C10:0	ENSBTAG00000020900	RPUSD4	RPUSD4	Low	C	T	3_prime_UTR_variant	rs718200182
chr29:32995991	2.45	-0.820535	0.400056	-2.05105	0.0402618	0.0402618	n6	ENSBTAG00000003176	JAM3	JAM3	Low	T	C	3_prime_UTR_variant	-
chr29:40417407	2.125	1.03874	0.458065	2.26767	0.0233491	0.0233491	C18:1 cis-13	ENSBTAG00000015745	RAB3IL1	RAB3IL1	High	G	C	3_prime_UTR_variant	rs381480644
chr29:42466252	72.1625	-12.3531	5.83415	-2.11738	0.0342274	0.0342274	C18:1 cis-12	ENSBTAG00000017181	MACROD1	MACROD1	Low	A	G	synonymous_variant	rs717714067
chr29:43614009	71.8	-23.7392	5.83416	-4.069	4.72e-05	4.72e-05	C16:1 cis-9	ENSBTAG00000054514	0	0	Low	G	A	downstream_gene_variant	rs720342352
chr29:43614009	55.7625	12.9296	5.83327	2.21653	0.026655	0.026655	Zn	ENSBTAG00000054514	0	0	High	G	A	downstream_gene_variant	rs720342352
chr29:43615851	94.5875	-15.2671	5.83415	-2.61685	0.00887447	0.00887447	C16:1 cis-9	ENSBTAG00000051191	0	0	Low	C	T	downstream_gene_variant	rs721920763
chr29:45464655	38.5125	-11.5079	5.81628	-1.97856	0.0478654	0.0478654	n6	ENSBTAG00000021776	NDUFV1	NDUFV1	Low	A	G	synonymous_variant	rs524377696
chr29:45464655	34.2375	-12.3699	5.81902	-2.12578	0.0335219	0.0335219	Mg	ENSBTAG00000021776	NDUFV1	NDUFV1	Low	A	G	synonymous_variant	rs524377696
chr29:45561185	29.9625	-13.123	5.83148	-2.25038	0.0244251	0.0244251	Na	ENSBTAG00000012072	NDUFS8	NDUFS8	Low	G	C	synonymous_variant	rs715280362
chr29:45676899	1.9875	1.2954	0.441991	2.93083	0.00338053	0.00338053	C18:1 trans-10,11,12	ENSBTAG00000001185	KMT5B	KMT5B	High	C	T	3_prime_UTR_variant	rs453910009
chr29:45676899	1.825	-1.13687	0.480948	-2.36381	0.018088	0.018088	C17:1	ENSBTAG00000001185	KMT5B	KMT5B	Low	C	T	3_prime_UTR_variant	rs453910009
chr29:45897914	1.8	1.38015	0.461742	2.989	0.00279888	0.00559776	Mg	ENSBTAG00000005903	LRP5	LRP5	High	C	T	synonymous_variant	rs478112460
chr29:46292239	1.7375	0.956067	0.481621	1.9851	0.047133	0.047133	C18:1 cis-12	ENSBTAG00000022185	IGHMBP2	IGHMBP2	High	C	T	3_prime_UTR_variant	rs1115756960
chr3:105390151	2.575	1.78713	0.407521	4.38539	1.16e-05	0.000219983	WBSF7	ENSBTAG00000002644	KCNQ4	KCNQ4	High	A	G	intron_variant	rs477805436
chr3:105390151	2.9	-1.84858	0.386652	-4.78098	1.74e-06	4.36e-05	Zn	ENSBTAG00000002644	KCNQ4	KCNQ4	Low	A	G	intron_variant	rs477805436
chr3:105392354	2.3	1.24922	0.417212	2.99421	0.00275156	0.0261398	WBSF7	ENSBTAG00000002644	KCNQ4	KCNQ4	High	G	C	upstream_gene_variant	rs445434072
chr3:105392478	1.8625	-1.55852	0.457251	-3.40845	0.000653322	0.0150264	PUFA	ENSBTAG00000002644	KCNQ4	KCNQ4	Low	A	G	upstream_gene_variant	rs459189816
chr3:105392836	2.2125	1.4585	0.428522	3.40356	0.000665147	0.0146332	n6	ENSBTAG00000002644	KCNQ4	KCNQ4	High	G	A	upstream_gene_variant	rs526550514
chr3:105393703	1.8875	1.96183	0.469241	4.18086	2.9e-05	0.000755049	C20:2	ENSBTAG00000002644	KCNQ4	KCNQ4	High	T	A	upstream_gene_variant	rs721973800
chr3:106249478	2.3125	1.0086	0.412519	2.44497	0.0144865	0.0289731	C16:1 cis-9	ENSBTAG00000013832	TRIT1	TRIT1	High	C	T	downstream_gene_variant	rs42436896
chr3:106505136	1.775	1.50196	0.481974	3.11626	0.00183162	0.00366324	C10:0	ENSBTAG00000042661	SNORA55	SNORA55	High	C	T	downstream_gene_variant	rs211090507
chr3:106987331	3.0625	1.79938	0.373584	4.81654	1.46e-06	2.92e-06	WBSF0	ENSBTAG00000004715	AKIRIN1	AKIRIN1	High	A	T	3_prime_UTR_variant	rs377904528
chr3:107965904	71.3625	-9.82481	4.87382	-2.01583	0.0438174	0.0438174	S	ENSBTAG00000007300	FHL3	FHL3	Low	C	T	synonymous_variant	rs522632557
chr3:107965904	56.975	-11.5644	5.82163	-1.98646	0.0469818	0.0469818	Zn	ENSBTAG00000007300	FHL3	FHL3	Low	C	T	synonymous_variant	rs522632557
chr3:107965904	82.3	-10.8071	3.02291	-3.57505	0.00035016	0.00035016	IMF	ENSBTAG00000007300	FHL3	FHL3	Low	C	T	synonymous_variant	rs522632557
chr3:107965904	66.0125	7.00903	3.53605	1.98216	0.0474611	0.0474611	C20:5	ENSBTAG00000007300	FHL3	FHL3	High	C	T	synonymous_variant	rs522632557
chr3:107965904	60.7125	10.1277	5.09849	1.98642	0.0469867	0.0469867	C22:5	ENSBTAG00000007300	FHL3	FHL3	High	C	T	synonymous_variant	rs522632557
chr3:107965904	55.0375	12.7835	5.82069	2.19621	0.0280768	0.0280768	n3	ENSBTAG00000007300	FHL3	FHL3	High	C	T	synonymous_variant	rs522632557
chr3:107965904	83.9125	5.89165	2.65205	2.22155	0.0263138	0.0263138	BFT	ENSBTAG00000007300	FHL3	FHL3	High	C	T	synonymous_variant	rs522632557
chr3:107965904	78.7375	9.46652	3.63456	2.60459	0.00919846	0.00919846	C18:1 cis-11	ENSBTAG00000007300	FHL3	FHL3	High	C	T	synonymous_variant	rs522632557
chr3:109436708	21.95	5.91431	2.16876	2.72705	0.00639041	0.0127808	C20:3n6	ENSBTAG00000024097	MRPS15	MRPS15	High	C	T	missense_variant	rs455727237
chr3:110307092	2.25	1.33894	0.430756	3.10836	0.0018813	0.0018813	WBSF0	ENSBTAG00000016694	DSTYK	DSTYK	High	C	T	3_prime_UTR_variant	rs519045180
chr3:110307092	1.4625	1.88034	0.518362	3.62747	0.000286213	0.000286213	C16:1 cis-9	ENSBTAG00000016694	DSTYK	DSTYK	High	C	T	3_prime_UTR_variant	rs519045180
chr3:110835327	3.025	-1.07544	0.362522	-2.96654	0.00301167	0.00451751	C18:1 cis-11	ENSBTAG00000014235	PRKAR2A	PRKAR2A	Low	G	C	5_prime_UTR_variant	rs719317168
chr3:110835329	3.025	-1.07544	0.362522	-2.96654	0.00301167	0.00451751	C18:1 cis-11	ENSBTAG00000014235	PRKAR2A	PRKAR2A	Low	T	C	5_prime_UTR_variant	rs464016320
chr3:113144357	1.9375	1.25477	0.453584	2.76634	0.00566895	0.00566895	C18:2 cis-9, trans-11	ENSBTAG00000020616	DGKD	DGKD	High	C	T	synonymous_variant	rs526382893
chr3:113144357	2.3625	-0.939046	0.414218	-2.26704	0.0233881	0.0467762	C16:1 cis-9	ENSBTAG00000020616	DGKD	DGKD	Low	C	T	synonymous_variant	rs526382893
chr3:113170532	2.05	1.18268	0.437208	2.70507	0.00682891	0.0136578	C20:1	ENSBTAG00000020616	DGKD	DGKD	High	C	T	synonymous_variant	rs449521945
chr3:113170532	1.875	1.0251	0.448755	2.28431	0.0223531	0.0447063	C18:1 cis-9	ENSBTAG00000020616	DGKD	DGKD	High	C	T	synonymous_variant	rs449521945
chr3:113170532	1.5125	-2.00322	0.522757	-3.83203	0.000127089	0.000127089	C20:2	ENSBTAG00000020616	DGKD	DGKD	Low	C	T	synonymous_variant	rs449521945
chr3:113187793	2.0375	-1.21792	0.469357	-2.59487	0.00946265	0.0473132	C18:3n3	ENSBTAG00000000149	USP40	USP40	Low	A	G	missense_variant	rs522402948
chr3:116801940	31.4875	-5.124	1.77371	-2.88887	0.00386635	0.0270644	Na	ENSBTAG00000030190	COL6A3	COL6A3	Low	G	A	synonymous_variant	rs519404627
chr3:116802333	23.725	-5.86608	2.00312	-2.92847	0.0034063	0.0270644	Na	ENSBTAG00000030190	COL6A3	COL6A3	Low	C	T	synonymous_variant	rs526610894
chr3:116802360	25.3125	-6.01209	2.0093	-2.99214	0.0027703	0.0270644	Na	ENSBTAG00000030190	COL6A3	COL6A3	Low	C	T	synonymous_variant	rs518779110
chr3:117213693	31.9125	-7.10128	2.09349	-3.39208	0.000693648	0.00971107	C18:3n6	ENSBTAG00000005354	LRRFIP1	LRRFIP1	Low	C	T	synonymous_variant	rs109317298
chr3:117228018	41.525	-8.0382	2.63582	-3.0496	0.00229146	0.0458292	Na	ENSBTAG00000005354	LRRFIP1	LRRFIP1	Low	T	C	synonymous_variant	rs717068540
chr3:120424683	23.8625	-6.91415	2.33893	-2.95612	0.00311534	0.00934603	C18:3n6	ENSBTAG00000004315	HDLBP	HDLBP	Low	C	T	synonymous_variant	rs714809900
chr3:120751348	1.725	-0.981001	0.490754	-1.99897	0.0456118	0.0456118	BFT	ENSBTAG00000009123	ING5	ING5	Low	T	C	synonymous_variant	rs465257936
chr3:13045850	2.1875	1.21813	0.423408	2.87696	0.00401528	0.00401528	C18:1 total	ENSBTAG00000052866	0	0	High	G	A	downstream_gene_variant	rs133773031
chr3:14642521	2.8625	1.301	0.384338	3.38505	0.000711656	0.000711656	Mg	ENSBTAG00000017574	LMNA	LMNA	High	C	T	downstream_gene_variant	rs522130827
chr3:15376235	4.75	3.54425	1.38178	2.56499	0.010318	0.020636	Mn	ENSBTAG00000014393	CLK2	CLK2	High	C	A	synonymous_variant	rs722176170
chr3:15993922	2.325	1.15526	0.431766	2.67567	0.00745798	0.00745798	SFA	ENSBTAG00000007519	ADAR	ADAR	High	C	T	synonymous_variant	rs516314338
chr3:15993922	1.8375	-1.75537	0.476184	-3.68634	0.000227503	0.000227503	C18:1 trans-6,7,8,9	ENSBTAG00000007519	ADAR	ADAR	Low	C	T	synonymous_variant	rs516314338
chr3:15995993	2.075	0.946807	0.447135	2.11749	0.0342179	0.0342179	C14:1 cis-9	ENSBTAG00000007519	ADAR	ADAR	High	C	T	downstream_gene_variant	rs518172163
chr3:15995993	1.75	1.2493	0.466452	2.67831	0.00739957	0.0147991	C16:0	ENSBTAG00000007519	ADAR	ADAR	High	C	T	downstream_gene_variant	rs518172163
chr3:15996013	2.3625	1.37279	0.426197	3.22102	0.00127736	0.00255472	C14:1 cis-9	ENSBTAG00000007519	ADAR	ADAR	High	T	C	downstream_gene_variant	rs455068327
chr3:16321137	2.3125	1.44315	0.409509	3.52409	0.000424937	0.0123232	PUFA	ENSBTAG00000033217	TPM3	TPM3	High	G	A	upstream_gene_variant	rs720305326
chr3:16343606	2.5375	-1.40776	0.396632	-3.54928	0.000386286	0.000386286	C10:0	ENSBTAG00000004987	MRS2	MRS2	Low	G	A	upstream_gene_variant	rs208279486
chr3:16588030	3.1625	1.38204	0.383231	3.60629	0.000310601	0.000310601	K	ENSBTAG00000006678	GATAD2B	GATAD2B	High	G	A	downstream_gene_variant	rs461609887
chr3:16588030	2.7625	0.838328	0.382987	2.18892	0.0286027	0.0286027	Na	ENSBTAG00000006678	GATAD2B	GATAD2B	High	G	A	downstream_gene_variant	rs461609887
chr3:16746179	2.25	1.64508	0.441221	3.72846	0.000192652	0.000577956	C22:6	ENSBTAG00000005166	CHTOP	CHTOP	High	C	A	intron_variant	rs110584418
chr3:16746179	1.925	1.47944	0.452701	3.26802	0.00108303	0.00324908	C20:4	ENSBTAG00000005166	CHTOP	CHTOP	High	C	A	intron_variant	rs110584418
chr3:20311827	2.125	1.94968	0.444889	4.3824	1.17e-05	1.17e-05	Cu	ENSBTAG00000013946	PRPF3	PRPF3	High	A	C	3_prime_UTR_variant	rs450318068
chr3:2059184	2.15	-1.49361	0.433146	-3.4483	0.000564131	0.00169239	C16:1 cis-9	ENSBTAG00000010775	POGK	POGK	Low	A	G	synonymous_variant	rs134797052
chr3:21892432	1.6	-1.34043	0.481236	-2.78539	0.00534637	0.0267318	C18:1 cis-9	ENSBTAG00000006720	GJA5	GJA5	Low	C	T	synonymous_variant	rs722285009
chr3:22844413	145.488	-10.8418	2.28273	-4.74949	2.04e-06	5.91e-05	C17:0	ENSBTAG00000001564	PDE4DIP	PDE4DIP	Low	G	A	synonymous_variant	rs210135077
chr3:27588522	1.625	1.33922	0.498141	2.68844	0.0071787	0.0430722	Mg	ENSBTAG00000011500	CASQ2	CASQ2	High	C	T	intron_variant	rs381100918
chr3:28566377	3.6875	-0.97601	0.372989	-2.61673	0.00887769	0.0164048	S	ENSBTAG00000015977	SIKE1	SIKE1	Low	A	G	downstream_gene_variant	rs474732328
chr3:28566382	3.6	-0.961538	0.377856	-2.54472	0.0109365	0.0164048	S	ENSBTAG00000015977	SIKE1	SIKE1	Low	C	G	downstream_gene_variant	rs723531012
chr3:28612314	200.7	7.62773	1.55126	4.91711	8.78e-07	1.76e-06	C18:1 cis-11	ENSBTAG00000000678	CSDE1	CSDE1	High	G	A	synonymous_variant	rs438584823
chr3:28612314	171.1	-8.76337	2.26826	-3.86347	0.000111788	0.000223575	Mn	ENSBTAG00000000678	CSDE1	CSDE1	Low	G	A	synonymous_variant	rs438584823
chr3:28612314	196.975	-6.77394	2.78802	-2.42966	0.0151129	0.0302259	Na	ENSBTAG00000000678	CSDE1	CSDE1	Low	G	A	synonymous_variant	rs438584823
chr3:28622093	1.7125	0.9877	0.462703	2.13463	0.0327912	0.0327912	WBSF14	ENSBTAG00000046797	NRAS	NRAS	High	T	C	3_prime_UTR_variant	rs449999394
chr3:31856388	114.888	8.79002	3.04066	2.89083	0.00384227	0.0230536	Cu	ENSBTAG00000006441	ATP5PB	ATP5PB	High	A	G	synonymous_variant	rs41255643
chr3:31856388	102.05	-7.98583	2.28772	-3.49075	0.000481674	0.00289004	C22:6	ENSBTAG00000006441	ATP5PB	ATP5PB	Low	A	G	synonymous_variant	rs41255643
chr3:31856388	86.4375	9.88027	2.70165	3.65713	0.000255057	0.00153035	Mn	ENSBTAG00000006441	ATP5PB	ATP5PB	High	A	G	synonymous_variant	rs41255643
chr3:3191502	1.6875	1.56339	0.491655	3.17985	0.00147349	0.00294698	Co	ENSBTAG00000010009	TMCO1	TMCO1	High	T	G	downstream_gene_variant	rs471818609
chr3:3191538	1.8125	1.25659	0.473955	2.65129	0.0080186	0.0080186	Co	ENSBTAG00000010009	TMCO1	TMCO1	High	C	T	downstream_gene_variant	rs437356855
chr3:33942176	1.6	1.15139	0.495551	2.32345	0.0201552	0.0201552	Ca	ENSBTAG00000014083	AMIGO1	AMIGO1	High	A	T	synonymous_variant	rs523191938
chr3:33968800	41.2125	-12.1675	5.82962	-2.08718	0.0368717	0.0368717	C18:1 trans-16	ENSBTAG00000015470	SYPL2	SYPL2	Low	C	T	3_prime_UTR_variant	rs135488184
chr3:33968800	23.3875	-11.9764	5.83327	-2.05312	0.0400605	0.0400605	Zn	ENSBTAG00000015470	SYPL2	SYPL2	Low	C	T	3_prime_UTR_variant	rs135488184
chr3:34025174	40.3375	-9.40899	2.88874	-3.25712	0.00112549	0.00337646	Cr	ENSBTAG00000020641	PSMA5	PSMA5	Low	G	A	synonymous_variant	rs43706493
chr3:34025174	39.85	-12.8596	4.07011	-3.15951	0.00158035	0.00474106	C18:0	ENSBTAG00000020641	PSMA5	PSMA5	Low	G	A	synonymous_variant	rs43706493
chr3:34025180	45.75	6.49495	2.6207	2.47833	0.0132	0.0396	C14:1 cis-9	ENSBTAG00000020641	PSMA5	PSMA5	High	G	A	synonymous_variant	rs445815639
chr3:34025180	46.4375	-6.95834	2.05571	-3.38488	0.000712085	0.00213626	IMF	ENSBTAG00000020641	PSMA5	PSMA5	Low	G	A	synonymous_variant	rs445815639
chr3:34025180	50.1375	-9.66378	2.45898	-3.93	8.49e-05	0.000254833	Zn	ENSBTAG00000020641	PSMA5	PSMA5	Low	G	A	synonymous_variant	rs445815639
chr3:34176298	15.4625	-7.54931	2.94148	-2.5665	0.0102729	0.0205458	C18:2 trans-11, cis-15	ENSBTAG00000012962	SARS1	SARS1	Low	G	A	synonymous_variant	rs209569587
chr3:34176298	12.2125	-8.54309	3.41951	-2.49834	0.0124776	0.0249553	C20:3n6	ENSBTAG00000012962	SARS1	SARS1	Low	G	A	synonymous_variant	rs209569587
chr3:34176298	17.4	-6.25006	2.38377	-2.62192	0.00874366	0.0174873	Zn	ENSBTAG00000012962	SARS1	SARS1	Low	G	A	synonymous_variant	rs209569587
chr3:34725333	2.2	-1.27826	0.429652	-2.97511	0.00292888	0.00292888	n3	ENSBTAG00000005439	TPM1	TPM1	Low	A	G	downstream_gene_variant	rs476267727
chr3:43111802	72.2125	9.62564	3.19273	3.01486	0.00257101	0.00257101	C18:1 trans-6,7,8,9	ENSBTAG00000015786	LRRC39	LRRC39	High	A	G	synonymous_variant	rs381774954
chr3:43398219	23.4625	15.751	5.82998	2.70173	0.00689807	0.0344904	C22:6	ENSBTAG00000006491	AGL	AGL	High	G	A	synonymous_variant	-
chr3:43410031	44.175	-8.3914	2.35942	-3.55655	0.000375756	0.00450908	Cr	ENSBTAG00000006491	AGL	AGL	Low	G	T	missense_variant	rs385986968
chr3:43410305	30.1625	20.4928	5.82997	3.51508	0.000439628	0.00439628	C22:6	ENSBTAG00000006491	AGL	AGL	High	A	G	missense_variant	rs443152461
chr3:48503622	1.75	1.22588	0.461632	2.65553	0.00791841	0.00791841	C18:1 cis-12	ENSBTAG00000004422	ALG14	ALG14	High	A	G	missense_variant	rs469156041
chr3:60261276	1.6875	-1.10128	0.481508	-2.28715	0.0221871	0.0221871	C18:2 cis-9, trans-11	ENSBTAG00000003322	TTLL7	TTLL7	Low	A	T	downstream_gene_variant	rs433847998
chr3:6210895	30.1125	8.37758	2.2466	3.729	0.000192245	0.00211469	C18:2 trans-11, cis-15	ENSBTAG00000016341	RGS5	RGS5	High	A	C	3_prime_UTR_variant	rs526272745
chr3:6215213	23.7625	7.87962	2.27343	3.46596	0.000528344	0.00290589	C18:2 trans-11, cis-15	ENSBTAG00000016341	RGS5	RGS5	High	G	A	downstream_gene_variant	rs719999506
chr3:62438161	1.2	-1.35553	0.526191	-2.57612	0.0099917	0.0199834	C18:3n3	ENSBTAG00000012305	ADGRL2	ADGRL2	Low	C	T	missense_variant	rs525745065
chr3:65806619	2.0625	1.14593	0.448033	2.55769	0.0105371	0.0421482	C20:4	ENSBTAG00000019733	ADGRL4	ADGRL4	High	G	A	missense_variant	rs472032166
chr3:65806619	1.925	1.08038	0.447628	2.41357	0.0157972	0.0473915	n3	ENSBTAG00000019733	ADGRL4	ADGRL4	High	G	A	missense_variant	rs472032166
chr3:65806619	2.1125	1.03163	0.440296	2.34303	0.0191277	0.0382553	C22:5	ENSBTAG00000019733	ADGRL4	ADGRL4	High	G	A	missense_variant	rs472032166
chr3:74163583	5.3125	-11.4394	5.82763	-1.96297	0.04965	0.04965	C18:2 cis-9, trans-11	ENSBTAG00000002627	ZRANB2	ZRANB2	Low	G	A	3_prime_UTR_variant	-
chr3:87390117	2.1	0.973396	0.419536	2.32017	0.0203316	0.0406631	WBSF0	ENSBTAG00000013961	MYSM1	MYSM1	High	A	C	3_prime_UTR_variant	rs522610049
chr3:91285984	2.55	-1.07608	0.400548	-2.68653	0.00721989	0.0216597	C18:1 cis-9	ENSBTAG00000016990	USP24	USP24	Low	G	A	downstream_gene_variant	rs208372353
chr3:91285984	3.4875	-1.41022	0.345697	-4.07934	4.52e-05	0.000135489	C18:1 cis-11	ENSBTAG00000016990	USP24	USP24	Low	G	A	downstream_gene_variant	rs208372353
chr4:101729285	2.45	-1.27985	0.40733	-3.14206	0.00167767	0.005033	Co	ENSBTAG00000015802	CREB3L2	CREB3L2	Low	G	A	5_prime_UTR_variant	rs437137099
chr4:103528184	2.3	0.981872	0.401866	2.44328	0.0145543	0.0291087	C18:2 trans-11, cis-15	ENSBTAG00000003495	KDM7A	KDM7A	High	C	T	downstream_gene_variant	rs134519980
chr4:10711094	1.925	1.36874	0.445628	3.07149	0.00212996	0.00851985	WBSF0	ENSBTAG00000014255	VPS50	VPS50	High	A	G	missense_variant	rs716523324
chr4:10721215	2.6	-1.65734	0.420445	-3.94186	8.09e-05	8.09e-05	C10:0	ENSBTAG00000014255	VPS50	VPS50	Low	G	A	synonymous_variant	rs435412628
chr4:10721215	3.675	1.94466	0.962166	2.02112	0.0432669	0.0432669	C17:1	ENSBTAG00000014255	VPS50	VPS50	High	G	A	synonymous_variant	rs435412628
chr4:112198922	4.8	0.804895	0.29291	2.74792	0.0059974	0.029987	C10:0	ENSBTAG00000017143	PDIA4	PDIA4	High	A	G	3_prime_UTR_variant	rs461664689
chr4:112232135	1.375	-1.53396	0.515703	-2.9745	0.00293463	0.0381502	C22:6	ENSBTAG00000014768	ZNF786	ZNF786	Low	A	T	missense_variant	rs382299444
chr4:113762284	1.9625	-1.39128	0.454396	-3.06183	0.00219992	0.00219992	C18:1 trans-6,7,8,9	ENSBTAG00000016752	ASB10	ASB10	Low	C	G	upstream_gene_variant	rs443870956
chr4:114086011	1.725	1.35451	0.4591	2.95036	0.00317404	0.00317404	C18:3n3	ENSBTAG00000002917	PRKAG2	PRKAG2	High	C	G	downstream_gene_variant	rs43419160
chr4:114688761	2.8625	-0.855686	0.370965	-2.30665	0.0210744	0.0421488	C18:3n6	ENSBTAG00000024199	KMT2C	KMT2C	Low	T	C	missense_variant	rs211347599
chr4:117439445	2.6375	1.39762	0.390169	3.5821	0.000340847	0.00204508	WBSF0	ENSBTAG00000010243	RBM33	RBM33	High	C	T	synonymous_variant	rs517964837
chr4:117439445	2.05	-1.2069	0.432001	-2.79374	0.0052103	0.0260515	C18:1 trans-6,7,8,9	ENSBTAG00000010243	RBM33	RBM33	Low	C	T	synonymous_variant	rs517964837
chr4:117463328	3.4375	1.21677	0.344641	3.53055	0.000414704	0.000829409	Fe	ENSBTAG00000010243	RBM33	RBM33	High	G	A	downstream_gene_variant	rs210753485
chr4:24546596	2.0375	1.0271	0.427721	2.40133	0.0163356	0.0326713	C18:1 trans-10,11,12	ENSBTAG00000015073	CRPPA	CRPPA	High	T	C	intron_variant	rs211104979
chr4:24546596	1.8125	1.05866	0.455666	2.32333	0.0201613	0.0403226	C18:1 total	ENSBTAG00000015073	CRPPA	CRPPA	High	T	C	intron_variant	rs211104979
chr4:51621702	1.7625	1.6486	0.474316	3.47574	0.00050945	0.00152835	C20:4	ENSBTAG00000006161	MET	MET	High	C	T	downstream_gene_variant	rs211434879
chr4:5325652	2.1625	1.68058	0.440196	3.8178	0.000134648	0.000403944	C20:1	ENSBTAG00000017086	GRB10	GRB10	High	A	G	3_prime_UTR_variant	rs133706989
chr4:54592150	39.2	11.9572	5.82432	2.05297	0.0400753	0.0400753	n3	ENSBTAG00000006733	PPP1R3A	PPP1R3A	High	C	T	downstream_gene_variant	rs211116503
chr4:54592150	40.6375	12.5002	5.81818	2.14847	0.0316762	0.0316762	C10:0	ENSBTAG00000006733	PPP1R3A	PPP1R3A	High	C	T	downstream_gene_variant	rs211116503
chr4:62066796	1.6125	1.57332	0.493422	3.18859	0.00142968	0.00142968	C18:3n3	ENSBTAG00000005785	DPY19L1	DPY19L1	High	G	A	intron_variant	rs521314740
chr4:62068135	2.175	1.6339	0.432907	3.77425	0.000160493	0.000320986	WBSF0	ENSBTAG00000005785	DPY19L1	DPY19L1	High	T	A	3_prime_UTR_variant	rs518069923
chr4:74574092	1.65	-1.84768	0.486776	-3.79575	0.000147196	0.000294391	SFA	ENSBTAG00000013226	HUS1	HUS1	Low	C	G	5_prime_UTR_variant	rs3423094648
chr4:76611428	1.475	-1.34361	0.496012	-2.70883	0.00675216	0.00675216	C18:3n3	ENSBTAG00000052466	0	0	Low	A	C	synonymous_variant	rs110735999
chr4:87868904	2.2625	1.88763	0.428373	4.4065	1.05e-05	4.2e-05	C18:2 cis-9, trans-11	ENSBTAG00000009334	NDUFA5	NDUFA5	High	C	T	downstream_gene_variant	rs456770289
chr4:87869849	1.9625	-1.76095	0.518071	-3.39906	0.000676187	0.0054095	C22:5	ENSBTAG00000009334	NDUFA5	NDUFA5	Low	G	T	downstream_gene_variant	rs723122725
chr4:87869849	1.7625	-1.83029	0.487564	-3.75396	0.000174065	0.00121846	C12:0	ENSBTAG00000009334	NDUFA5	NDUFA5	Low	G	T	downstream_gene_variant	rs723122725
chr4:87869849	2.0625	1.49689	0.439783	3.40371	0.000664785	0.00531828	C18:0	ENSBTAG00000009334	NDUFA5	NDUFA5	High	G	T	downstream_gene_variant	rs723122725
chr4:87870001	2.175	1.81858	0.444874	4.08786	4.35e-05	0.000435371	C20:3n6	ENSBTAG00000009334	NDUFA5	NDUFA5	High	G	A	downstream_gene_variant	rs440689136
chr4:92820889	63.25	15.9486	5.83288	2.73426	0.00625214	0.00625214	C18:2 cis-9, trans-11	ENSBTAG00000006253	FLNC	FLNC	High	C	T	synonymous_variant	rs520889234
chr4:92820889	99.9	-15.7707	5.83176	-2.70428	0.00684516	0.00684516	C12:0	ENSBTAG00000006253	FLNC	FLNC	Low	C	T	synonymous_variant	rs520889234
chr4:92820889	77.7125	25.9334	5.83326	4.44579	8.76e-06	8.76e-06	C18:1 cis-12	ENSBTAG00000006253	FLNC	FLNC	High	C	T	synonymous_variant	rs520889234
chr4:93364335	1.75	-1.24307	0.460343	-2.70031	0.00692756	0.00692756	REA	ENSBTAG00000007206	STRIP2	STRIP2	Low	C	T	splice_region_variant&synonymous_variant	rs137477165
chr4:97744771	1.8875	-1.59393	0.471333	-3.38174	0.000720276	0.00432166	C15:0	ENSBTAG00000014112	EXOC4	EXOC4	Low	G	A	downstream_gene_variant	rs477010804
chr4:97744771	2	1.20287	0.441991	2.72148	0.00649903	0.0324951	C18:1 trans-10,11,12	ENSBTAG00000014112	EXOC4	EXOC4	High	G	A	downstream_gene_variant	rs477010804
chr5:101817899	2.675	-1.37172	0.390873	-3.50938	0.000449156	0.000449156	C17:1	ENSBTAG00000019669	CD163	CD163	Low	C	T	synonymous_variant	rs483145696
chr5:104297372	2.4125	1.18375	0.402075	2.9441	0.00323892	0.0194335	PUFA	ENSBTAG00000012265	VWF	VWF	High	T	C	synonymous_variant	rs385096897
chr5:104297372	2.5875	1.42539	0.392526	3.63132	0.000281976	0.00253779	C18:2 cis-9,12	ENSBTAG00000012265	VWF	VWF	High	T	C	synonymous_variant	rs385096897
chr5:104297372	3.65	0.925477	0.3495	2.648	0.00809684	0.048581	C22:5	ENSBTAG00000012265	VWF	VWF	High	T	C	synonymous_variant	rs385096897
chr5:106553314	1.7375	-1.44152	0.511868	-2.81619	0.00485966	0.0340176	Zn	ENSBTAG00000049163	UBE2W	UBE2W	Low	G	A	3_prime_UTR_variant	rs135453561
chr5:106554877	2.075	1.34068	0.448715	2.98783	0.00280966	0.0112386	C18:1 trans-10,11,12	ENSBTAG00000049163	UBE2W	UBE2W	High	T	C	3_prime_UTR_variant	rs133642466
chr5:106929171	2.2375	1.13355	0.429472	2.63941	0.0083051	0.0083051	n3	ENSBTAG00000007609	ITFG2	ITFG2	High	T	C	3_prime_UTR_variant	rs718119555
chr5:106929171	2.1	1.36984	0.434409	3.15333	0.00161418	0.00161418	C20:4	ENSBTAG00000007609	ITFG2	ITFG2	High	T	C	3_prime_UTR_variant	rs718119555
chr5:109520718	2.5	1.51234	0.399927	3.78155	0.000155855	0.000467564	C20:2	ENSBTAG00000051118	NOL12	NOL12	High	G	A	missense_variant	rs523046629
chr5:109523612	2.2125	-1.02297	0.431913	-2.36846	0.0178625	0.035725	Mn	ENSBTAG00000051118	NOL12	NOL12	Low	G	A	missense_variant	rs717298163
chr5:109523612	2.725	1.81141	0.392299	4.61743	3.89e-06	1.17e-05	WBSF14	ENSBTAG00000051118	NOL12	NOL12	High	G	A	missense_variant	rs717298163
chr5:109523612	2.2625	1.18979	0.419111	2.83884	0.00452778	0.00905556	C22:6	ENSBTAG00000051118	NOL12	NOL12	High	G	A	missense_variant	rs717298163
chr5:109523612	2.9375	0.902865	0.377085	2.39433	0.0166509	0.0333018	WBSF7	ENSBTAG00000051118	NOL12	NOL12	High	G	A	missense_variant	rs717298163
chr5:109523612	2.675	1.27842	0.387548	3.29873	0.000971228	0.00194246	C18:2 cis-9,12	ENSBTAG00000051118	NOL12	NOL12	High	G	A	missense_variant	rs717298163
chr5:109643821	1.9875	-1.18021	0.443188	-2.663	0.00774468	0.00774468	C18:1 trans-10,11,12	ENSBTAG00000010789	ANKRD54	ANKRD54	Low	G	A	3_prime_UTR_variant	rs382972333
chr5:109643821	2.45	-1.38015	0.404649	-3.41074	0.00064786	0.00194358	n6	ENSBTAG00000010789	ANKRD54	ANKRD54	Low	G	A	3_prime_UTR_variant	rs382972333
chr5:109643821	2.825	-1.05156	0.380198	-2.76582	0.00567798	0.011356	Se	ENSBTAG00000010789	ANKRD54	ANKRD54	Low	G	A	3_prime_UTR_variant	rs382972333
chr5:109643821	2.025	1.157	0.434279	2.66418	0.00771762	0.00771762	C18:1 total	ENSBTAG00000010789	ANKRD54	ANKRD54	High	G	A	3_prime_UTR_variant	rs382972333
chr5:109644126	1.85	1.38908	0.45475	3.0546	0.00225362	0.00450724	C18:2 cis-9,12	ENSBTAG00000010789	ANKRD54	ANKRD54	High	G	A	3_prime_UTR_variant	rs380565528
chr5:109644126	2.325	-1.50126	0.415127	-3.61638	0.000298752	0.000896257	C14:0	ENSBTAG00000010789	ANKRD54	ANKRD54	Low	G	A	3_prime_UTR_variant	rs380565528
chr5:109644436	1.85	1.22923	0.44911	2.73703	0.00619959	0.0185988	C22:5	ENSBTAG00000010789	ANKRD54	ANKRD54	High	C	T	3_prime_UTR_variant	rs207647889
chr5:109644436	1.85	-0.986963	0.448679	-2.19971	0.0278277	0.0417416	n6	ENSBTAG00000010789	ANKRD54	ANKRD54	Low	C	T	3_prime_UTR_variant	rs207647889
chr5:109644436	2.275	1.17971	0.418306	2.8202	0.0047993	0.0143979	C18:1 trans-6,7,8,9	ENSBTAG00000010789	ANKRD54	ANKRD54	High	C	T	3_prime_UTR_variant	rs207647889
chr5:109848547	1.3625	1.09863	0.5073	2.16564	0.0303387	0.0303387	PUFA	ENSBTAG00000015268	PICK1	PICK1	High	T	C	synonymous_variant	rs525035835
chr5:110750056	21.425	-11.4694	5.82343	-1.96953	0.0488922	0.0488922	C18:1 trans-10,11,12	ENSBTAG00000003228	RPL3	RPL3	Low	T	G	missense_variant	rs516259934
chr5:111742176	1.525	1.43142	0.491278	2.91366	0.00357216	0.0107165	C20:3n6	ENSBTAG00000009624	SGSM3	SGSM3	High	C	T	downstream_gene_variant	rs520031239
chr5:111742176	2.075	2.14504	0.474654	4.51917	6.21e-06	1.24e-05	C15:0	ENSBTAG00000009624	SGSM3	SGSM3	High	C	T	downstream_gene_variant	rs520031239
chr5:111746628	2	1.22314	0.452629	2.70231	0.00688591	0.0137718	C18:3n3	ENSBTAG00000002630	MRTFA	MRTFA	High	C	T	synonymous_variant	rs524584648
chr5:111746628	2.5875	1.18268	0.393311	3.00699	0.00263844	0.00527689	C14:0	ENSBTAG00000002630	MRTFA	MRTFA	High	C	T	synonymous_variant	rs524584648
chr5:113827247	2.3125	-1.02367	0.419125	-2.44239	0.0145905	0.0145905	Mg	ENSBTAG00000012030	TTLL1	TTLL1	Low	G	A	3_prime_UTR_variant	rs524524302
chr5:113827247	2.1375	-2.01116	0.451268	-4.45668	8.32e-06	8.32e-06	P	ENSBTAG00000012030	TTLL1	TTLL1	Low	G	A	3_prime_UTR_variant	rs524524302
chr5:119752230	1.85	-1.49454	0.479918	-3.11415	0.00184475	0.0036895	C20:1	ENSBTAG00000051406	0	0	Low	T	C	upstream_gene_variant	rs526297967
chr5:119962970	1.725	-1.22668	0.45921	-2.67128	0.00755637	0.00755637	WBSF7	ENSBTAG00000030180	SHANK3	SHANK3	Low	C	T	synonymous_variant	rs480157563
chr5:18249705	3.775	-0.662514	0.322909	-2.0517	0.0401984	0.0401984	C18:1 trans-6,7,8,9	ENSBTAG00000017549	KITLG	KITLG	Low	T	C	downstream_gene_variant	rs109169503
chr5:28863108	1.6125	1.45966	0.484256	3.01423	0.00257633	0.00257633	BFT	ENSBTAG00000032902	0	0	High	A	T	synonymous_variant	rs383045951
chr5:29220524	2.075	1.08714	0.438316	2.48027	0.0131283	0.0131283	Ca	ENSBTAG00000005246	DIP2B	DIP2B	High	A	G	synonymous_variant	rs209355960
chr5:29788474	1.6875	-1.06308	0.473706	-2.24419	0.0248205	0.0496409	C16:0	ENSBTAG00000000808	COX14	COX14	Low	G	C	upstream_gene_variant	rs210649208
chr5:29790812	41.35	-13.61	5.83145	-2.3339	0.0196008	0.024946	C20:4	ENSBTAG00000016296	GPD1	GPD1	Low	T	C	missense_variant	rs134535828
chr5:29790812	47.125	-13.9916	5.83236	-2.39895	0.0164421	0.0328842	Ca	ENSBTAG00000016296	GPD1	GPD1	Low	T	C	missense_variant	rs134535828
chr5:29792041	29.4125	-13.0755	5.83147	-2.24224	0.024946	0.024946	C20:4	ENSBTAG00000016296	GPD1	GPD1	Low	G	A	synonymous_variant	rs109634396
chr5:30115273	57.4875	13.4295	5.82966	2.30365	0.0212424	0.0424849	C14:1 cis-9	ENSBTAG00000018588	TMBIM6	TMBIM6	High	G	A	synonymous_variant	rs211462222
chr5:30121475	32.85	-13.7081	5.83055	-2.35109	0.0187186	0.0187186	C18:1 cis-9	ENSBTAG00000018588	TMBIM6	TMBIM6	Low	T	C	synonymous_variant	rs210297235
chr5:46120421	1.8	1.19543	0.463839	2.57725	0.00995908	0.0398363	C20:3n6	ENSBTAG00000007256	DYRK2	DYRK2	High	C	T	downstream_gene_variant	rs476409103
chr5:46120421	2.4	1.17712	0.422024	2.78922	0.0052835	0.021134	C22:5	ENSBTAG00000007256	DYRK2	DYRK2	High	C	T	downstream_gene_variant	rs476409103
chr5:57052447	1.9875	-1.37851	0.449348	-3.0678	0.00215643	0.00215643	Na	ENSBTAG00000004371	CS	CS	Low	C	T	intron_variant	rs383617532
chr5:57571276	1.875	0.988013	0.442209	2.23427	0.0254654	0.0254654	C20:4	ENSBTAG00000012896	METTL7B	METTL7B	High	T	C	downstream_gene_variant	rs519437438
chr5:65450127	196.012	-14.4925	5.83005	-2.48582	0.0129252	0.0387757	C18:3n6	ENSBTAG00000011392	MYBPC1	MYBPC1	Low	G	A	synonymous_variant	rs465392072
chr5:65450127	431.425	10.3677	3.47109	2.98688	0.00281838	0.0112735	C18:1 cis-12	ENSBTAG00000011392	MYBPC1	MYBPC1	High	G	A	synonymous_variant	rs465392072
chr5:65450127	291.55	-15.6544	5.82378	-2.68802	0.00718777	0.0287511	C18:0	ENSBTAG00000011392	MYBPC1	MYBPC1	Low	G	A	synonymous_variant	rs465392072
chr5:65615663	2.1125	1.19115	0.437336	2.72365	0.00645654	0.0129131	C14:0	ENSBTAG00000019409	GNPTAB	GNPTAB	High	C	T	synonymous_variant	rs134410196
chr5:67663872	1.9	2.04312	0.461535	4.42678	9.56e-06	9.56e-06	C20:3n6	ENSBTAG00000000925	GLT8D2	GLT8D2	High	A	G	synonymous_variant	rs462051209
chr5:67663872	2.3375	1.23749	0.414553	2.98513	0.00283461	0.00283461	PUFA	ENSBTAG00000000925	GLT8D2	GLT8D2	High	A	G	synonymous_variant	rs462051209
chr5:70881046	1.6125	-1.08031	0.470632	-2.29545	0.0217071	0.0217071	C22:5	ENSBTAG00000027064	BTBD11	BTBD11	Low	C	T	synonymous_variant	rs441604976
chr5:71110536	1.725	-1.64855	0.470526	-3.50364	0.000458947	0.000458947	C20:3n6	ENSBTAG00000020634	FBXO7	FBXO7	Low	G	A	synonymous_variant	rs717680991
chr5:74749926	16.0125	-9.71973	3.48295	-2.79066	0.00526008	0.0382457	C12:0	ENSBTAG00000010402	MYH9	MYH9	Low	G	A	synonymous_variant	rs522208956
chr5:74750771	17.0375	-9.71648	3.49722	-2.77834	0.00546367	0.0382457	C12:0	ENSBTAG00000010402	MYH9	MYH9	Low	G	A	synonymous_variant	rs385435685
chr5:74890387	24.525	13.2004	5.81815	2.26884	0.0232781	0.0232781	Cu	ENSBTAG00000000014	TXN2	TXN2	High	T	A	synonymous_variant	rs1114231736
chr5:78920581	2.125	-0.854581	0.433185	-1.97279	0.0485198	0.0485198	C18:1 total	ENSBTAG00000014106	IPO8	IPO8	Low	C	T	3_prime_UTR_variant	rs133207483
chr5:80052556	1.9	-1.15159	0.46188	-2.49327	0.0126572	0.0126572	C14:1 cis-9	ENSBTAG00000005370	TMTC1	TMTC1	Low	G	A	synonymous_variant	rs451902367
chr5:80052556	1.875	1.02382	0.479849	2.13363	0.0328732	0.0328732	C18:0	ENSBTAG00000005370	TMTC1	TMTC1	High	G	A	synonymous_variant	rs451902367
chr5:87558489	2	1.24293	0.437793	2.83908	0.00452442	0.00678663	C22:6	ENSBTAG00000005833	ETNK1	ETNK1	High	C	T	downstream_gene_variant	rs718244808
chr5:87558489	2.875	1.37063	0.382906	3.57955	0.000344189	0.000516283	C20:3n6	ENSBTAG00000005833	ETNK1	ETNK1	High	C	T	downstream_gene_variant	rs718244808
chr5:87558491	2	1.24293	0.437793	2.83908	0.00452442	0.00678663	C22:6	ENSBTAG00000005833	ETNK1	ETNK1	High	C	T	downstream_gene_variant	rs722710250
chr5:87558491	2.875	1.37063	0.382906	3.57955	0.000344189	0.000516283	C20:3n6	ENSBTAG00000005833	ETNK1	ETNK1	High	C	T	downstream_gene_variant	rs722710250
chr5:87558603	1.8375	0.962616	0.451546	2.13183	0.0330212	0.0330212	C22:6	ENSBTAG00000005833	ETNK1	ETNK1	High	G	C	downstream_gene_variant	rs449053756
chr5:87558603	2.5375	1.28009	0.402671	3.17899	0.00147788	0.00443362	C20:4	ENSBTAG00000005833	ETNK1	ETNK1	High	G	C	downstream_gene_variant	rs449053756
chr5:87558603	1.9	-1.12771	0.452233	-2.49365	0.0126438	0.0126438	Cr	ENSBTAG00000005833	ETNK1	ETNK1	Low	G	C	downstream_gene_variant	rs449053756
chr6:104834336	2.1	0.922563	0.425742	2.16695	0.0302385	0.0302385	C18:1 cis-9	ENSBTAG00000003653	LYAR	LYAR	High	G	A	synonymous_variant	rs211385288
chr6:108807114	1.9875	1.36508	0.455096	2.99954	0.0027039	0.00811171	Na	ENSBTAG00000004316	BOD1L1	BOD1L1	High	C	T	missense_variant	rs715100116
chr6:114325765	1.8	-1.5695	0.461424	-3.40142	0.000670371	0.00536297	Co	ENSBTAG00000015926	ABLIM2	ABLIM2	Low	C	T	intron_variant	rs473507964
chr6:15713563	2.025	-1.51118	0.449006	-3.36561	0.000763735	0.00152747	C20:3n6	ENSBTAG00000012537	CASP6	CASP6	Low	T	C	missense_variant	rs43451343
chr6:15713563	2.0125	-1.62505	0.446647	-3.63834	0.000274403	0.000548807	C20:1	ENSBTAG00000012537	CASP6	CASP6	Low	T	C	missense_variant	rs43451343
chr6:15713563	1.8125	1.48111	0.47302	3.13118	0.00174104	0.00348208	WBSF7	ENSBTAG00000012537	CASP6	CASP6	High	T	C	missense_variant	rs43451343
chr6:15713563	2.275	1.03076	0.436249	2.36279	0.0181381	0.0362763	C17:0	ENSBTAG00000012537	CASP6	CASP6	High	T	C	missense_variant	rs43451343
chr6:15714391	2.5375	1.33911	0.399681	3.35044	0.00080683	0.00161366	REA	ENSBTAG00000012537	CASP6	CASP6	High	A	G	synonymous_variant	rs385597556
chr6:15714391	1.6625	0.945995	0.46724	2.02465	0.0429036	0.0429036	WBSF7	ENSBTAG00000012537	CASP6	CASP6	High	A	G	synonymous_variant	rs385597556
chr6:24530810	39.3625	6.73077	1.65764	4.06046	4.9e-05	0.000342838	C15:0	ENSBTAG00000010610	DDIT4L	DDIT4L	High	T	C	3_prime_UTR_variant	rs520422036
chr6:24530810	25.5875	8.85987	3.00236	2.95097	0.00316783	0.019007	Cr	ENSBTAG00000010610	DDIT4L	DDIT4L	High	T	C	3_prime_UTR_variant	rs520422036
chr6:24989237	28.5875	-7.52714	2.60327	-2.89142	0.00383506	0.00958764	C18:1 cis-11	ENSBTAG00000046333-ENSBTAG00000011944	PHLPP1	PHLPP1	Low	G	T	intergenic_region	rs476214580
chr6:24989296	23.5875	-27.9343	5.81912	-4.80043	1.58e-06	7.92e-06	C18:1 cis-15	ENSBTAG00000046333-ENSBTAG00000011944	PHLPP1	PHLPP1	Low	T	C	intergenic_region	rs441798208
chr6:24989296	29.725	-5.80627	2.19037	-2.65082	0.00802976	0.03113	Mg	ENSBTAG00000046333-ENSBTAG00000011944	PHLPP1	PHLPP1	Low	T	C	intergenic_region	rs441798208
chr6:24989296	27.7375	-7.76939	2.59894	-2.98945	0.00279484	0.00958764	C18:1 cis-11	ENSBTAG00000046333-ENSBTAG00000011944	PHLPP1	PHLPP1	Low	T	C	intergenic_region	rs441798208
chr6:24989296	25.9125	-9.93518	4.30781	-2.30632	0.0210928	0.037351	C20:1	ENSBTAG00000046333-ENSBTAG00000011944	PHLPP1	PHLPP1	Low	T	C	intergenic_region	rs441798208
chr6:24990010	36	-7.90145	3.38381	-2.33507	0.0195395	0.037351	C20:1	ENSBTAG00000046333-ENSBTAG00000011944	PHLPP1	PHLPP1	Low	G	C	intergenic_region	rs447335967
chr6:24990010	42.35	-4.30635	1.96753	-2.18871	0.0286178	0.0476964	Mg	ENSBTAG00000046333-ENSBTAG00000011944	PHLPP1	PHLPP1	Low	G	C	intergenic_region	rs447335967
chr6:24990010	33.1125	-9.27359	2.71995	-3.40947	0.000650884	0.00325442	Cr	ENSBTAG00000046333-ENSBTAG00000011944	PHLPP1	PHLPP1	Low	G	C	intergenic_region	rs447335967
chr6:24991266	24.7875	-6.55996	2.37844	-2.75809	0.00581394	0.00968989	C18:1 cis-11	ENSBTAG00000046333-ENSBTAG00000011944	PHLPP1	PHLPP1	Low	T	C	intergenic_region	rs714073843
chr6:24991266	24.1375	-5.34019	2.13687	-2.49907	0.012452	0.03113	Mg	ENSBTAG00000046333-ENSBTAG00000011944	PHLPP1	PHLPP1	Low	T	C	intergenic_region	rs714073843
chr6:24991266	23.5625	-9.81462	4.29837	-2.28334	0.0224106	0.037351	C20:1	ENSBTAG00000046333-ENSBTAG00000011944	PHLPP1	PHLPP1	Low	T	C	intergenic_region	rs714073843
chr6:34715948	1.8	-1.21944	0.46081	-2.64631	0.00813761	0.00813761	Ca	ENSBTAG00000010285	MMRN1	MMRN1	Low	A	G	synonymous_variant	rs436438699
chr6:3579245	38.825	-8.24578	1.96369	-4.19912	2.68e-05	8.04e-05	C18:2 trans-11, cis-15	ENSBTAG00000021746	ANXA5	ANXA5	Low	C	T	synonymous_variant	rs211413547
chr6:3579245	31.5	-11.8204	3.64157	-3.24596	0.00117056	0.00468226	Zn	ENSBTAG00000021746	ANXA5	ANXA5	Low	C	T	synonymous_variant	rs211413547
chr6:36640812	1.575	-1.0128	0.478141	-2.1182	0.0341584	0.0341584	REA	ENSBTAG00000020031	PKD2	PKD2	Low	G	A	synonymous_variant	rs723152375
chr6:56946388	2.375	-1.92395	0.436153	-4.41118	1.03e-05	3.08e-05	C14:1 cis-9	ENSBTAG00000004329	RELL1	RELL1	Low	T	A	3_prime_UTR_variant	rs718704205
chr6:56985840	1.325	1.48238	0.520837	2.84616	0.00442502	0.00442502	n3	ENSBTAG00000004329	RELL1	RELL1	High	G	A	synonymous_variant	rs716874037
chr6:57171487	1.6875	1.22021	0.473957	2.57453	0.0100377	0.0200753	C14:1 cis-9	ENSBTAG00000005773	PGM2	PGM2	High	C	T	synonymous_variant	rs110931535
chr6:57183098	2.2875	0.937327	0.430971	2.17492	0.0296363	0.0296363	n6	ENSBTAG00000005773	PGM2	PGM2	High	A	C	downstream_gene_variant	rs136296086
chr6:58100042	2.2	-1.37234	0.424669	-3.23155	0.00123122	0.00123122	WBSF0	ENSBTAG00000033160	MYOZ1	MYOZ1	Low	G	A	synonymous_variant	rs379788062
chr6:6561302	1.8375	-1.18357	0.454757	-2.60265	0.00925068	0.00925068	C10:0	ENSBTAG00000003619	SEC24D	SEC24D	Low	C	T	synonymous_variant	rs382791305
chr6:6561302	1.7625	1.16455	0.475543	2.4489	0.0143295	0.0143295	C16:1 cis-9	ENSBTAG00000003619	SEC24D	SEC24D	High	C	T	synonymous_variant	rs382791305
chr6:68585574	2.3875	0.84141	0.413718	2.03378	0.0419742	0.0419742	WBSF7	ENSBTAG00000020648	SCFD2	SCFD2	High	A	G	synonymous_variant	rs444293703
chr6:68585574	2.2625	0.949051	0.415796	2.28249	0.0224603	0.0224603	C22:5	ENSBTAG00000020648	SCFD2	SCFD2	High	A	G	synonymous_variant	rs444293703
chr6:69733252	2.2125	-1.57543	0.424519	-3.71111	0.000206356	0.00123813	WBSF0	ENSBTAG00000007173	PDGFRA	PDGFRA	Low	A	C	5_prime_UTR_variant	rs519625846
chr6:69734984	2.3875	-1.83392	0.435026	-4.21566	2.49e-05	0.000124525	n6	ENSBTAG00000007173	PDGFRA	PDGFRA	Low	G	A	synonymous_variant	rs520771997
chr6:71292307	3.0625	-1.17712	0.368271	-3.19634	0.00139182	0.00139182	C20:5	ENSBTAG00000032637	EXOC1	EXOC1	Low	A	G	synonymous_variant	rs208693015
chr6:71292307	2.4875	-1.06869	0.41321	-2.58632	0.00970074	0.0194015	Mn	ENSBTAG00000032637	EXOC1	EXOC1	Low	A	G	synonymous_variant	rs208693015
chr6:71292307	1.675	-1.27574	0.478016	-2.66882	0.00761171	0.00761171	C18:2 cis-9,12	ENSBTAG00000032637	EXOC1	EXOC1	Low	A	G	synonymous_variant	rs208693015
chr6:71292307	2.7375	-0.905067	0.384929	-2.35125	0.0187102	0.0187102	C20:4	ENSBTAG00000032637	EXOC1	EXOC1	Low	A	G	synonymous_variant	rs208693015
chr6:71727173	2.975	0.943396	0.36573	2.57949	0.00989465	0.00989465	C20:4	ENSBTAG00000040398	CRACD	CRACD	High	G	A	synonymous_variant	rs457360253
chr6:71727173	2.6125	1.573	0.408035	3.85506	0.000115701	0.000115701	Ar	ENSBTAG00000040398	CRACD	CRACD	High	G	A	synonymous_variant	rs457360253
chr6:72360742	1.45	-2.12014	0.510874	-4.15003	3.32e-05	3.32e-05	Ca	ENSBTAG00000019362	NOA1A	NOA1A	Low	G	C	missense_variant	rs524775504
chr6:86286568	2.2	-1.90118	0.442156	-4.2998	1.71e-05	6.84e-05	WBSF0	ENSBTAG00000016290	MOB1B	MOB1B	Low	C	G	synonymous_variant	rs524320676
chr6:91224390	2.2625	-1.07508	0.410669	-2.61787	0.00884813	0.0265444	WBSF0	ENSBTAG00000010389	STBD1	STBD1	Low	G	A	downstream_gene_variant	rs208417619
chr6:93649748	1.65	-1.36687	0.490401	-2.78724	0.00531587	0.00531587	Mg	ENSBTAG00000001126	BMP2K	BMP2K	Low	A	C	3_prime_UTR_variant	rs467712588
chr6:93649748	1.55	-1.52728	0.502362	-3.04019	0.0023643	0.0023643	Na	ENSBTAG00000001126	BMP2K	BMP2K	Low	A	C	3_prime_UTR_variant	rs467712588
chr6:97214037	31.425	13.1915	5.83011	2.26265	0.0236571	0.0236571	C15:0	ENSBTAG00000014804	HNRNPDL	HNRNPDL	High	A	G	synonymous_variant	rs721998508
chr7:14847077	1.7125	1.17796	0.467538	2.51949	0.0117524	0.0117524	WBSF0	ENSBTAG00000015721	RAVER1	RAVER1	High	G	A	3_prime_UTR_variant	rs208269391
chr7:14929250	21.0125	8.67733	2.92053	2.97115	0.00296689	0.00296689	C15:0	ENSBTAG00000011699	CDC37	CDC37	High	C	T	synonymous_variant	-
chr7:15450560	2.65	1.13263	0.406261	2.78794	0.00530443	0.00530443	C18:2 cis-9, trans-11	ENSBTAG00000019220	SMARCA4	SMARCA4	High	C	T	synonymous_variant	rs525408420
chr7:1706610	2.3875	1.4706	0.41349	3.55655	0.000375753	0.00150301	C20:5	ENSBTAG00000019868	RUFY1	RUFY1	High	A	G	synonymous_variant	rs207647279
chr7:18622775	1.8875	-1.33885	0.455762	-2.93761	0.00330756	0.00330756	C20:5	ENSBTAG00000001792	MICOS13	MICOS13	Low	C	T	downstream_gene_variant	rs211665970
chr7:18622775	1.6875	1.0505	0.480806	2.18488	0.0288977	0.0288977	C18:0	ENSBTAG00000001792	MICOS13	MICOS13	High	C	T	downstream_gene_variant	rs211665970
chr7:18622775	1.75	-0.900687	0.456631	-1.97246	0.0485568	0.0485568	C16:1 cis-9	ENSBTAG00000001792	MICOS13	MICOS13	Low	C	T	downstream_gene_variant	rs211665970
chr7:18633995	2.3375	-1.78252	0.414206	-4.30347	1.68e-05	1.68e-05	C22:5	ENSBTAG00000007875	SAFB	SAFB	Low	T	G	intron_variant	rs477177696
chr7:19115183	2.15	-1.19428	0.464958	-2.56859	0.0102114	0.0204229	C20:3n6	ENSBTAG00000015487	KDM4B	KDM4B	Low	C	T	synonymous_variant	rs133320565
chr7:19354022	167.988	4.92401	1.37407	3.58352	0.000338994	0.00169497	Ar	ENSBTAG00000003476	FEM1A	FEM1A	High	T	C	3_prime_UTR_variant	rs41605061
chr7:19354022	139.912	6.35831	1.73056	3.67414	0.000238648	0.000397747	C18:2 cis-9,12	ENSBTAG00000003476	FEM1A	FEM1A	High	T	C	3_prime_UTR_variant	rs41605061
chr7:19354428	168.75	4.14891	1.36335	3.04316	0.00234107	0.00390178	Ar	ENSBTAG00000003476	FEM1A	FEM1A	High	A	T	3_prime_UTR_variant	rs383358657
chr7:19354428	136.738	8.2311	1.91252	4.30381	1.68e-05	4.2e-05	C18:2 cis-9,12	ENSBTAG00000003476	FEM1A	FEM1A	High	A	T	3_prime_UTR_variant	rs383358657
chr7:19354552	128.262	8.34995	1.80763	4.61928	3.85e-06	1.93e-05	C18:2 cis-9,12	ENSBTAG00000003476	FEM1A	FEM1A	High	C	T	3_prime_UTR_variant	rs110117779
chr7:19354552	155.338	4.48348	1.32254	3.39006	0.000698763	0.00174691	Ar	ENSBTAG00000003476	FEM1A	FEM1A	High	C	T	3_prime_UTR_variant	rs110117779
chr7:20812190	1.7	-1.27845	0.476797	-2.68132	0.00733313	0.00733313	Zn	ENSBTAG00000012868	0	0	Low	G	C	upstream_gene_variant	rs378935140
chr7:22045087	1.8875	-1.60363	0.471163	-3.40355	0.000665166	0.000665166	Cr	ENSBTAG00000000668	SLC22A5	SLC22A5	Low	T	G	intron_variant	rs137774305
chr7:27377230	2.1375	0.951786	0.427286	2.22752	0.0259128	0.0259128	BFT	ENSBTAG00000014974	GRAMD2B	GRAMD2B	High	C	T	synonymous_variant	rs524782358
chr7:2754685	27.4	-16.6713	5.83153	-2.85881	0.0042523	0.042523	Se	ENSBTAG00000040028-ENSBTAG00000051744	0	0	Low	C	A	intergenic_region	rs1115483419
chr7:2898317	26.725	-5.27659	1.75366	-3.0089	0.00262198	0.0104879	WBSF14	ENSBTAG00000049190-ENSBTAG00000014918	0	0	Low	G	A	intergenic_region	rs720521294
chr7:30401934	1.8875	-1.86244	0.465256	-4.00303	6.25e-05	0.000125072	C17:0	ENSBTAG00000013184	CEP120	CEP120	Low	T	C	missense_variant	rs207950131
chr7:3936686	2.1625	1.2902	0.423188	3.04877	0.00229779	0.0086167	C18:2 cis-9, trans-11	ENSBTAG00000006124	MAU2	MAU2	High	C	T	intron_variant	rs463240937
chr7:3936743	2.0875	1.62498	0.434673	3.73841	0.000185189	0.00277784	C18:2 cis-9, trans-11	ENSBTAG00000006124	MAU2	MAU2	High	G	A	intron_variant	rs718108495
chr7:3936743	1.7875	2.20815	0.48054	4.59515	4.32e-06	5.19e-05	C18:2 cis-9,12	ENSBTAG00000006124	MAU2	MAU2	High	G	A	intron_variant	rs718108495
chr7:3936791	2.4	1.20184	0.40259	2.98528	0.0028332	0.0198324	Ar	ENSBTAG00000006124	MAU2	MAU2	High	A	G	intron_variant	rs721224653
chr7:3936791	1.8625	1.39809	0.451085	3.09939	0.00193916	0.0086167	C18:2 cis-9, trans-11	ENSBTAG00000006124	MAU2	MAU2	High	A	G	intron_variant	rs721224653
chr7:3936791	1.5375	1.97314	0.508597	3.87958	0.000104638	0.000418551	C18:2 cis-9,12	ENSBTAG00000006124	MAU2	MAU2	High	A	G	intron_variant	rs721224653
chr7:3936796	1.8875	1.38137	0.448151	3.08236	0.00205364	0.0086167	C18:2 cis-9, trans-11	ENSBTAG00000006124	MAU2	MAU2	High	G	A	intron_variant	rs715017072
chr7:3936796	1.475	2.02296	0.518122	3.9044	9.45e-05	0.000418551	C18:2 cis-9,12	ENSBTAG00000006124	MAU2	MAU2	High	G	A	intron_variant	rs715017072
chr7:3936796	2.3875	1.23631	0.403735	3.06217	0.00219739	0.0198324	Ar	ENSBTAG00000006124	MAU2	MAU2	High	G	A	intron_variant	rs715017072
chr7:3942402	3.5125	0.884788	0.336315	2.63083	0.00851756	0.0255527	C18:2 cis-9, trans-11	ENSBTAG00000006124	MAU2	MAU2	High	C	T	synonymous_variant	rs721744474
chr7:4185706	2.4125	-1.03168	0.393896	-2.61917	0.00881451	0.0264435	C18:1 cis-11	ENSBTAG00000013288	SUGP2	SUGP2	Low	T	C	synonymous_variant	rs209998672
chr7:43961583	27.7	10.4583	4.21088	2.48364	0.0130046	0.0390138	C18:3n6	ENSBTAG00000038409	MBD3	MBD3	High	C	T	synonymous_variant	rs522809102
chr7:43976732	82.125	11.836	5.81929	2.03393	0.0419583	0.0419583	SFA	ENSBTAG00000008692	UQCR11	UQCR11	High	A	C	splice_region_variant	rs520644484
chr7:43976732	118.312	10.874	3.81984	2.84671	0.0044173	0.0044173	C18:3n6	ENSBTAG00000008692	UQCR11	UQCR11	High	A	C	splice_region_variant	rs520644484
chr7:43976732	102.513	-8.93008	2.51008	-3.55769	0.000374136	0.000374136	PUFA	ENSBTAG00000008692	UQCR11	UQCR11	Low	A	C	splice_region_variant	rs520644484
chr7:43976850	113.675	14.3943	5.81975	2.47335	0.0133853	0.0267706	SFA	ENSBTAG00000008692	UQCR11	UQCR11	High	G	A	synonymous_variant	rs525760436
chr7:43976850	167.463	11.2872	3.85198	2.93024	0.00338696	0.0044173	C18:3n6	ENSBTAG00000008692	UQCR11	UQCR11	High	G	A	synonymous_variant	rs525760436
chr7:43976850	151.262	-9.61103	2.33177	-4.12178	3.76e-05	7.52e-05	PUFA	ENSBTAG00000008692	UQCR11	UQCR11	Low	G	A	synonymous_variant	rs525760436
chr7:43976850	132.4	-11.3692	2.49367	-4.55922	5.13e-06	1.03e-05	C20:5	ENSBTAG00000008692	UQCR11	UQCR11	Low	G	A	synonymous_variant	rs525760436
chr7:45667580	115.112	-9.30895	2.53199	-3.67654	0.000236422	0.000945688	K	ENSBTAG00000013113	VDAC1	VDAC1	Low	G	A	synonymous_variant	rs714548836
chr7:45667580	133.312	-6.88796	2.05273	-3.35551	0.000792195	0.00158439	Na	ENSBTAG00000013113	VDAC1	VDAC1	Low	G	A	synonymous_variant	rs714548836
chr7:45670226	111.213	-6.64484	2.09917	-3.16546	0.00154837	0.00309675	K	ENSBTAG00000013113	VDAC1	VDAC1	Low	A	G	synonymous_variant	rs209450019
chr7:45670226	128.312	-7.95106	2.18278	-3.64263	0.000269869	0.00107948	Na	ENSBTAG00000013113	VDAC1	VDAC1	Low	A	G	synonymous_variant	rs209450019
chr7:47618482	2.5125	-1.34465	0.400637	-3.35629	0.000789964	0.00236989	C20:5	ENSBTAG00000055062	SMAD5	SMAD5	Low	G	A	3_prime_UTR_variant	rs471612339
chr7:47621374	2.25	-1.01361	0.413883	-2.44903	0.0143242	0.0429726	Ar	ENSBTAG00000055062	SMAD5	SMAD5	Low	C	G	3_prime_UTR_variant	rs482149281
chr7:51778697	40.7125	-12.5123	5.82966	-2.14632	0.0318475	0.0318475	C18:1 cis-12	ENSBTAG00000015041	NDUFA2	NDUFA2	Low	A	G	synonymous_variant	rs473970398
chr7:51831930	2.2375	-1.12003	0.423762	-2.64307	0.0082157	0.0082157	C18:3n6	ENSBTAG00000028358	PPME1	PPME1	Low	G	C	upstream_gene_variant	rs133629145
chr7:51831932	2.2375	-1.12003	0.423762	-2.64307	0.0082157	0.0082157	C18:3n6	ENSBTAG00000028358	PPME1	PPME1	Low	A	C	upstream_gene_variant	rs134986738
chr7:52567055	2.0375	-0.906841	0.433757	-2.09066	0.0365582	0.0365582	WBSF0	ENSBTAG00000017349	PCDHGC3	PCDHGC3	Low	A	G	synonymous_variant	rs208854786
chr7:52567055	1.75	-1.33586	0.47766	-2.79667	0.00516324	0.00516324	K	ENSBTAG00000017349	PCDHGC3	PCDHGC3	Low	A	G	synonymous_variant	rs208854786
chr7:52605674	2.2125	1.01807	0.421337	2.41629	0.0156796	0.0156796	C14:1 cis-9	ENSBTAG00000030499	0	0	High	C	T	intron_variant	rs524706787
chr7:52605674	1.9625	1.06075	0.472581	2.24458	0.0247952	0.0247952	C14:0	ENSBTAG00000030499	0	0	High	C	T	intron_variant	rs524706787
chr7:61901331	1.675	1.23228	0.486217	2.53443	0.0112629	0.0450516	C18:2 cis-9,12	ENSBTAG00000001692	NDST1	NDST1	High	G	T	downstream_gene_variant	rs478060747
chr7:61901331	1.9625	1.43352	0.459984	3.11646	0.00183038	0.00915191	C20:3n6	ENSBTAG00000001692	NDST1	NDST1	High	G	T	downstream_gene_variant	rs478060747
chr7:62021347	109.638	5.17858	2.10643	2.45846	0.0139534	0.0279068	C18:1 cis-13	ENSBTAG00000013744	SYNPO	SYNPO	High	T	C	3_prime_UTR_variant	rs207652169
chr7:62021347	93.4375	7.08594	2.94219	2.40839	0.0160231	0.0480693	Se	ENSBTAG00000013744	SYNPO	SYNPO	High	T	C	3_prime_UTR_variant	rs207652169
chr7:62874874	116.625	13.002	5.82735	2.2312	0.0256682	0.0449194	C20:1	ENSBTAG00000014835	SPARC	SPARC	High	A	G	3_prime_UTR_variant	rs211442363
chr7:62875059	74.775	-22.3216	5.83055	-3.82839	0.000128985	0.000581397	C18:1 trans-16	ENSBTAG00000014835	SPARC	SPARC	Low	G	C	3_prime_UTR_variant	rs210566114
chr7:62875059	91.7625	15.4444	5.82694	2.65052	0.00803674	0.0205728	C20:1	ENSBTAG00000014835	SPARC	SPARC	High	G	C	3_prime_UTR_variant	rs210566114
chr7:62875121	71.9125	-21.7303	5.83055	-3.72697	0.000193799	0.000581397	C18:1 trans-16	ENSBTAG00000014835	SPARC	SPARC	Low	G	C	3_prime_UTR_variant	rs208446234
chr7:62875121	84.3125	15.2635	5.82783	2.61907	0.00881691	0.0205728	C20:1	ENSBTAG00000014835	SPARC	SPARC	High	G	C	3_prime_UTR_variant	rs208446234
chr7:62876249	46.3375	18.5695	5.83416	3.18289	0.00145812	0.0102068	C20:1	ENSBTAG00000014835	SPARC	SPARC	High	G	A	synonymous_variant	rs1115255230
chr7:62876249	52.9	-16.4871	5.83388	-2.82609	0.00471203	0.0329842	C10:0	ENSBTAG00000014835	SPARC	SPARC	Low	G	A	synonymous_variant	rs1115255230
chr7:62876249	74.0875	-22.8605	5.83326	-3.91899	8.89e-05	0.000622438	n6	ENSBTAG00000014835	SPARC	SPARC	Low	G	A	synonymous_variant	rs1115255230
chr7:6361988	1.7625	-1.47156	0.471335	-3.12211	0.00179559	0.0107736	K	ENSBTAG00000013614	TMEM38A	TMEM38A	Low	G	A	intron_variant	rs460899927
chr7:6497242	2.15	0.937169	0.426764	2.19599	0.0280927	0.0280927	BFT	ENSBTAG00000005289	CHERP	CHERP	High	C	T	3_prime_UTR_variant	rs525923033
chr7:65700910	2.1	-1.12457	0.43765	-2.56955	0.0101829	0.0407317	WBSF0	ENSBTAG00000034113	GALNT10	GALNT10	Low	G	A	downstream_gene_variant	rs722643814
chr7:7723485	2.075	1.00474	0.4406	2.28038	0.0225849	0.0225849	C18:1 cis-12	ENSBTAG00000010450	WIZ	WIZ	High	G	A	synonymous_variant	rs715506543
chr7:7921157	1.875	1.76124	0.464204	3.79412	0.00014817	0.00059268	C18:1 total	ENSBTAG00000043971	NOTCH3	NOTCH3	High	C	T	synonymous_variant	rs715335707
chr7:7921157	1.95	1.92799	0.466303	4.13463	3.56e-05	0.000177761	C18:1 cis-9	ENSBTAG00000043971	NOTCH3	NOTCH3	High	C	T	synonymous_variant	rs715335707
chr7:81263969	258.95	6.52132	1.59053	4.1001	4.13e-05	0.000103243	K	ENSBTAG00000001003	CKMT2	CKMT2	High	T	C	synonymous_variant	rs523258384
chr7:81263969	226.1	6.63783	1.78922	3.70991	0.000207335	0.00041467	S	ENSBTAG00000001003	CKMT2	CKMT2	High	T	C	synonymous_variant	rs523258384
chr7:81263969	261.863	5.17935	1.5529	3.33527	0.000852177	0.00255653	Zn	ENSBTAG00000001003	CKMT2	CKMT2	High	T	C	synonymous_variant	rs523258384
chr7:81263990	272.825	6.45391	1.57243	4.10442	4.05e-05	0.000103243	K	ENSBTAG00000001003	CKMT2	CKMT2	High	T	C	synonymous_variant	rs516511797
chr7:81263990	211.387	5.12105	1.79924	2.84623	0.00442405	0.0221203	C18:1 cis-11	ENSBTAG00000001003	CKMT2	CKMT2	High	T	C	synonymous_variant	rs516511797
chr7:81263990	182.963	7.85935	2.51965	3.11923	0.00181326	0.00906631	Cr	ENSBTAG00000001003	CKMT2	CKMT2	High	T	C	synonymous_variant	rs516511797
chr7:81263990	276.175	5.55014	1.59847	3.47215	0.000516302	0.00255653	Zn	ENSBTAG00000001003	CKMT2	CKMT2	High	T	C	synonymous_variant	rs516511797
chr7:81263990	239.525	7.54326	1.89383	3.98308	6.8e-05	0.000272115	S	ENSBTAG00000001003	CKMT2	CKMT2	High	T	C	synonymous_variant	rs516511797
chr7:82015536	2.45	1.44088	0.414869	3.4731	0.000514477	0.000514477	BFT	ENSBTAG00000038117	ATG10	ATG10	High	A	C	missense_variant	rs519243331
chr7:82910998	2.2375	-2.2333	0.437563	-5.10395	3.33e-07	2.33e-06	C20:5	ENSBTAG00000039591	TMEM167A	TMEM167A	Low	T	G	downstream_gene_variant	rs520123753
chr7:82910999	2.2375	-2.2333	0.437563	-5.10395	3.33e-07	2.33e-06	C20:5	ENSBTAG00000039591	TMEM167A	TMEM167A	Low	T	G	downstream_gene_variant	rs527010666
chr7:82911182	1.825	1.77265	0.464422	3.81689	0.000135142	0.00229742	S	ENSBTAG00000039591	TMEM167A	TMEM167A	High	A	G	downstream_gene_variant	rs518502732
chr7:82911325	2.1375	-1.39457	0.429886	-3.24404	0.00117846	0.01532	C18:2 cis-9, trans-11	ENSBTAG00000039591	TMEM167A	TMEM167A	Low	G	A	downstream_gene_variant	rs520168130
chr7:82911346	1.95	1.36464	0.4584	2.97695	0.00291129	0.049492	WBSF0	ENSBTAG00000039591	TMEM167A	TMEM167A	High	G	A	downstream_gene_variant	rs476851299
chr7:82912390	2.6375	1.28457	0.389325	3.29947	0.000968681	0.00823379	S	ENSBTAG00000039591	TMEM167A	TMEM167A	High	T	A	downstream_gene_variant	rs719033922
chr7:906802	2.0875	-2.30894	0.468428	-4.92914	8.26e-07	8.26e-07	C22:5	ENSBTAG00000002215	GFPT2	GFPT2	Low	C	G	synonymous_variant	rs43495403
chr8:102832321	1.7125	1.34155	0.465713	2.88062	0.00396889	0.0119067	C18:1 trans-10,11,12	ENSBTAG00000004499	RGS3	RGS3	High	G	A	3_prime_UTR_variant	rs522635359
chr8:10594634	2.4625	-1.12032	0.41178	-2.72069	0.00651464	0.0325732	K	ENSBTAG00000002730	ELP3	ELP3	Low	G	A	3_prime_UTR_variant	rs523019313
chr8:10594634	2.3	-1.26348	0.418807	-3.01686	0.00255407	0.0127703	C20:5	ENSBTAG00000002730	ELP3	ELP3	Low	G	A	3_prime_UTR_variant	rs523019313
chr8:10873462	1.85	-1.68723	0.482017	-3.50036	0.000464638	0.00278783	Cu	ENSBTAG00000019636	SCARA5	SCARA5	Low	G	C	synonymous_variant	rs379552104
chr8:10873462	1.7375	1.52786	0.478177	3.19517	0.00139748	0.00838491	Mg	ENSBTAG00000019636	SCARA5	SCARA5	High	G	C	synonymous_variant	rs379552104
chr8:10873462	1.45	-1.6823	0.523485	-3.21366	0.00131054	0.00786327	BFT	ENSBTAG00000019636	SCARA5	SCARA5	Low	G	C	synonymous_variant	rs379552104
chr8:10873462	1.4875	1.53104	0.53059	2.88554	0.00390743	0.027352	Zn	ENSBTAG00000019636	SCARA5	SCARA5	High	G	C	synonymous_variant	rs379552104
chr8:10873462	1.875	1.50711	0.470186	3.20534	0.00134902	0.00809411	K	ENSBTAG00000019636	SCARA5	SCARA5	High	G	C	synonymous_variant	rs379552104
chr8:11185141	43.6875	-10.9055	4.16752	-2.61677	0.00887651	0.0355061	K	ENSBTAG00000005574	CLU	CLU	Low	G	A	synonymous_variant	rs526059916
chr8:11185141	51.775	-7.7649	2.61418	-2.9703	0.00297511	0.0119004	Na	ENSBTAG00000005574	CLU	CLU	Low	G	A	synonymous_variant	rs526059916
chr8:11185141	46.175	-10.0814	3.56192	-2.83034	0.00464988	0.0185995	Mg	ENSBTAG00000005574	CLU	CLU	Low	G	A	synonymous_variant	rs526059916
chr8:1636685	1.275	1.06152	0.527866	2.01097	0.0443285	0.0443285	Se	ENSBTAG00000020130	CLCN3	CLCN3	High	C	A	3_prime_UTR_variant	rs717381237
chr8:22872809	1.7125	2.16245	0.49185	4.39656	1.1e-05	2.75e-05	PUFA	ENSBTAG00000012375	KLHL9	KLHL9	High	T	G	upstream_gene_variant	rs720062374
chr8:22872810	1.7125	2.16245	0.49185	4.39656	1.1e-05	2.75e-05	PUFA	ENSBTAG00000012375	KLHL9	KLHL9	High	G	A	upstream_gene_variant	rs721834058
chr8:22872852	1.7625	1.46894	0.473282	3.10374	0.00191091	0.00318485	PUFA	ENSBTAG00000012375	KLHL9	KLHL9	High	T	C	upstream_gene_variant	rs716097302
chr8:31106290	1.45	1.05705	0.503218	2.10059	0.0356773	0.0356773	C20:1	ENSBTAG00000043961	MPDZ	MPDZ	High	C	T	synonymous_variant	rs721709744
chr8:38343740	1.7375	1.0174	0.4736	2.14823	0.0316952	0.0316952	C22:6	ENSBTAG00000020815	UHRF2	UHRF2	High	A	G	synonymous_variant	rs460968215
chr8:38343740	2.5375	1.24535	0.396551	3.14045	0.0016869	0.0016869	WBSF0	ENSBTAG00000020815	UHRF2	UHRF2	High	A	G	synonymous_variant	rs460968215
chr8:39817427	9.7375	11.0437	3.21715	3.43275	0.000597485	0.00358491	Ar	ENSBTAG00000017147	AK3	AK3	High	A	T	3_prime_UTR_variant	rs470985689
chr8:43507978	1.6375	1.03774	0.478976	2.16657	0.0302675	0.0302675	C17:0	ENSBTAG00000008062	DMRT2	DMRT2	High	G	A	synonymous_variant	rs525821095
chr8:46585607	25.7	12.1046	5.05383	2.39513	0.0166144	0.0166144	WBSF14	ENSBTAG00000016229	KLF9	KLF9	High	T	G	downstream_gene_variant	rs448492400
chr8:52763476	1.725	0.989858	0.469908	2.10649	0.0351615	0.0351615	C20:2	ENSBTAG00000012991	PRUNE2	PRUNE2	High	C	T	missense_variant	rs133220402
chr8:52763476	1.9625	1.26916	0.441671	2.87353	0.00405908	0.00405908	WBSF0	ENSBTAG00000012991	PRUNE2	PRUNE2	High	C	T	missense_variant	rs133220402
chr8:59342888	3.275	-1.0282	0.349041	-2.94579	0.0032213	0.0096639	Cr	ENSBTAG00000015005	FANCG	FANCG	Low	C	G	missense_variant	rs720823593
chr8:61619608	1.9125	1.7387	0.466663	3.72582	0.000194683	0.00077873	n6	ENSBTAG00000012243	POLR1E	POLR1E	High	C	T	synonymous_variant	rs1114221518
chr8:61619631	2.2625	0.927752	0.427337	2.17101	0.0299306	0.0448959	WBSF0	ENSBTAG00000012243	POLR1E	POLR1E	High	C	A	missense_variant	-
chr8:61619631	2.1875	-1.38295	0.431941	-3.20171	0.00136613	0.00273225	BFT	ENSBTAG00000012243	POLR1E	POLR1E	Low	C	A	missense_variant	-
chr8:61619631	1.6	1.17103	0.487109	2.40405	0.0162147	0.0162147	Cr	ENSBTAG00000012243	POLR1E	POLR1E	High	C	A	missense_variant	-
chr8:61619632	2.2625	0.927752	0.427337	2.17101	0.0299306	0.0448959	WBSF0	ENSBTAG00000012243	POLR1E	POLR1E	High	A	G	synonymous_variant	-
chr8:61619632	1.6	1.17103	0.487109	2.40405	0.0162147	0.0162147	Cr	ENSBTAG00000012243	POLR1E	POLR1E	High	A	G	synonymous_variant	-
chr8:61619632	2.1875	-1.38295	0.431941	-3.20171	0.00136613	0.00273225	BFT	ENSBTAG00000012243	POLR1E	POLR1E	Low	A	G	synonymous_variant	-
chr8:62813747	1.9125	1.53742	0.453358	3.39117	0.000695938	0.000695938	C16:1 cis-9	ENSBTAG00000014722	NAGK	NAGK	High	C	T	3_prime_UTR_variant	rs137758136
chr8:62813747	1.7125	1.25218	0.478728	2.61564	0.0089061	0.0089061	C20:5	ENSBTAG00000014722	NAGK	NAGK	High	C	T	3_prime_UTR_variant	rs137758136
chr8:62813747	1.825	1.07084	0.458398	2.33606	0.0194882	0.0194882	PUFA	ENSBTAG00000014722	NAGK	NAGK	High	C	T	3_prime_UTR_variant	rs137758136
chr8:62813747	2.1	1.53495	0.441695	3.47513	0.000510598	0.000510598	n3	ENSBTAG00000014722	NAGK	NAGK	High	C	T	3_prime_UTR_variant	rs137758136
chr8:62813747	1.775	1.14297	0.46637	2.45077	0.014255	0.014255	C20:1	ENSBTAG00000014722	NAGK	NAGK	High	C	T	3_prime_UTR_variant	rs137758136
chr8:62813747	2.225	-1.00431	0.416581	-2.41083	0.0159163	0.0159163	REA	ENSBTAG00000014722	NAGK	NAGK	Low	C	T	3_prime_UTR_variant	rs137758136
chr8:63210630	3.0375	1.03274	0.360128	2.86771	0.00413453	0.00826906	C14:0	ENSBTAG00000019023	NANS	NANS	High	T	G	synonymous_variant	rs133258433
chr8:63210630	2.8625	-0.876005	0.38443	-2.27871	0.0226843	0.0453686	C18:2 cis-9, trans-11	ENSBTAG00000019023	NANS	NANS	Low	T	G	synonymous_variant	rs133258433
chr8:65268715	1.8625	-1.01341	0.45256	-2.23929	0.0251372	0.0251372	C16:1 cis-9	ENSBTAG00000009806	INVS	INVS	Low	A	G	synonymous_variant	rs447445096
chr8:69728962	2.0875	-1.0987	0.43632	-2.51811	0.0117986	0.0117986	C18:1 cis-13	ENSBTAG00000019225	SLC39A14	SLC39A14	Low	C	T	3_prime_UTR_variant	rs716546321
chr8:69919404	2.4625	0.815055	0.391268	2.08311	0.0372411	0.0372411	C16:1 cis-9	ENSBTAG00000005470	BIN3	BIN3	High	C	G	downstream_gene_variant	rs715133737
chr8:69919404	1.975	-1.07904	0.449731	-2.3993	0.0164264	0.0164264	C20:5	ENSBTAG00000005470	BIN3	BIN3	Low	C	G	downstream_gene_variant	rs715133737
chr8:70552097	1.4875	1.35345	0.507928	2.66466	0.00770673	0.00770673	C20:4	ENSBTAG00000006768	ENTPD4	ENTPD4	High	T	C	3_prime_UTR_variant	rs210844215
chr8:75046796	11.75	-5.47696	2.27	-2.41275	0.0158325	0.0474974	C18:1 trans-16	ENSBTAG00000012383	CHMP5	CHMP5	Low	C	T	3_prime_UTR_variant	rs475389926
chr8:75102715	1.5125	1.42893	0.503312	2.83906	0.00452463	0.0180985	C20:2	ENSBTAG00000012385	NFX1	NFX1	High	G	A	synonymous_variant	rs525961104
chr8:75107617	1.725	1.51856	0.477916	3.17746	0.00148571	0.00297143	WBSF0	ENSBTAG00000012385	NFX1	NFX1	High	C	T	synonymous_variant	rs517915039
chr8:75109893	2.1125	-0.996014	0.43913	-2.26815	0.0233201	0.0233201	WBSF0	ENSBTAG00000012385	NFX1	NFX1	Low	C	T	synonymous_variant	rs526750369
chr8:7586449	19.95	-11.8693	5.82438	-2.03786	0.0415639	0.0419482	C18:1 cis-12	ENSBTAG00000012442	CTSB	CTSB	Low	A	C	3_prime_UTR_variant	rs453156910
chr8:7586449	24.8125	-21.7153	5.82479	-3.72809	0.000192935	0.000251845	Ca	ENSBTAG00000012442	CTSB	CTSB	Low	A	C	3_prime_UTR_variant	rs453156910
chr8:7586720	23.5875	-21.3247	5.82583	-3.66038	0.000251845	0.000251845	Ca	ENSBTAG00000012442	CTSB	CTSB	Low	G	A	3_prime_UTR_variant	rs516048436
chr8:7586720	19.5375	-11.847	5.82437	-2.03403	0.0419482	0.0419482	C18:1 cis-12	ENSBTAG00000012442	CTSB	CTSB	Low	G	A	3_prime_UTR_variant	rs516048436
chr8:78123597	1.625	-1.42237	0.487616	-2.917	0.00353421	0.00353421	C18:0	ENSBTAG00000010647	NTRK2	NTRK2	Low	C	T	downstream_gene_variant	rs522926439
chr8:78123598	1.625	-1.42237	0.487616	-2.917	0.00353421	0.00353421	C18:0	ENSBTAG00000010647	NTRK2	NTRK2	Low	C	T	downstream_gene_variant	rs516542945
chr8:79517867	2.5625	-0.894556	0.395618	-2.26116	0.0237493	0.0237493	C18:1 cis-11	ENSBTAG00000001737	TUT7	TUT7	Low	G	A	synonymous_variant	rs137053943
chr8:81040563	243.675	11.1565	1.97604	5.64588	1.64e-08	1.31e-07	C18:1 trans-16	ENSBTAG00000019554	FBP2	FBP2	High	T	C	synonymous_variant	rs132777464
chr8:81045843	243.637	-10.7733	2.33621	-4.61142	4e-06	3.2e-05	C17:0	ENSBTAG00000019554	FBP2	FBP2	Low	G	A	synonymous_variant	rs41570320
chr8:81045843	197.75	8.31814	2.71304	3.06599	0.00216954	0.0173563	C14:1 cis-9	ENSBTAG00000019554	FBP2	FBP2	High	G	A	synonymous_variant	rs41570320
chr8:83556102	10.7	0.416343	0.211116	1.97211	0.0485975	0.0485975	WBSF14	ENSBTAG00000017077	CTSV	CTSV	High	G	A	synonymous_variant	rs520808104
chr8:84956874	5.2875	2.87591	1.0209	2.81704	0.00484687	0.0193875	C16:1 cis-9	ENSBTAG00000012922	PHF2	PHF2	High	C	A	synonymous_variant	rs520681262
chr8:90099507	1.825	1.09249	0.479574	2.27805	0.0227239	0.0340858	C18:1 trans-6,7,8,9	ENSBTAG00000025756	0	0	High	C	T	synonymous_variant	rs722818427
chr8:90104265	1.65	1.50422	0.48796	3.08267	0.00205151	0.00615454	C18:1 trans-6,7,8,9	ENSBTAG00000025756	0	0	High	A	G	3_prime_UTR_variant	rs721769727
chr8:91278257	2.675	1.06127	0.388578	2.73117	0.00631103	0.0252441	C18:2 cis-9, trans-11	ENSBTAG00000009516	RNF20	RNF20	High	A	G	synonymous_variant	rs524710614
chr8:95338775	1.7375	-1.27032	0.458746	-2.76911	0.00562102	0.0281051	C12:0	ENSBTAG00000013420	FSD1L	FSD1L	Low	A	G	downstream_gene_variant	rs471733466
chr8:95341127	1.775	1.36421	0.469617	2.90494	0.00367326	0.00367326	Co	ENSBTAG00000013420-ENSBTAG00000010247	FSD1L	FSD1L	High	G	A	intergenic_region	rs443079522
chr8:95341127	2.325	-0.93625	0.401797	-2.33016	0.0197979	0.0197979	C22:5	ENSBTAG00000013420-ENSBTAG00000010247	FSD1L	FSD1L	Low	G	A	intergenic_region	rs443079522
chr8:97176027	1.5375	-1.06734	0.503841	-2.11841	0.03414	0.03414	Co	ENSBTAG00000020355	KLF4	KLF4	Low	C	T	intron_variant	rs109839900
chr8:98927955	1.8875	1.04006	0.461834	2.25202	0.0243208	0.0486416	C20:2	ENSBTAG00000018841	PTPN3	PTPN3	High	A	C	3_prime_UTR_variant	rs523627620
chr8:99932515	1.875	-1.448	0.462029	-3.13401	0.00172435	0.00172435	WBSF7	ENSBTAG00000020243	SVEP1	SVEP1	Low	T	G	missense_variant	rs717637709
chr8:99932713	1.6875	1.90196	0.518452	3.66854	0.000243943	0.000243943	Cu	ENSBTAG00000020243	SVEP1	SVEP1	High	C	T	synonymous_variant	rs720798027
chr8:99932713	1.4375	-1.51399	0.513381	-2.94907	0.00318736	0.00318736	C18:1 total	ENSBTAG00000020243	SVEP1	SVEP1	Low	C	T	synonymous_variant	rs720798027
chr9:103565065	1.275	-1.25405	0.535295	-2.34273	0.0191431	0.0191431	C14:0	ENSBTAG00000000918	COX14	COX14	Low	C	T	missense_variant	rs520449151
chr9:18519315	2.75	0.979451	0.384896	2.54472	0.0109366	0.0218732	C20:2	ENSBTAG00000024688	PHIP	PHIP	High	T	G	downstream_gene_variant	rs134014212
chr9:18587606	1.95	1.0562	0.45131	2.3403	0.019268	0.0385361	Ar	ENSBTAG00000024688	PHIP	PHIP	High	A	G	synonymous_variant	rs133238689
chr9:23081136	1.8	-2.31335	0.508265	-4.55146	5.33e-06	5.33e-06	C20:1	ENSBTAG00000000676	DOP1A	DOP1A	Low	A	G	synonymous_variant	rs109508309
chr9:23132429	2.725	1.79884	0.398456	4.51454	6.35e-06	1.9e-05	Cu	ENSBTAG00000005681	ME1	ME1	High	C	T	3_prime_UTR_variant	rs385023219
chr9:28013083	26.85	9.19585	2.94947	3.11779	0.0018221	0.00364419	C18:1 cis-15	ENSBTAG00000038849-ENSBTAG00000052115	0	0	High	C	T	intergenic_region	rs441412426
chr9:28013083	28.475	-7.95916	3.49876	-2.27485	0.0229147	0.0458294	C18:1 trans-10,11,12	ENSBTAG00000038849-ENSBTAG00000052115	0	0	Low	C	T	intergenic_region	rs441412426
chr9:39812885	2.0875	1.25284	0.444923	2.81586	0.00486472	0.00486472	C15:0	ENSBTAG00000033367	DDO	DDO	High	G	A	missense_variant	rs110920648
chr9:40013898	2.025	-1.86302	0.469894	-3.96477	7.35e-05	7.35e-05	Ar	ENSBTAG00000000409	CDC40	CDC40	Low	C	T	synonymous_variant	rs721851265
chr9:40013898	1.8625	-1.64036	0.468484	-3.50141	0.000462799	0.000462799	Cr	ENSBTAG00000000409	CDC40	CDC40	Low	C	T	synonymous_variant	rs721851265
chr9:40013898	1.975	-1.86001	0.485545	-3.83076	0.000127751	0.000255501	Mn	ENSBTAG00000000409	CDC40	CDC40	Low	C	T	synonymous_variant	rs721851265
chr9:40024926	1.8875	1.98135	0.456081	4.3443	1.4e-05	2.79e-05	WBSF0	ENSBTAG00000000409	CDC40	CDC40	High	C	T	synonymous_variant	rs720858445
chr9:40764210	26.2875	8.57001	3.31096	2.58838	0.00964293	0.00964293	K	ENSBTAG00000017992	CD164	CD164	High	A	C	missense_variant	rs714485887
chr9:40764210	27.5125	-4.52293	2.22935	-2.02881	0.0424774	0.0424774	C18:0	ENSBTAG00000017992	CD164	CD164	Low	A	C	missense_variant	rs714485887
chr9:40764210	23.2875	-13.4068	4.2503	-3.15432	0.00160874	0.00160874	IMF	ENSBTAG00000017992	CD164	CD164	Low	A	C	missense_variant	rs714485887
chr9:40764210	26.0125	-7.47519	3.43901	-2.17364	0.0297318	0.0297318	C18:1 cis-15	ENSBTAG00000017992	CD164	CD164	Low	A	C	missense_variant	rs714485887
chr9:44690655	14.3125	7.36078	2.52375	2.9166	0.0035387	0.0035387	C15:0	ENSBTAG00000016281	PREP	PREP	High	T	A	synonymous_variant	rs207792213
chr9:44690655	17.7125	5.24211	1.54625	3.3902	0.000698427	0.000698427	C22:6	ENSBTAG00000016281	PREP	PREP	High	T	A	synonymous_variant	rs207792213
chr9:50445677	1.925	1.06622	0.44303	2.40666	0.0160992	0.0160992	C18:3n3	ENSBTAG00000044061	ITGBL1	ITGBL1	High	C	A	synonymous_variant	rs516897597
chr9:60783945	32.3375	-3.0805	1.3935	-2.21062	0.0270622	0.0270622	IMF	ENSBTAG00000018438	RRAGD	RRAGD	Low	C	T	synonymous_variant	rs433048487
chr9:653222	3.975	-0.865111	0.318701	-2.71449	0.00663778	0.0184231	Mn	ENSBTAG00000019139	PHF3	PHF3	Low	G	A	missense_variant	rs3423276583
chr9:653232	3.75	-0.822186	0.328358	-2.50393	0.0122821	0.0184231	Mn	ENSBTAG00000019139	PHF3	PHF3	Low	T	C	missense_variant	rs3423094976
chr9:69554059	1.875	-1.62145	0.460179	-3.52351	0.000425872	0.000851745	C14:1 cis-9	ENSBTAG00000012418	MED23	MED23	Low	C	T	synonymous_variant	rs440555150
chr9:69554059	2.0375	-0.896963	0.437991	-2.0479	0.0405695	0.0405695	C18:2 cis-9, trans-11	ENSBTAG00000012418	MED23	MED23	Low	C	T	synonymous_variant	rs440555150
chr9:76940150	1.7625	1.5733	0.46971	3.34951	0.000809554	0.00404777	C14:1 cis-9	ENSBTAG00000002964	TXLNB	TXLNB	High	C	T	intron_variant	rs454227556
chr9:76953788	50.1875	-7.91485	2.5461	-3.10861	0.00187969	0.00939846	Co	ENSBTAG00000002964	TXLNB	TXLNB	Low	A	G	synonymous_variant	rs377772409
chr9:76953788	47.5375	-6.48804	2.01671	-3.21713	0.00129478	0.00517914	Ar	ENSBTAG00000002964	TXLNB	TXLNB	Low	A	G	synonymous_variant	rs377772409
chr9:76953788	41.425	-8.29575	2.44272	-3.39611	0.000683516	0.00273406	Cr	ENSBTAG00000002964	TXLNB	TXLNB	Low	A	G	synonymous_variant	rs377772409
chr9:82197288	2.05	1.49889	0.443392	3.38052	0.000723501	0.00434101	K	ENSBTAG00000009665	UTRN	UTRN	High	G	A	synonymous_variant	rs723008332
chr9:82922791	10.4625	-8.9201	2.36285	-3.77514	0.000159917	0.0009595	C18:3n6	ENSBTAG00000015181	EPM2A	EPM2A	Low	C	T	3_prime_UTR_variant	rs714777185
chr9:85840357	1.6125	1.99835	0.501268	3.9866	6.7e-05	0.000402162	Mg	ENSBTAG00000001826	SASH1	SASH1	High	T	C	synonymous_variant	rs383549406
chr9:85857236	1.7625	-1.06872	0.471349	-2.26737	0.0233677	0.0467354	C18:1 cis-9	ENSBTAG00000001826	SASH1	SASH1	Low	A	G	3_prime_UTR_variant	rs110588390
chr9:86902280	1.1	1.32102	0.553921	2.38485	0.0170861	0.0170861	C20:3n6	ENSBTAG00000010196	NUP43	NUP43	High	C	G	splice_region_variant	rs471700403
chr9:88398827	2.9375	1.04504	0.376243	2.77757	0.00547666	0.03286	C18:2 cis-9, trans-11	ENSBTAG00000014788	AKAP12	AKAP12	High	G	A	missense_variant	rs516716989
chr9:88401775	2.4	-1.17299	0.413809	-2.83461	0.0045882	0.0275292	C14:0	ENSBTAG00000014788	AKAP12	AKAP12	Low	G	C	downstream_gene_variant	rs517213946
chr9:88401783	2.25	-1.21468	0.426411	-2.84862	0.00439099	0.0275292	C14:0	ENSBTAG00000014788	AKAP12	AKAP12	Low	T	C	downstream_gene_variant	rs524654274
chr9:89097596	2.7125	0.87457	0.382869	2.28426	0.0223565	0.0447129	Ca	ENSBTAG00000007159	ESR1	ESR1	High	T	G	downstream_gene_variant	rs473088498

## Sheet: ST5 - GO enrichment
#Supplementary Table S5
Gene stable ID	Gene	GO term name	GO term evidence code	GO domain
ENSBTAG00000000014	TXN2	glycerol ether metabolic process	IEA	biological_process
ENSBTAG00000000014	TXN2	protein-disulfide reductase activity	IEA	molecular_function
ENSBTAG00000000014	TXN2	cell redox homeostasis	IBA	biological_process
ENSBTAG00000000024	DYM	Golgi organization	IBA	biological_process
ENSBTAG00000000087	HSD17B12	oxidoreductase activity	IEA	molecular_function
ENSBTAG00000000087	HSD17B12	oxidoreductase activity	IBA	molecular_function
ENSBTAG00000000087	HSD17B12	fibronectin binding	IEA	molecular_function
ENSBTAG00000000087	HSD17B12	collagen binding	IEA	molecular_function
ENSBTAG00000000087	HSD17B12	heparin binding	IEA	molecular_function
ENSBTAG00000000087	HSD17B12	long-chain-fatty-acyl-CoA reductase activity	IEA	molecular_function
ENSBTAG00000000087	HSD17B12	positive regulation of cell-substrate adhesion	IEA	biological_process
ENSBTAG00000000087	HSD17B12	extracellular matrix organization	IEA	biological_process
ENSBTAG00000000087	HSD17B12	oxidoreductase activity	IEA	molecular_function
ENSBTAG00000000091	NDUFB8	mitochondrial electron transport, NADH to ubiquinone	IEA	biological_process
ENSBTAG00000000091	NDUFB8	NADH dehydrogenase (ubiquinone) activity	IEA	molecular_function
ENSBTAG00000000091	NDUFB8	mitochondrial respiratory chain complex I assembly	ISS	biological_process
ENSBTAG00000000134	MPDU1	dolichol-linked oligosaccharide biosynthetic process	IEA	biological_process
ENSBTAG00000000134	MPDU1	oligosaccharide biosynthetic process	ISS	biological_process
ENSBTAG00000000134	MPDU1	oligosaccharide biosynthetic process	IBA	biological_process
ENSBTAG00000000134	MPDU1	oligosaccharide biosynthetic process	IEA	biological_process
ENSBTAG00000000149	USP40	protein deubiquitination	IEA	biological_process
ENSBTAG00000000149	USP40	thiol-dependent deubiquitinase	IEA	molecular_function
ENSBTAG00000000149	USP40	ubiquitin-dependent protein catabolic process	IEA	biological_process
ENSBTAG00000000149	USP40	protein deubiquitination	IEA	biological_process
ENSBTAG00000000149	USP40	thiol-dependent deubiquitinase	IEA	molecular_function
ENSBTAG00000000149	USP40	ubiquitin-dependent protein catabolic process	IEA	biological_process
ENSBTAG00000000149	USP40	cysteine-type endopeptidase activity	IBA	molecular_function
ENSBTAG00000000149	USP40	thiol-dependent deubiquitinase	IBA	molecular_function
ENSBTAG00000000149	USP40	protein deubiquitination	IBA	biological_process
ENSBTAG00000000149	USP40	regulation of protein stability	IBA	biological_process
ENSBTAG00000000149	USP40	protein deubiquitination	IEA	biological_process
ENSBTAG00000000149	USP40	thiol-dependent deubiquitinase	IEA	molecular_function
ENSBTAG00000000149	USP40	ubiquitin-dependent protein catabolic process	IEA	biological_process
ENSBTAG00000000149	USP40	protein deubiquitination	IEA	biological_process
ENSBTAG00000000149	USP40	thiol-dependent deubiquitinase	IEA	molecular_function
ENSBTAG00000000149	USP40	ubiquitin-dependent protein catabolic process	IEA	biological_process
ENSBTAG00000000149	USP40	protein deubiquitination	IEA	biological_process
ENSBTAG00000000149	USP40	thiol-dependent deubiquitinase	IEA	molecular_function
ENSBTAG00000000149	USP40	ubiquitin-dependent protein catabolic process	IEA	biological_process
ENSBTAG00000000149	USP40	protein deubiquitination	IEA	biological_process
ENSBTAG00000000149	USP40	thiol-dependent deubiquitinase	IEA	molecular_function
ENSBTAG00000000149	USP40	ubiquitin-dependent protein catabolic process	IEA	biological_process
ENSBTAG00000000149	USP40	protein deubiquitination	IEA	biological_process
ENSBTAG00000000149	USP40	thiol-dependent deubiquitinase	IEA	molecular_function
ENSBTAG00000000149	USP40	ubiquitin-dependent protein catabolic process	IEA	biological_process
ENSBTAG00000000149	USP40	protein deubiquitination	IEA	biological_process
ENSBTAG00000000149	USP40	thiol-dependent deubiquitinase	IEA	molecular_function
ENSBTAG00000000149	USP40	ubiquitin-dependent protein catabolic process	IEA	biological_process
ENSBTAG00000000359	EIF3J	translation initiation factor activity	IEA	molecular_function
ENSBTAG00000000359	EIF3J	translation	IEA	biological_process
ENSBTAG00000000359	EIF3J	translational initiation	IEA	biological_process
ENSBTAG00000000359	EIF3J	formation of cytoplasmic translation initiation complex	IEA	biological_process
ENSBTAG00000000359	EIF3J	cytoplasmic translational initiation	IEA	biological_process
ENSBTAG00000000359	EIF3J	identical protein binding	IEA	molecular_function
ENSBTAG00000000359	EIF3J	translation initiation factor activity	IEA	molecular_function
ENSBTAG00000000359	EIF3J	translation	IEA	biological_process
ENSBTAG00000000359	EIF3J	translational initiation	IEA	biological_process
ENSBTAG00000000359	EIF3J	formation of cytoplasmic translation initiation complex	IEA	biological_process
ENSBTAG00000000359	EIF3J	cytoplasmic translational initiation	IEA	biological_process
ENSBTAG00000000409	CDC40	mRNA splicing, via spliceosome	IEA	biological_process
ENSBTAG00000000409	CDC40	protein binding	IEA	molecular_function
ENSBTAG00000000409	CDC40	mRNA splicing, via spliceosome	IEA	biological_process
ENSBTAG00000000409	CDC40	protein binding	IEA	molecular_function
ENSBTAG00000000409	CDC40	mRNA binding	IBA	molecular_function
ENSBTAG00000000409	CDC40	mRNA splicing, via spliceosome	IBA	biological_process
ENSBTAG00000000668	SLC22A5	transmembrane transporter activity	IEA	molecular_function
ENSBTAG00000000668	SLC22A5	transmembrane transport	IEA	biological_process
ENSBTAG00000000668	SLC22A5	ion transport	IEA	biological_process
ENSBTAG00000000668	SLC22A5	ion transmembrane transport	IEA	biological_process
ENSBTAG00000000668	SLC22A5	ion transmembrane transporter activity	IEA	molecular_function
ENSBTAG00000000668	SLC22A5	carnitine transmembrane transporter activity	IEA	molecular_function
ENSBTAG00000000668	SLC22A5	quaternary ammonium group transmembrane transporter activity	IEA	molecular_function
ENSBTAG00000000668	SLC22A5	PDZ domain binding	IEA	molecular_function
ENSBTAG00000000668	SLC22A5	(R)-carnitine transmembrane transporter activity	IEA	molecular_function
ENSBTAG00000000668	SLC22A5	response to symbiotic bacterium	IEA	biological_process
ENSBTAG00000000668	SLC22A5	quaternary ammonium group transport	IEA	biological_process
ENSBTAG00000000668	SLC22A5	carnitine transport	IEA	biological_process
ENSBTAG00000000668	SLC22A5	positive regulation of intestinal epithelial structure maintenance	IEA	biological_process
ENSBTAG00000000668	SLC22A5	sodium-dependent organic cation transport	IEA	biological_process
ENSBTAG00000000668	SLC22A5	(R)-carnitine transmembrane transport	IEA	biological_process
ENSBTAG00000000676	DOP1A	Golgi to endosome transport	IEA	biological_process
ENSBTAG00000000676	DOP1A	protein transport	IEA	biological_process
ENSBTAG00000000676	DOP1A	Golgi to endosome transport	IEA	biological_process
ENSBTAG00000000676	DOP1A	protein transport	IEA	biological_process
ENSBTAG00000000676	DOP1A	Golgi to endosome transport	IEA	biological_process
ENSBTAG00000000676	DOP1A	protein transport	IEA	biological_process
ENSBTAG00000000676	DOP1A	Golgi to endosome transport	IEA	biological_process
ENSBTAG00000000676	DOP1A	protein transport	IEA	biological_process
ENSBTAG00000000678	CSDE1	nucleic acid binding	IEA	molecular_function
ENSBTAG00000000678	CSDE1	RNA stem-loop binding	IEA	molecular_function
ENSBTAG00000000678	CSDE1	stress granule assembly	IEA	biological_process
ENSBTAG00000000678	CSDE1	nuclear-transcribed mRNA catabolic process, no-go decay	IEA	biological_process
ENSBTAG00000000678	CSDE1	IRES-dependent viral translational initiation	IEA	biological_process
ENSBTAG00000000678	CSDE1	nucleic acid binding	IEA	molecular_function
ENSBTAG00000000698	MYO18B	motor activity	IEA	molecular_function
ENSBTAG00000000698	MYO18B	ATP binding	IEA	molecular_function
ENSBTAG00000000698	MYO18B	protein binding	IEA	molecular_function
ENSBTAG00000000698	MYO18B	nucleotide binding	IEA	molecular_function
ENSBTAG00000000698	MYO18B	actin binding	IEA	molecular_function
ENSBTAG00000000698	MYO18B	vasculogenesis	IEA	biological_process
ENSBTAG00000000698	MYO18B	in utero embryonic development	IEA	biological_process
ENSBTAG00000000698	MYO18B	cardiac muscle cell development	IEA	biological_process
ENSBTAG00000000698	MYO18B	motor activity	IEA	molecular_function
ENSBTAG00000000698	MYO18B	ATP binding	IEA	molecular_function
ENSBTAG00000000698	MYO18B	protein binding	IEA	molecular_function
ENSBTAG00000000698	MYO18B	nucleotide binding	IEA	molecular_function
ENSBTAG00000000698	MYO18B	actin binding	IEA	molecular_function
ENSBTAG00000000698	MYO18B	motor activity	IEA	molecular_function
ENSBTAG00000000698	MYO18B	ATP binding	IEA	molecular_function
ENSBTAG00000000698	MYO18B	protein binding	IEA	molecular_function
ENSBTAG00000000698	MYO18B	nucleotide binding	IEA	molecular_function
ENSBTAG00000000698	MYO18B	actin binding	IEA	molecular_function
ENSBTAG00000000767	DCP2	m7G(5')pppN diphosphatase activity	IEA	molecular_function
ENSBTAG00000000767	DCP2	manganese ion binding	IEA	molecular_function
ENSBTAG00000000767	DCP2	nuclear-transcribed mRNA catabolic process, nonsense-mediated decay	IEA	biological_process
ENSBTAG00000000767	DCP2	deadenylation-dependent decapping of nuclear-transcribed mRNA	IEA	biological_process
ENSBTAG00000000767	DCP2	RNA binding	IEA	molecular_function
ENSBTAG00000000767	DCP2	hydrolase activity	IEA	molecular_function
ENSBTAG00000000767	DCP2	metal ion binding	IEA	molecular_function
ENSBTAG00000000767	DCP2	deadenylation-dependent decapping of nuclear-transcribed mRNA	IBA	biological_process
ENSBTAG00000000767	DCP2	RNA phosphodiester bond hydrolysis, exonucleolytic	IEA	biological_process
ENSBTAG00000000767	DCP2	m7G(5')pppN diphosphatase activity	IBA	molecular_function
ENSBTAG00000000767	DCP2	mRNA catabolic process	IEA	biological_process
ENSBTAG00000000767	DCP2	5'-3' exoribonuclease activity	IEA	molecular_function
ENSBTAG00000000767	DCP2	negative regulation of telomere maintenance via telomerase	IEA	biological_process
ENSBTAG00000000767	DCP2	regulation of mRNA stability	IEA	biological_process
ENSBTAG00000000767	DCP2	histone mRNA catabolic process	IEA	biological_process
ENSBTAG00000000767	DCP2	regulation of telomerase RNA localization to Cajal body	IEA	biological_process
ENSBTAG00000000808	COX14	mitochondrial cytochrome c oxidase assembly	IBA	biological_process
ENSBTAG00000000808	COX14	mitochondrial cytochrome c oxidase assembly	ISS	biological_process
ENSBTAG00000000808	COX14	mitochondrial cytochrome c oxidase assembly	IEA	biological_process
ENSBTAG00000000925	GLT8D2	glycosyltransferase activity	IEA	molecular_function
ENSBTAG00000000925	GLT8D2	transferase activity	IEA	molecular_function
ENSBTAG00000000925	GLT8D2	glycosyltransferase activity	IEA	molecular_function
ENSBTAG00000000925	GLT8D2	transferase activity	IEA	molecular_function
ENSBTAG00000001003	CKMT2	phosphocreatine biosynthetic process	IEA	biological_process
ENSBTAG00000001003	CKMT2	creatine kinase activity	IEA	molecular_function
ENSBTAG00000001003	CKMT2	transferase activity, transferring phosphorus-containing groups	IEA	molecular_function
ENSBTAG00000001003	CKMT2	kinase activity	IEA	molecular_function
ENSBTAG00000001003	CKMT2	catalytic activity	IEA	molecular_function
ENSBTAG00000001003	CKMT2	transferase activity	IEA	molecular_function
ENSBTAG00000001003	CKMT2	nucleotide binding	IEA	molecular_function
ENSBTAG00000001003	CKMT2	ATP binding	IEA	molecular_function
ENSBTAG00000001003	CKMT2	phosphorylation	IEA	biological_process
ENSBTAG00000001003	CKMT2	kinase activity	IBA	molecular_function
ENSBTAG00000001003	CKMT2	creatine kinase activity	IBA	molecular_function
ENSBTAG00000001003	CKMT2	phosphocreatine biosynthetic process	IBA	biological_process
ENSBTAG00000001042	MXD1	negative regulation of transcription by RNA polymerase II	IEA	biological_process
ENSBTAG00000001042	MXD1	protein dimerization activity	IEA	molecular_function
ENSBTAG00000001042	MXD1	negative regulation of transcription by RNA polymerase II	IEA	biological_process
ENSBTAG00000001042	MXD1	protein dimerization activity	IEA	molecular_function
ENSBTAG00000001042	MXD1	RNA polymerase II cis-regulatory region sequence-specific DNA binding	IBA	molecular_function
ENSBTAG00000001042	MXD1	regulation of transcription by RNA polymerase II	IBA	biological_process
ENSBTAG00000001042	MXD1	DNA-binding transcription factor activity, RNA polymerase II-specific	IBA	molecular_function
ENSBTAG00000001042	MXD1	RNA polymerase II cis-regulatory region sequence-specific DNA binding	IEA	molecular_function
ENSBTAG00000001042	MXD1	DNA-binding transcription repressor activity, RNA polymerase II-specific	IEA	molecular_function
ENSBTAG00000001061	PRKCA	protein kinase C activity	IEA	molecular_function
ENSBTAG00000001061	PRKCA	intracellular signal transduction	IEA	biological_process
ENSBTAG00000001061	PRKCA	protein serine/threonine kinase activity	IEA	molecular_function
ENSBTAG00000001061	PRKCA	protein phosphorylation	IEA	biological_process
ENSBTAG00000001061	PRKCA	protein kinase activity	IEA	molecular_function
ENSBTAG00000001061	PRKCA	zinc ion binding	IEA	molecular_function
ENSBTAG00000001061	PRKCA	ATP binding	IEA	molecular_function
ENSBTAG00000001061	PRKCA	transferase activity	IEA	molecular_function
ENSBTAG00000001061	PRKCA	nucleotide binding	IEA	molecular_function
ENSBTAG00000001061	PRKCA	kinase activity	IEA	molecular_function
ENSBTAG00000001061	PRKCA	phosphorylation	IEA	biological_process
ENSBTAG00000001061	PRKCA	protein serine kinase activity	IEA	molecular_function
ENSBTAG00000001061	PRKCA	protein threonine kinase activity	IEA	molecular_function
ENSBTAG00000001061	PRKCA	calcium-dependent protein kinase C activity	IEA	molecular_function
ENSBTAG00000001061	PRKCA	regulation of cellular process	IEA	biological_process
ENSBTAG00000001061	PRKCA	protein kinase C activity	IEA	molecular_function
ENSBTAG00000001061	PRKCA	intracellular signal transduction	IEA	biological_process
ENSBTAG00000001061	PRKCA	protein serine/threonine kinase activity	IEA	molecular_function
ENSBTAG00000001061	PRKCA	protein phosphorylation	IEA	biological_process
ENSBTAG00000001061	PRKCA	protein kinase activity	IEA	molecular_function
ENSBTAG00000001061	PRKCA	zinc ion binding	IEA	molecular_function
ENSBTAG00000001061	PRKCA	ATP binding	IEA	molecular_function
ENSBTAG00000001061	PRKCA	transferase activity	IEA	molecular_function
ENSBTAG00000001061	PRKCA	nucleotide binding	IEA	molecular_function
ENSBTAG00000001061	PRKCA	kinase activity	IEA	molecular_function
ENSBTAG00000001061	PRKCA	phosphorylation	IEA	biological_process
ENSBTAG00000001061	PRKCA	protein serine kinase activity	IEA	molecular_function
ENSBTAG00000001061	PRKCA	protein threonine kinase activity	IEA	molecular_function
ENSBTAG00000001061	PRKCA	calcium-dependent protein kinase C activity	IEA	molecular_function
ENSBTAG00000001061	PRKCA	regulation of cellular process	IEA	biological_process
ENSBTAG00000001061	PRKCA	protein kinase C activity	IEA	molecular_function
ENSBTAG00000001061	PRKCA	intracellular signal transduction	IEA	biological_process
ENSBTAG00000001061	PRKCA	protein serine/threonine kinase activity	IEA	molecular_function
ENSBTAG00000001061	PRKCA	protein phosphorylation	IEA	biological_process
ENSBTAG00000001061	PRKCA	protein kinase activity	IEA	molecular_function
ENSBTAG00000001061	PRKCA	zinc ion binding	IEA	molecular_function
ENSBTAG00000001061	PRKCA	ATP binding	IEA	molecular_function
ENSBTAG00000001061	PRKCA	transferase activity	IEA	molecular_function
ENSBTAG00000001061	PRKCA	nucleotide binding	IEA	molecular_function
ENSBTAG00000001061	PRKCA	kinase activity	IEA	molecular_function
ENSBTAG00000001061	PRKCA	phosphorylation	IEA	biological_process
ENSBTAG00000001061	PRKCA	protein serine kinase activity	IEA	molecular_function
ENSBTAG00000001061	PRKCA	protein threonine kinase activity	IEA	molecular_function
ENSBTAG00000001061	PRKCA	calcium-dependent protein kinase C activity	IEA	molecular_function
ENSBTAG00000001061	PRKCA	regulation of cellular process	IEA	biological_process
ENSBTAG00000001061	PRKCA	enzyme binding	IEA	molecular_function
ENSBTAG00000001061	PRKCA	histone kinase activity (H3-T6 specific)	IEA	molecular_function
ENSBTAG00000001061	PRKCA	positive regulation of endothelial cell proliferation	IEA	biological_process
ENSBTAG00000001061	PRKCA	desmosome assembly	IEA	biological_process
ENSBTAG00000001061	PRKCA	positive regulation of endothelial cell migration	IEA	biological_process
ENSBTAG00000001061	PRKCA	positive regulation of cell migration	IEA	biological_process
ENSBTAG00000001061	PRKCA	positive regulation of lipopolysaccharide-mediated signaling pathway	IEA	biological_process
ENSBTAG00000001061	PRKCA	negative regulation of glial cell apoptotic process	IEA	biological_process
ENSBTAG00000001061	PRKCA	histone H3-T6 phosphorylation	IEA	biological_process
ENSBTAG00000001061	PRKCA	positive regulation of blood vessel endothelial cell migration	IEA	biological_process
ENSBTAG00000001061	PRKCA	positive regulation of angiogenesis	IEA	biological_process
ENSBTAG00000001061	PRKCA	positive regulation of cell adhesion	IEA	biological_process
ENSBTAG00000001061	PRKCA	positive regulation of mitotic cell cycle	IEA	biological_process
ENSBTAG00000001061	PRKCA	response to interleukin-1	IEA	biological_process
ENSBTAG00000001061	PRKCA	regulation of platelet aggregation	IEA	biological_process
ENSBTAG00000001126	BMP2K	protein phosphorylation	IEA	biological_process
ENSBTAG00000001126	BMP2K	protein kinase activity	IEA	molecular_function
ENSBTAG00000001126	BMP2K	ATP binding	IEA	molecular_function
ENSBTAG00000001126	BMP2K	protein phosphorylation	IEA	biological_process
ENSBTAG00000001126	BMP2K	protein kinase activity	IEA	molecular_function
ENSBTAG00000001126	BMP2K	ATP binding	IEA	molecular_function
ENSBTAG00000001126	BMP2K	regulation of catalytic activity	IEA	biological_process
ENSBTAG00000001126	BMP2K	protein serine/threonine kinase activity	IBA	molecular_function
ENSBTAG00000001126	BMP2K	protein phosphorylation	IBA	biological_process
ENSBTAG00000001126	BMP2K	phosphatase regulator activity	IBA	molecular_function
ENSBTAG00000001126	BMP2K	regulation of bone mineralization	IBA	biological_process
ENSBTAG00000001126	BMP2K	AP-2 adaptor complex binding	IBA	molecular_function
ENSBTAG00000001126	BMP2K	positive regulation of Notch signaling pathway	IBA	biological_process
ENSBTAG00000001126	BMP2K	regulation of clathrin-dependent endocytosis	IBA	biological_process
ENSBTAG00000001126	BMP2K	phosphatase regulator activity	IEA	molecular_function
ENSBTAG00000001126	BMP2K	regulation of bone mineralization	IEA	biological_process
ENSBTAG00000001140	IAH1	hydrolase activity	IEA	molecular_function
ENSBTAG00000001140	IAH1	lipid metabolic process	IEA	biological_process
ENSBTAG00000001140	IAH1	lipid catabolic process	IEA	biological_process
ENSBTAG00000001140	IAH1	identical protein binding	IEA	molecular_function
ENSBTAG00000001179	TEP1	RNA binding	IEA	molecular_function
ENSBTAG00000001179	TEP1	protein binding	IEA	molecular_function
ENSBTAG00000001179	TEP1	telomerase RNA binding	IBA	molecular_function
ENSBTAG00000001179	TEP1	RNA-dependent DNA biosynthetic process	IEA	biological_process
ENSBTAG00000001179	TEP1	telomere maintenance via recombination	IBA	biological_process
ENSBTAG00000001179	TEP1	telomerase activity	IBA	molecular_function
ENSBTAG00000001179	TEP1	p53 binding	IEA	molecular_function
ENSBTAG00000001179	TEP1	telomerase activity	IEA	molecular_function
ENSBTAG00000001179	TEP1	enzyme binding	IEA	molecular_function
ENSBTAG00000001179	TEP1	telomerase RNA binding	IEA	molecular_function
ENSBTAG00000001179	TEP1	telomere maintenance via recombination	IEA	biological_process
ENSBTAG00000001185	KMT5B	histone methyltransferase activity (H4-K20 specific)	IEA	molecular_function
ENSBTAG00000001185	KMT5B	protein binding	IEA	molecular_function
ENSBTAG00000001185	KMT5B	histone H4-K20 dimethylation	IEA	biological_process
ENSBTAG00000001185	KMT5B	metal ion binding	IEA	molecular_function
ENSBTAG00000001185	KMT5B	transferase activity	IEA	molecular_function
ENSBTAG00000001185	KMT5B	methyltransferase activity	IEA	molecular_function
ENSBTAG00000001185	KMT5B	methylation	IEA	biological_process
ENSBTAG00000001185	KMT5B	muscle organ development	IEA	biological_process
ENSBTAG00000001185	KMT5B	histone methyltransferase activity (H4-K20 specific)	IBA	molecular_function
ENSBTAG00000001185	KMT5B	histone H4-K20 trimethylation	IBA	biological_process
ENSBTAG00000001185	KMT5B	histone H4-K20 methylation	IEA	biological_process
ENSBTAG00000001185	KMT5B	chromatin binding	IEA	molecular_function
ENSBTAG00000001185	KMT5B	histone-lysine N-methyltransferase activity	IEA	molecular_function
ENSBTAG00000001185	KMT5B	S-adenosyl-L-methionine binding	IEA	molecular_function
ENSBTAG00000001185	KMT5B	DNA repair	IEA	biological_process
ENSBTAG00000001185	KMT5B	histone methylation	IEA	biological_process
ENSBTAG00000001185	KMT5B	positive regulation of isotype switching	IEA	biological_process
ENSBTAG00000001185	KMT5B	positive regulation of double-strand break repair via nonhomologous end joining	IEA	biological_process
ENSBTAG00000001185	KMT5B	histone methyltransferase activity (H4-K20 specific)	IEA	molecular_function
ENSBTAG00000001185	KMT5B	protein binding	IEA	molecular_function
ENSBTAG00000001185	KMT5B	histone H4-K20 dimethylation	IEA	biological_process
ENSBTAG00000001185	KMT5B	metal ion binding	IEA	molecular_function
ENSBTAG00000001185	KMT5B	transferase activity	IEA	molecular_function
ENSBTAG00000001185	KMT5B	methyltransferase activity	IEA	molecular_function
ENSBTAG00000001185	KMT5B	methylation	IEA	biological_process
ENSBTAG00000001185	KMT5B	muscle organ development	IEA	biological_process
ENSBTAG00000001185	KMT5B	histone H4-K20 methylation	IEA	biological_process
ENSBTAG00000001185	KMT5B	histone methyltransferase activity (H4-K20 specific)	IEA	molecular_function
ENSBTAG00000001185	KMT5B	protein binding	IEA	molecular_function
ENSBTAG00000001185	KMT5B	histone H4-K20 dimethylation	IEA	biological_process
ENSBTAG00000001185	KMT5B	metal ion binding	IEA	molecular_function
ENSBTAG00000001185	KMT5B	transferase activity	IEA	molecular_function
ENSBTAG00000001185	KMT5B	methyltransferase activity	IEA	molecular_function
ENSBTAG00000001185	KMT5B	methylation	IEA	biological_process
ENSBTAG00000001185	KMT5B	muscle organ development	IEA	biological_process
ENSBTAG00000001185	KMT5B	histone H4-K20 methylation	IEA	biological_process
ENSBTAG00000001391	ANKRD42	protein binding	IEA	molecular_function
ENSBTAG00000001391	ANKRD42	NF-kappaB binding	IEA	molecular_function
ENSBTAG00000001391	ANKRD42	positive regulation of DNA-binding transcription factor activity	IEA	biological_process
ENSBTAG00000001391	ANKRD42	positive regulation of NF-kappaB transcription factor activity	IEA	biological_process
ENSBTAG00000001391	ANKRD42	positive regulation of cytokine production involved in inflammatory response	IEA	biological_process
ENSBTAG00000001391	ANKRD42	protein binding	IEA	molecular_function
ENSBTAG00000001398	ATP2A2	P-type calcium transporter activity	IEA	molecular_function
ENSBTAG00000001398	ATP2A2	calcium ion transport	IEA	biological_process
ENSBTAG00000001398	ATP2A2	nucleotide binding	IEA	molecular_function
ENSBTAG00000001398	ATP2A2	ATP binding	IEA	molecular_function
ENSBTAG00000001398	ATP2A2	ATP hydrolysis activity	IEA	molecular_function
ENSBTAG00000001398	ATP2A2	transporter activity	IEA	molecular_function
ENSBTAG00000001398	ATP2A2	metal ion binding	IEA	molecular_function
ENSBTAG00000001398	ATP2A2	ion transport	IEA	biological_process
ENSBTAG00000001398	ATP2A2	calcium ion transmembrane transport	IEA	biological_process
ENSBTAG00000001398	ATP2A2	P-type calcium transporter activity	IEA	molecular_function
ENSBTAG00000001398	ATP2A2	calcium ion transport	IEA	biological_process
ENSBTAG00000001398	ATP2A2	nucleotide binding	IEA	molecular_function
ENSBTAG00000001398	ATP2A2	ATP binding	IEA	molecular_function
ENSBTAG00000001398	ATP2A2	ATP hydrolysis activity	IEA	molecular_function
ENSBTAG00000001398	ATP2A2	transporter activity	IEA	molecular_function
ENSBTAG00000001398	ATP2A2	metal ion binding	IEA	molecular_function
ENSBTAG00000001398	ATP2A2	ion transport	IEA	biological_process
ENSBTAG00000001398	ATP2A2	calcium ion transmembrane transport	IEA	biological_process
ENSBTAG00000001398	ATP2A2	P-type calcium transporter activity	IEA	molecular_function
ENSBTAG00000001398	ATP2A2	calcium ion transport	IEA	biological_process
ENSBTAG00000001398	ATP2A2	nucleotide binding	IEA	molecular_function
ENSBTAG00000001398	ATP2A2	ATP binding	IEA	molecular_function
ENSBTAG00000001398	ATP2A2	ATP hydrolysis activity	IEA	molecular_function
ENSBTAG00000001398	ATP2A2	transporter activity	IEA	molecular_function
ENSBTAG00000001398	ATP2A2	metal ion binding	IEA	molecular_function
ENSBTAG00000001398	ATP2A2	ion transport	IEA	biological_process
ENSBTAG00000001398	ATP2A2	ion transmembrane transport	IBA	biological_process
ENSBTAG00000001398	ATP2A2	cellular calcium ion homeostasis	IBA	biological_process
ENSBTAG00000001398	ATP2A2	regulation of cardiac muscle cell membrane potential	IEA	biological_process
ENSBTAG00000001398	ATP2A2	calcium ion transmembrane transport	IBA	biological_process
ENSBTAG00000001398	ATP2A2	P-type calcium transporter activity	IBA	molecular_function
ENSBTAG00000001398	ATP2A2	P-type calcium transporter activity involved in regulation of cardiac muscle cell membrane potential	IBA	molecular_function
ENSBTAG00000001398	ATP2A2	regulation of cardiac muscle contraction by calcium ion signaling	IBA	biological_process
ENSBTAG00000001398	ATP2A2	P-type ion transporter activity	IBA	molecular_function
ENSBTAG00000001398	ATP2A2	calcium ion binding	IEA	molecular_function
ENSBTAG00000001398	ATP2A2	enzyme binding	IEA	molecular_function
ENSBTAG00000001398	ATP2A2	ion channel binding	IEA	molecular_function
ENSBTAG00000001398	ATP2A2	S100 protein binding	IEA	molecular_function
ENSBTAG00000001398	ATP2A2	P-type calcium transporter activity involved in regulation of cardiac muscle cell membrane potential	IEA	molecular_function
ENSBTAG00000001398	ATP2A2	autophagosome assembly	IEA	biological_process
ENSBTAG00000001398	ATP2A2	regulation of the force of heart contraction	IEA	biological_process
ENSBTAG00000001398	ATP2A2	cellular calcium ion homeostasis	IEA	biological_process
ENSBTAG00000001398	ATP2A2	ER-nucleus signaling pathway	IEA	biological_process
ENSBTAG00000001398	ATP2A2	organelle organization	IEA	biological_process
ENSBTAG00000001398	ATP2A2	transition between fast and slow fiber	IEA	biological_process
ENSBTAG00000001398	ATP2A2	cardiac muscle hypertrophy in response to stress	IEA	biological_process
ENSBTAG00000001398	ATP2A2	autophagosome membrane docking	IEA	biological_process
ENSBTAG00000001398	ATP2A2	endoplasmic reticulum calcium ion homeostasis	IEA	biological_process
ENSBTAG00000001398	ATP2A2	positive regulation of endoplasmic reticulum calcium ion concentration	IEA	biological_process
ENSBTAG00000001398	ATP2A2	T-tubule organization	IEA	biological_process
ENSBTAG00000001398	ATP2A2	cellular response to oxidative stress	IEA	biological_process
ENSBTAG00000001398	ATP2A2	negative regulation of heart contraction	IEA	biological_process
ENSBTAG00000001398	ATP2A2	sarcoplasmic reticulum calcium ion transport	IEA	biological_process
ENSBTAG00000001398	ATP2A2	calcium ion transmembrane transport	IEA	biological_process
ENSBTAG00000001398	ATP2A2	organelle localization by membrane tethering	IEA	biological_process
ENSBTAG00000001398	ATP2A2	negative regulation of receptor binding	IEA	biological_process
ENSBTAG00000001398	ATP2A2	regulation of calcium ion-dependent exocytosis of neurotransmitter	IEA	biological_process
ENSBTAG00000001398	ATP2A2	calcium ion transport from cytosol to endoplasmic reticulum	IEA	biological_process
ENSBTAG00000001398	ATP2A2	mitochondrion-endoplasmic reticulum membrane tethering	IEA	biological_process
ENSBTAG00000001398	ATP2A2	P-type calcium transporter activity	IEA	molecular_function
ENSBTAG00000001398	ATP2A2	calcium ion transport	IEA	biological_process
ENSBTAG00000001398	ATP2A2	nucleotide binding	IEA	molecular_function
ENSBTAG00000001398	ATP2A2	ATP binding	IEA	molecular_function
ENSBTAG00000001398	ATP2A2	ATP hydrolysis activity	IEA	molecular_function
ENSBTAG00000001398	ATP2A2	transporter activity	IEA	molecular_function
ENSBTAG00000001398	ATP2A2	metal ion binding	IEA	molecular_function
ENSBTAG00000001398	ATP2A2	ion transport	IEA	biological_process
ENSBTAG00000001398	ATP2A2	calcium ion transmembrane transport	IEA	biological_process
ENSBTAG00000001564	PDE4DIP	molecular adaptor activity	IEA	molecular_function
ENSBTAG00000001564	PDE4DIP	regulation of Golgi organization	IEA	biological_process
ENSBTAG00000001619	SERINC5	sphingolipid metabolic process	IEA	biological_process
ENSBTAG00000001619	SERINC5	phosphatidylserine metabolic process	IEA	biological_process
ENSBTAG00000001619	SERINC5	myelination	IEA	biological_process
ENSBTAG00000001619	SERINC5	sphingolipid metabolic process	IEA	biological_process
ENSBTAG00000001619	SERINC5	phosphatidylserine metabolic process	IEA	biological_process
ENSBTAG00000001619	SERINC5	myelination	IEA	biological_process
ENSBTAG00000001619	SERINC5	detection of virus	IEA	biological_process
ENSBTAG00000001619	SERINC5	innate immune response	IEA	biological_process
ENSBTAG00000001619	SERINC5	defense response to virus	IEA	biological_process
ENSBTAG00000001654	SNTB2	structural molecule activity	IEA	molecular_function
ENSBTAG00000001654	SNTB2	protein binding	IEA	molecular_function
ENSBTAG00000001666	NIP7	ribosome assembly	IEA	biological_process
ENSBTAG00000001666	NIP7	RNA binding	IEA	molecular_function
ENSBTAG00000001666	NIP7	ribosome biogenesis	IEA	biological_process
ENSBTAG00000001666	NIP7	ribosomal large subunit biogenesis	IBA	biological_process
ENSBTAG00000001692	NDST1	sulfotransferase activity	IEA	molecular_function
ENSBTAG00000001692	NDST1	[heparan sulfate]-glucosamine N-sulfotransferase activity	IEA	molecular_function
ENSBTAG00000001692	NDST1	hydrolase activity	IEA	molecular_function
ENSBTAG00000001692	NDST1	transferase activity	IEA	molecular_function
ENSBTAG00000001692	NDST1	heparan sulfate proteoglycan biosynthetic process	IEA	biological_process
ENSBTAG00000001692	NDST1	heparin biosynthetic process	IEA	biological_process
ENSBTAG00000001692	NDST1	heparan sulfate proteoglycan biosynthetic process, polysaccharide chain biosynthetic process	IBA	biological_process
ENSBTAG00000001692	NDST1	deacetylase activity	IBA	molecular_function
ENSBTAG00000001692	NDST1	[heparan sulfate]-glucosamine N-sulfotransferase activity	IBA	molecular_function
ENSBTAG00000001692	NDST1	deacetylase activity	IEA	molecular_function
ENSBTAG00000001692	NDST1	polysaccharide biosynthetic process	IEA	biological_process
ENSBTAG00000001692	NDST1	cardiac septum development	IEA	biological_process
ENSBTAG00000001692	NDST1	protein sulfation	IEA	biological_process
ENSBTAG00000001692	NDST1	heart development	IEA	biological_process
ENSBTAG00000001692	NDST1	respiratory gaseous exchange by respiratory system	IEA	biological_process
ENSBTAG00000001692	NDST1	cell population proliferation	IEA	biological_process
ENSBTAG00000001692	NDST1	fibroblast growth factor receptor signaling pathway	IEA	biological_process
ENSBTAG00000001692	NDST1	animal organ morphogenesis	IEA	biological_process
ENSBTAG00000001692	NDST1	glycosaminoglycan metabolic process	IEA	biological_process
ENSBTAG00000001692	NDST1	forebrain development	IEA	biological_process
ENSBTAG00000001692	NDST1	midbrain development	IEA	biological_process
ENSBTAG00000001692	NDST1	aorta development	IEA	biological_process
ENSBTAG00000001692	NDST1	positive regulation of MAPK cascade	IEA	biological_process
ENSBTAG00000001692	NDST1	positive regulation of smoothened signaling pathway	IEA	biological_process
ENSBTAG00000001692	NDST1	embryonic neurocranium morphogenesis	IEA	biological_process
ENSBTAG00000001692	NDST1	embryonic viscerocranium morphogenesis	IEA	biological_process
ENSBTAG00000001692	NDST1	coronary vasculature development	IEA	biological_process
ENSBTAG00000001692	NDST1	sulfotransferase activity	IEA	molecular_function
ENSBTAG00000001692	NDST1	[heparan sulfate]-glucosamine N-sulfotransferase activity	IEA	molecular_function
ENSBTAG00000001692	NDST1	hydrolase activity	IEA	molecular_function
ENSBTAG00000001692	NDST1	transferase activity	IEA	molecular_function
ENSBTAG00000001692	NDST1	heparan sulfate proteoglycan biosynthetic process	IEA	biological_process
ENSBTAG00000001692	NDST1	heparin biosynthetic process	IEA	biological_process
ENSBTAG00000001737	TUT7	zinc ion binding	IEA	molecular_function
ENSBTAG00000001737	TUT7	nucleic acid binding	IEA	molecular_function
ENSBTAG00000001737	TUT7	nucleotidyltransferase activity	IEA	molecular_function
ENSBTAG00000001737	TUT7	zinc ion binding	IEA	molecular_function
ENSBTAG00000001737	TUT7	nucleic acid binding	IEA	molecular_function
ENSBTAG00000001737	TUT7	nucleotidyltransferase activity	IEA	molecular_function
ENSBTAG00000001737	TUT7	zinc ion binding	IEA	molecular_function
ENSBTAG00000001737	TUT7	nucleic acid binding	IEA	molecular_function
ENSBTAG00000001737	TUT7	nucleotidyltransferase activity	IEA	molecular_function
ENSBTAG00000001737	TUT7	nucleotidyltransferase activity	IBA	molecular_function
ENSBTAG00000001737	TUT7	RNA uridylyltransferase activity	IBA	molecular_function
ENSBTAG00000001737	TUT7	RNA 3'-end processing	IBA	biological_process
ENSBTAG00000001737	TUT7	RNA 3' uridylation	IBA	biological_process
ENSBTAG00000001737	TUT7	miRNA binding	IEA	molecular_function
ENSBTAG00000001737	TUT7	RNA uridylyltransferase activity	IEA	molecular_function
ENSBTAG00000001737	TUT7	uridylyltransferase activity	IEA	molecular_function
ENSBTAG00000001737	TUT7	negative regulation of transposition, RNA-mediated	IEA	biological_process
ENSBTAG00000001737	TUT7	miRNA metabolic process	IEA	biological_process
ENSBTAG00000001737	TUT7	pre-miRNA processing	IEA	biological_process
ENSBTAG00000001737	TUT7	RNA 3'-end processing	IEA	biological_process
ENSBTAG00000001737	TUT7	RNA 3' uridylation	IEA	biological_process
ENSBTAG00000001744	BET1L	protein transport	IEA	biological_process
ENSBTAG00000001744	BET1L	membrane fusion	IEA	biological_process
ENSBTAG00000001744	BET1L	SNAP receptor activity	IBA	molecular_function
ENSBTAG00000001744	BET1L	retrograde transport, endosome to Golgi	IBA	biological_process
ENSBTAG00000001744	BET1L	regulation of retrograde vesicle-mediated transport, Golgi to ER	IBA	biological_process
ENSBTAG00000001744	BET1L	protein transport	IEA	biological_process
ENSBTAG00000001792	MICOS13	cristae formation	IBA	biological_process
ENSBTAG00000001792	MICOS13	cristae formation	IEA	biological_process
ENSBTAG00000001826	SASH1	protein binding	IEA	molecular_function
ENSBTAG00000001826	SASH1	protein binding	IEA	molecular_function
ENSBTAG00000001826	SASH1	mitogen-activated protein kinase kinase kinase binding	IBA	molecular_function
ENSBTAG00000001826	SASH1	positive regulation of JUN kinase activity	IBA	biological_process
ENSBTAG00000001826	SASH1	positive regulation of NIK/NF-kappaB signaling	IBA	biological_process
ENSBTAG00000001826	SASH1	G-protein alpha-subunit binding	IEA	molecular_function
ENSBTAG00000001826	SASH1	protein C-terminus binding	IEA	molecular_function
ENSBTAG00000001826	SASH1	protein kinase binding	IEA	molecular_function
ENSBTAG00000001826	SASH1	mitogen-activated protein kinase kinase kinase binding	IEA	molecular_function
ENSBTAG00000001826	SASH1	molecular adaptor activity	IEA	molecular_function
ENSBTAG00000001826	SASH1	protein polyubiquitination	IEA	biological_process
ENSBTAG00000001826	SASH1	positive regulation of endothelial cell migration	IEA	biological_process
ENSBTAG00000001826	SASH1	regulation of epithelial cell migration	IEA	biological_process
ENSBTAG00000001826	SASH1	positive regulation of lipopolysaccharide-mediated signaling pathway	IEA	biological_process
ENSBTAG00000001826	SASH1	positive regulation of JUN kinase activity	IEA	biological_process
ENSBTAG00000001826	SASH1	positive regulation of angiogenesis	IEA	biological_process
ENSBTAG00000001826	SASH1	regulation of protein K63-linked ubiquitination	IEA	biological_process
ENSBTAG00000001826	SASH1	positive regulation of p38MAPK cascade	IEA	biological_process
ENSBTAG00000001826	SASH1	positive regulation of NIK/NF-kappaB signaling	IEA	biological_process
ENSBTAG00000001826	SASH1	regulation of protein autoubiquitination	IEA	biological_process
ENSBTAG00000001932	CRAT	acyltransferase activity	IEA	molecular_function
ENSBTAG00000001932	CRAT	transferase activity	IEA	molecular_function
ENSBTAG00000001932	CRAT	acyltransferase activity	IEA	molecular_function
ENSBTAG00000001932	CRAT	transferase activity	IEA	molecular_function
ENSBTAG00000001932	CRAT	acyl-CoA oxidase activity	IEA	molecular_function
ENSBTAG00000001932	CRAT	carnitine O-acetyltransferase activity	IEA	molecular_function
ENSBTAG00000001932	CRAT	carnitine metabolic process, CoA-linked	IEA	biological_process
ENSBTAG00000001932	CRAT	fatty acid beta-oxidation using acyl-CoA oxidase	IEA	biological_process
ENSBTAG00000001932	CRAT	short-chain fatty acid metabolic process	IEA	biological_process
ENSBTAG00000001932	CRAT	medium-chain fatty acid metabolic process	IEA	biological_process
ENSBTAG00000001932	CRAT	acyltransferase activity	IEA	molecular_function
ENSBTAG00000001932	CRAT	transferase activity	IEA	molecular_function
ENSBTAG00000001932	CRAT	carnitine metabolic process, CoA-linked	IBA	biological_process
ENSBTAG00000001932	CRAT	carnitine O-acetyltransferase activity	IBA	molecular_function
ENSBTAG00000001932	CRAT	acyltransferase activity	IEA	molecular_function
ENSBTAG00000001932	CRAT	transferase activity	IEA	molecular_function
ENSBTAG00000002034	MFSD2B	carbohydrate transport	IEA	biological_process
ENSBTAG00000002034	MFSD2B	symporter activity	IEA	molecular_function
ENSBTAG00000002034	MFSD2B	transmembrane transport	IEA	biological_process
ENSBTAG00000002034	MFSD2B	organic substance transport	IBA	biological_process
ENSBTAG00000002034	MFSD2B	sphingolipid transporter activity	IBA	molecular_function
ENSBTAG00000002034	MFSD2B	sphingolipid transporter activity	IEA	molecular_function
ENSBTAG00000002034	MFSD2B	lipid transport	IEA	biological_process
ENSBTAG00000002044	SIRT3	NAD-dependent histone deacetylase activity	IEA	molecular_function
ENSBTAG00000002044	SIRT3	NAD+ binding	IEA	molecular_function
ENSBTAG00000002044	SIRT3	zinc ion binding	IEA	molecular_function
ENSBTAG00000002044	SIRT3	metal ion binding	IEA	molecular_function
ENSBTAG00000002044	SIRT3	transferase activity	IEA	molecular_function
ENSBTAG00000002044	SIRT3	histone deacetylation	IEA	biological_process
ENSBTAG00000002044	SIRT3	NAD+ binding	IBA	molecular_function
ENSBTAG00000002044	SIRT3	NAD-dependent histone deacetylase activity	IBA	molecular_function
ENSBTAG00000002044	SIRT3	cellular process	IEA	biological_process
ENSBTAG00000002044	SIRT3	sequence-specific DNA binding	IEA	molecular_function
ENSBTAG00000002044	SIRT3	protein deacetylation	IEA	biological_process
ENSBTAG00000002044	SIRT3	aerobic respiration	IEA	biological_process
ENSBTAG00000002044	SIRT3	peptidyl-lysine deacetylation	IEA	biological_process
ENSBTAG00000002044	SIRT3	positive regulation of superoxide dismutase activity	IEA	biological_process
ENSBTAG00000002044	SIRT3	positive regulation of catalase activity	IEA	biological_process
ENSBTAG00000002105	TEX261	COPII receptor activity	IEA	molecular_function
ENSBTAG00000002105	TEX261	endoplasmic reticulum to Golgi vesicle-mediated transport	IEA	biological_process
ENSBTAG00000002105	TEX261	endocytosis	IEA	biological_process
ENSBTAG00000002105	TEX261	COPII receptor activity	IEA	molecular_function
ENSBTAG00000002105	TEX261	endoplasmic reticulum to Golgi vesicle-mediated transport	IEA	biological_process
ENSBTAG00000002105	TEX261	endocytosis	IEA	biological_process
ENSBTAG00000002105	TEX261	positive regulation of apoptotic process	IEA	biological_process
ENSBTAG00000002130	SMPD4	sphingomyelin phosphodiesterase D activity	IEA	molecular_function
ENSBTAG00000002130	SMPD4	glycerophospholipid catabolic process	IBA	biological_process
ENSBTAG00000002130	SMPD4	ceramide biosynthetic process	IBA	biological_process
ENSBTAG00000002130	SMPD4	sphingomyelin phosphodiesterase D activity	IBA	molecular_function
ENSBTAG00000002130	SMPD4	sphingomyelin catabolic process	IBA	biological_process
ENSBTAG00000002130	SMPD4	sphingomyelin phosphodiesterase D activity	IEA	molecular_function
ENSBTAG00000002137	SUGT1	protein binding	IEA	molecular_function
ENSBTAG00000002137	SUGT1	response to stimulus	IEA	biological_process
ENSBTAG00000002137	SUGT1	chaperone binding	IEA	molecular_function
ENSBTAG00000002137	SUGT1	regulation of protein stability	IEA	biological_process
ENSBTAG00000002137	SUGT1	protein binding	IEA	molecular_function
ENSBTAG00000002137	SUGT1	response to stimulus	IEA	biological_process
ENSBTAG00000002137	SUGT1	chaperone binding	IEA	molecular_function
ENSBTAG00000002137	SUGT1	protein binding	IEA	molecular_function
ENSBTAG00000002137	SUGT1	chaperone binding	IEA	molecular_function
ENSBTAG00000002137	SUGT1	protein stabilization	IBA	biological_process
ENSBTAG00000002215	GFPT2	carbohydrate derivative biosynthetic process	IEA	biological_process
ENSBTAG00000002215	GFPT2	glutamine-fructose-6-phosphate transaminase (isomerizing) activity	IEA	molecular_function
ENSBTAG00000002215	GFPT2	carbohydrate derivative metabolic process	IEA	biological_process
ENSBTAG00000002215	GFPT2	carbohydrate derivative binding	IEA	molecular_function
ENSBTAG00000002215	GFPT2	transferase activity	IEA	molecular_function
ENSBTAG00000002215	GFPT2	UDP-N-acetylglucosamine biosynthetic process	IEA	biological_process
ENSBTAG00000002215	GFPT2	glutamine metabolic process	IEA	biological_process
ENSBTAG00000002215	GFPT2	protein N-linked glycosylation	IBA	biological_process
ENSBTAG00000002215	GFPT2	glutamine-fructose-6-phosphate transaminase (isomerizing) activity	IBA	molecular_function
ENSBTAG00000002215	GFPT2	fructose 6-phosphate metabolic process	IBA	biological_process
ENSBTAG00000002215	GFPT2	UDP-N-acetylglucosamine metabolic process	IBA	biological_process
ENSBTAG00000002215	GFPT2	cellular response to leukemia inhibitory factor	IEA	biological_process
ENSBTAG00000002215	GFPT2	carbohydrate derivative biosynthetic process	IEA	biological_process
ENSBTAG00000002215	GFPT2	glutamine-fructose-6-phosphate transaminase (isomerizing) activity	IEA	molecular_function
ENSBTAG00000002215	GFPT2	carbohydrate derivative metabolic process	IEA	biological_process
ENSBTAG00000002215	GFPT2	carbohydrate derivative binding	IEA	molecular_function
ENSBTAG00000002215	GFPT2	transferase activity	IEA	molecular_function
ENSBTAG00000002215	GFPT2	UDP-N-acetylglucosamine biosynthetic process	IEA	biological_process
ENSBTAG00000002215	GFPT2	glutamine metabolic process	IEA	biological_process
ENSBTAG00000002282	EIF1	translation initiation factor activity	IEA	molecular_function
ENSBTAG00000002282	EIF1	translational initiation	IEA	biological_process
ENSBTAG00000002282	EIF1	RNA binding	IBA	molecular_function
ENSBTAG00000002282	EIF1	translation	IEA	biological_process
ENSBTAG00000002282	EIF1	translation initiation factor activity	IBA	molecular_function
ENSBTAG00000002282	EIF1	ribosomal small subunit binding	IBA	molecular_function
ENSBTAG00000002282	EIF1	regulation of translational initiation	IEA	biological_process
ENSBTAG00000002282	EIF1	dosage compensation by inactivation of X chromosome	IEA	biological_process
ENSBTAG00000002327	TMEM208	vacuolar protein processing	IBA	biological_process
ENSBTAG00000002327	TMEM208	autophagy	IEA	biological_process
ENSBTAG00000002346	HSD3B7	steroid biosynthetic process	IEA	biological_process
ENSBTAG00000002346	HSD3B7	3-beta-hydroxy-delta5-steroid dehydrogenase activity	IEA	molecular_function
ENSBTAG00000002346	HSD3B7	oxidoreductase activity, acting on the CH-OH group of donors, NAD or NADP as acceptor	IEA	molecular_function
ENSBTAG00000002346	HSD3B7	oxidoreductase activity	IEA	molecular_function
ENSBTAG00000002346	HSD3B7	isomerase activity	IEA	molecular_function
ENSBTAG00000002346	HSD3B7	oxidoreductase activity, acting on the CH-OH group of donors, NAD or NADP as acceptor	IBA	molecular_function
ENSBTAG00000002346	HSD3B7	cholest-5-ene-3-beta,7-alpha-diol 3-beta-dehydrogenase activity	IEA	molecular_function
ENSBTAG00000002346	HSD3B7	B cell chemotaxis	IEA	biological_process
ENSBTAG00000002591	GLTP	intermembrane lipid transfer	IEA	biological_process
ENSBTAG00000002591	GLTP	lipid transfer activity	IEA	molecular_function
ENSBTAG00000002591	GLTP	ceramide 1-phosphate transport	IEA	biological_process
ENSBTAG00000002591	GLTP	ceramide 1-phosphate binding	IBA	molecular_function
ENSBTAG00000002591	GLTP	ceramide 1-phosphate transfer activity	IBA	molecular_function
ENSBTAG00000002591	GLTP	ceramide transport	IBA	biological_process
ENSBTAG00000002591	GLTP	intermembrane lipid transfer	IBA	biological_process
ENSBTAG00000002591	GLTP	lipid binding	IEA	molecular_function
ENSBTAG00000002591	GLTP	identical protein binding	IEA	molecular_function
ENSBTAG00000002591	GLTP	glycolipid binding	IEA	molecular_function
ENSBTAG00000002627	ZRANB2	RNA processing	IEA	biological_process
ENSBTAG00000002627	ZRANB2	metal ion binding	IEA	molecular_function
ENSBTAG00000002627	ZRANB2	RNA binding	IEA	molecular_function
ENSBTAG00000002627	ZRANB2	lipopolysaccharide binding	IBA	molecular_function
ENSBTAG00000002627	ZRANB2	RNA processing	IEA	biological_process
ENSBTAG00000002627	ZRANB2	metal ion binding	IEA	molecular_function
ENSBTAG00000002627	ZRANB2	RNA binding	IEA	molecular_function
ENSBTAG00000002630	MRTFA	positive regulation of transcription via serum response element binding	IEA	biological_process
ENSBTAG00000002630	MRTFA	actin monomer binding	IEA	molecular_function
ENSBTAG00000002630	MRTFA	transcription coactivator activity	IEA	molecular_function
ENSBTAG00000002630	MRTFA	positive regulation of transcription by RNA polymerase II	IBA	biological_process
ENSBTAG00000002630	MRTFA	transcription coactivator activity	IBA	molecular_function
ENSBTAG00000002630	MRTFA	smooth muscle cell differentiation	IBA	biological_process
ENSBTAG00000002630	MRTFA	positive regulation of transcription by RNA polymerase II	IEA	biological_process
ENSBTAG00000002630	MRTFA	positive regulation of transcription via serum response element binding	IEA	biological_process
ENSBTAG00000002630	MRTFA	actin monomer binding	IEA	molecular_function
ENSBTAG00000002630	MRTFA	transcription coactivator activity	IEA	molecular_function
ENSBTAG00000002630	MRTFA	positive regulation of transcription by RNA polymerase II	IEA	biological_process
ENSBTAG00000002644	KCNQ4	ion channel activity	IEA	molecular_function
ENSBTAG00000002644	KCNQ4	transmembrane transport	IEA	biological_process
ENSBTAG00000002644	KCNQ4	potassium ion transport	IEA	biological_process
ENSBTAG00000002644	KCNQ4	ion transport	IEA	biological_process
ENSBTAG00000002644	KCNQ4	voltage-gated potassium channel activity	IEA	molecular_function
ENSBTAG00000002644	KCNQ4	voltage-gated ion channel activity	IEA	molecular_function
ENSBTAG00000002644	KCNQ4	regulation of ion transmembrane transport	IEA	biological_process
ENSBTAG00000002644	KCNQ4	potassium channel activity	IEA	molecular_function
ENSBTAG00000002644	KCNQ4	potassium ion transmembrane transport	IEA	biological_process
ENSBTAG00000002644	KCNQ4	voltage-gated potassium channel activity	IBA	molecular_function
ENSBTAG00000002644	KCNQ4	delayed rectifier potassium channel activity	IBA	molecular_function
ENSBTAG00000002644	KCNQ4	potassium ion transmembrane transport	IBA	biological_process
ENSBTAG00000002644	KCNQ4	calmodulin binding	IBA	molecular_function
ENSBTAG00000002644	KCNQ4	ion transmembrane transporter activity	IEA	molecular_function
ENSBTAG00000002644	KCNQ4	sensory perception of sound	IEA	biological_process
ENSBTAG00000002644	KCNQ4	inner ear morphogenesis	IEA	biological_process
ENSBTAG00000002644	KCNQ4	potassium ion transport	IEA	biological_process
ENSBTAG00000002644	KCNQ4	potassium channel activity	IEA	molecular_function
ENSBTAG00000002644	KCNQ4	potassium ion transmembrane transport	IEA	biological_process
ENSBTAG00000002644	KCNQ4	ion transmembrane transporter activity	IEA	molecular_function
ENSBTAG00000002644	KCNQ4	potassium ion transport	IEA	biological_process
ENSBTAG00000002644	KCNQ4	potassium channel activity	IEA	molecular_function
ENSBTAG00000002644	KCNQ4	potassium ion transmembrane transport	IEA	biological_process
ENSBTAG00000002644	KCNQ4	ion transmembrane transporter activity	IEA	molecular_function
ENSBTAG00000002644	KCNQ4	ion channel activity	IEA	molecular_function
ENSBTAG00000002644	KCNQ4	transmembrane transport	IEA	biological_process
ENSBTAG00000002644	KCNQ4	potassium ion transport	IEA	biological_process
ENSBTAG00000002644	KCNQ4	ion transport	IEA	biological_process
ENSBTAG00000002644	KCNQ4	voltage-gated potassium channel activity	IEA	molecular_function
ENSBTAG00000002644	KCNQ4	voltage-gated ion channel activity	IEA	molecular_function
ENSBTAG00000002644	KCNQ4	regulation of ion transmembrane transport	IEA	biological_process
ENSBTAG00000002644	KCNQ4	potassium channel activity	IEA	molecular_function
ENSBTAG00000002644	KCNQ4	potassium ion transmembrane transport	IEA	biological_process
ENSBTAG00000002644	KCNQ4	ion transmembrane transporter activity	IEA	molecular_function
ENSBTAG00000002644	KCNQ4	ion channel activity	IEA	molecular_function
ENSBTAG00000002644	KCNQ4	transmembrane transport	IEA	biological_process
ENSBTAG00000002644	KCNQ4	potassium ion transport	IEA	biological_process
ENSBTAG00000002644	KCNQ4	ion transport	IEA	biological_process
ENSBTAG00000002644	KCNQ4	voltage-gated potassium channel activity	IEA	molecular_function
ENSBTAG00000002644	KCNQ4	voltage-gated ion channel activity	IEA	molecular_function
ENSBTAG00000002644	KCNQ4	regulation of ion transmembrane transport	IEA	biological_process
ENSBTAG00000002644	KCNQ4	potassium channel activity	IEA	molecular_function
ENSBTAG00000002644	KCNQ4	potassium ion transmembrane transport	IEA	biological_process
ENSBTAG00000002644	KCNQ4	ion transmembrane transporter activity	IEA	molecular_function
ENSBTAG00000002688	ATP1B1	sodium ion transport	IEA	biological_process
ENSBTAG00000002688	ATP1B1	potassium ion transport	IEA	biological_process
ENSBTAG00000002688	ATP1B1	ion transport	IEA	biological_process
ENSBTAG00000002688	ATP1B1	cell adhesion	IEA	biological_process
ENSBTAG00000002688	ATP1B1	potassium ion import across plasma membrane	IBA	biological_process
ENSBTAG00000002688	ATP1B1	cellular sodium ion homeostasis	IBA	biological_process
ENSBTAG00000002688	ATP1B1	cellular potassium ion homeostasis	IBA	biological_process
ENSBTAG00000002688	ATP1B1	sodium ion export across plasma membrane	IBA	biological_process
ENSBTAG00000002688	ATP1B1	ATPase activator activity	IBA	molecular_function
ENSBTAG00000002688	ATP1B1	ATPase activator activity	IEA	molecular_function
ENSBTAG00000002688	ATP1B1	protein C-terminus binding	IEA	molecular_function
ENSBTAG00000002688	ATP1B1	protein kinase binding	IEA	molecular_function
ENSBTAG00000002688	ATP1B1	protein-macromolecule adaptor activity	IEA	molecular_function
ENSBTAG00000002688	ATP1B1	ATPase binding	IEA	molecular_function
ENSBTAG00000002688	ATP1B1	cellular calcium ion homeostasis	IEA	biological_process
ENSBTAG00000002688	ATP1B1	cellular sodium ion homeostasis	IEA	biological_process
ENSBTAG00000002688	ATP1B1	regulation of gene expression	IEA	biological_process
ENSBTAG00000002688	ATP1B1	regulation of cardiac muscle contraction by calcium ion signaling	IEA	biological_process
ENSBTAG00000002688	ATP1B1	cellular potassium ion homeostasis	IEA	biological_process
ENSBTAG00000002688	ATP1B1	positive regulation of ATPase activity	IEA	biological_process
ENSBTAG00000002688	ATP1B1	sodium ion transmembrane transport	IEA	biological_process
ENSBTAG00000002688	ATP1B1	sodium ion export across plasma membrane	IEA	biological_process
ENSBTAG00000002688	ATP1B1	ATP metabolic process	IEA	biological_process
ENSBTAG00000002688	ATP1B1	protein stabilization	IEA	biological_process
ENSBTAG00000002688	ATP1B1	relaxation of cardiac muscle	IEA	biological_process
ENSBTAG00000002688	ATP1B1	cardiac muscle contraction	IEA	biological_process
ENSBTAG00000002688	ATP1B1	protein localization to plasma membrane	IEA	biological_process
ENSBTAG00000002688	ATP1B1	membrane repolarization	IEA	biological_process
ENSBTAG00000002688	ATP1B1	cation transmembrane transport	IEA	biological_process
ENSBTAG00000002688	ATP1B1	positive regulation of potassium ion transmembrane transporter activity	IEA	biological_process
ENSBTAG00000002688	ATP1B1	regulation of calcium ion transmembrane transport	IEA	biological_process
ENSBTAG00000002688	ATP1B1	positive regulation of sodium ion export across plasma membrane	IEA	biological_process
ENSBTAG00000002688	ATP1B1	positive regulation of calcium:sodium antiporter activity	IEA	biological_process
ENSBTAG00000002688	ATP1B1	positive regulation of potassium ion import across plasma membrane	IEA	biological_process
ENSBTAG00000002688	ATP1B1	positive regulation of P-type sodium:potassium-exchanging transporter activity	IEA	biological_process
ENSBTAG00000002688	ATP1B1	potassium ion import across plasma membrane	IEA	biological_process
ENSBTAG00000002688	ATP1B1	sodium ion transport	IEA	biological_process
ENSBTAG00000002688	ATP1B1	potassium ion transport	IEA	biological_process
ENSBTAG00000002688	ATP1B1	ion transport	IEA	biological_process
ENSBTAG00000002688	ATP1B1	cell adhesion	IEA	biological_process
ENSBTAG00000002688	ATP1B1	sodium ion transport	IEA	biological_process
ENSBTAG00000002688	ATP1B1	potassium ion transport	IEA	biological_process
ENSBTAG00000002688	ATP1B1	ion transport	IEA	biological_process
ENSBTAG00000002688	ATP1B1	cell adhesion	IEA	biological_process
ENSBTAG00000002716	NOL10	protein binding	IEA	molecular_function
ENSBTAG00000002716	NOL10	maturation of SSU-rRNA from tricistronic rRNA transcript (SSU-rRNA, 5.8S rRNA, LSU-rRNA)	IBA	biological_process
ENSBTAG00000002716	NOL10	protein binding	IEA	molecular_function
ENSBTAG00000002716	NOL10	protein binding	IEA	molecular_function
ENSBTAG00000002716	NOL10	protein binding	IEA	molecular_function
ENSBTAG00000002730	ELP3	N-acetyltransferase activity	IEA	molecular_function
ENSBTAG00000002730	ELP3	iron-sulfur cluster binding	IEA	molecular_function
ENSBTAG00000002730	ELP3	catalytic activity	IEA	molecular_function
ENSBTAG00000002730	ELP3	metal ion binding	IEA	molecular_function
ENSBTAG00000002730	ELP3	transferase activity	IEA	molecular_function
ENSBTAG00000002730	ELP3	acyltransferase activity	IEA	molecular_function
ENSBTAG00000002730	ELP3	regulation of catalytic activity	IEA	biological_process
ENSBTAG00000002730	ELP3	RNA binding	IEA	molecular_function
ENSBTAG00000002730	ELP3	tRNA processing	IEA	biological_process
ENSBTAG00000002730	ELP3	nervous system development	IEA	biological_process
ENSBTAG00000002730	ELP3	4 iron, 4 sulfur cluster binding	IEA	molecular_function
ENSBTAG00000002730	ELP3	tRNA binding	IEA	molecular_function
ENSBTAG00000002730	ELP3	tRNA uridine(34) acetyltransferase activity	IEA	molecular_function
ENSBTAG00000002730	ELP3	tRNA wobble uridine modification	ISS	biological_process
ENSBTAG00000002730	ELP3	regulation of transcription by RNA polymerase II	ISS	biological_process
ENSBTAG00000002730	ELP3	positive regulation of cell migration	ISS	biological_process
ENSBTAG00000002730	ELP3	tRNA wobble base 5-methoxycarbonylmethyl-2-thiouridinylation	IBA	biological_process
ENSBTAG00000002730	ELP3	central nervous system development	ISS	biological_process
ENSBTAG00000002730	ELP3	neuron migration	ISS	biological_process
ENSBTAG00000002730	ELP3	phosphorylase kinase regulator activity	ISS	molecular_function
ENSBTAG00000002730	ELP3	phosphorylase kinase regulator activity	IEA	molecular_function
ENSBTAG00000002730	ELP3	acetyltransferase activity	IEA	molecular_function
ENSBTAG00000002730	ELP3	tRNA uridine(34) acetyltransferase activity	ISS	molecular_function
ENSBTAG00000002730	ELP3	neuron migration	IEA	biological_process
ENSBTAG00000002730	ELP3	tRNA wobble uridine modification	IEA	biological_process
ENSBTAG00000002730	ELP3	regulation of transcription by RNA polymerase II	IEA	biological_process
ENSBTAG00000002730	ELP3	central nervous system development	IEA	biological_process
ENSBTAG00000002730	ELP3	positive regulation of cell migration	IEA	biological_process
ENSBTAG00000002730	ELP3	N-acetyltransferase activity	IEA	molecular_function
ENSBTAG00000002730	ELP3	iron-sulfur cluster binding	IEA	molecular_function
ENSBTAG00000002730	ELP3	catalytic activity	IEA	molecular_function
ENSBTAG00000002730	ELP3	metal ion binding	IEA	molecular_function
ENSBTAG00000002730	ELP3	transferase activity	IEA	molecular_function
ENSBTAG00000002730	ELP3	acyltransferase activity	IEA	molecular_function
ENSBTAG00000002730	ELP3	RNA binding	IEA	molecular_function
ENSBTAG00000002730	ELP3	tRNA processing	IEA	biological_process
ENSBTAG00000002730	ELP3	4 iron, 4 sulfur cluster binding	IEA	molecular_function
ENSBTAG00000002730	ELP3	tRNA binding	IEA	molecular_function
ENSBTAG00000002730	ELP3	tRNA uridine(34) acetyltransferase activity	IEA	molecular_function
ENSBTAG00000002730	ELP3	cellular process	IEA	biological_process
ENSBTAG00000002853	HRC	calcium ion binding	IEA	molecular_function
ENSBTAG00000002853	HRC	calcium ion binding	IEA	molecular_function
ENSBTAG00000002853	HRC	ion channel binding	IEA	molecular_function
ENSBTAG00000002853	HRC	ATPase binding	IEA	molecular_function
ENSBTAG00000002853	HRC	regulation of heart rate	IEA	biological_process
ENSBTAG00000002853	HRC	positive regulation of heart rate	IEA	biological_process
ENSBTAG00000002853	HRC	regulation of release of sequestered calcium ion into cytosol by sarcoplasmic reticulum	IEA	biological_process
ENSBTAG00000002853	HRC	regulation of peptidyl-serine phosphorylation	IEA	biological_process
ENSBTAG00000002853	HRC	positive regulation of heart contraction	IEA	biological_process
ENSBTAG00000002853	HRC	regulation of cytosolic calcium ion concentration	IEA	biological_process
ENSBTAG00000002853	HRC	regulation of ryanodine-sensitive calcium-release channel activity	IEA	biological_process
ENSBTAG00000002853	HRC	regulation of cell communication by electrical coupling involved in cardiac conduction	IEA	biological_process
ENSBTAG00000002853	HRC	positive regulation of relaxation of cardiac muscle	IEA	biological_process
ENSBTAG00000002853	HRC	regulation of calcium ion transmembrane transport	IEA	biological_process
ENSBTAG00000002853	HRC	calcium ion binding	IEA	molecular_function
ENSBTAG00000002874	TMEM183A	protein binding	IEA	molecular_function
ENSBTAG00000002874	TMEM183A	regulation of protein stability	IBA	biological_process
ENSBTAG00000002917	PRKAG2	regulation of protein serine/threonine kinase activity	IEA	biological_process
ENSBTAG00000002917	PRKAG2	adenyl ribonucleotide binding	IEA	molecular_function
ENSBTAG00000002917	PRKAG2	protein kinase binding	IBA	molecular_function
ENSBTAG00000002917	PRKAG2	protein phosphorylation	IBA	biological_process
ENSBTAG00000002917	PRKAG2	activation of protein kinase activity	IEA	biological_process
ENSBTAG00000002917	PRKAG2	cellular response to glucose starvation	IBA	biological_process
ENSBTAG00000002917	PRKAG2	AMP binding	IBA	molecular_function
ENSBTAG00000002917	PRKAG2	protein kinase regulator activity	IBA	molecular_function
ENSBTAG00000002917	PRKAG2	regulation of catalytic activity	IBA	biological_process
ENSBTAG00000002917	PRKAG2	negative regulation of cAMP-dependent protein kinase activity	IEA	biological_process
ENSBTAG00000002917	PRKAG2	cAMP-dependent protein kinase inhibitor activity	IEA	molecular_function
ENSBTAG00000002917	PRKAG2	ATP binding	IEA	molecular_function
ENSBTAG00000002917	PRKAG2	cAMP-dependent protein kinase regulator activity	IEA	molecular_function
ENSBTAG00000002917	PRKAG2	phosphorylase kinase regulator activity	IEA	molecular_function
ENSBTAG00000002917	PRKAG2	protein kinase binding	IEA	molecular_function
ENSBTAG00000002917	PRKAG2	protein kinase activator activity	IEA	molecular_function
ENSBTAG00000002917	PRKAG2	ADP binding	IEA	molecular_function
ENSBTAG00000002917	PRKAG2	glycogen metabolic process	IEA	biological_process
ENSBTAG00000002917	PRKAG2	regulation of glycolytic process	IEA	biological_process
ENSBTAG00000002917	PRKAG2	negative regulation of protein kinase activity	IEA	biological_process
ENSBTAG00000002917	PRKAG2	positive regulation of peptidyl-threonine phosphorylation	IEA	biological_process
ENSBTAG00000002917	PRKAG2	regulation of fatty acid metabolic process	IEA	biological_process
ENSBTAG00000002917	PRKAG2	intracellular signal transduction	IEA	biological_process
ENSBTAG00000002917	PRKAG2	positive regulation of protein kinase activity	IEA	biological_process
ENSBTAG00000002917	PRKAG2	regulation of protein serine/threonine kinase activity	IEA	biological_process
ENSBTAG00000002917	PRKAG2	adenyl ribonucleotide binding	IEA	molecular_function
ENSBTAG00000002917	PRKAG2	regulation of protein serine/threonine kinase activity	IEA	biological_process
ENSBTAG00000002917	PRKAG2	adenyl ribonucleotide binding	IEA	molecular_function
ENSBTAG00000002924	DUSP29	protein tyrosine phosphatase activity	IEA	molecular_function
ENSBTAG00000002924	DUSP29	dephosphorylation	IEA	biological_process
ENSBTAG00000002924	DUSP29	protein tyrosine/serine/threonine phosphatase activity	IEA	molecular_function
ENSBTAG00000002924	DUSP29	protein dephosphorylation	IEA	biological_process
ENSBTAG00000002924	DUSP29	phosphatase activity	IEA	molecular_function
ENSBTAG00000002924	DUSP29	hydrolase activity	IEA	molecular_function
ENSBTAG00000002924	DUSP29	phosphoprotein phosphatase activity	IEA	molecular_function
ENSBTAG00000002924	DUSP29	peptidyl-tyrosine dephosphorylation	IEA	biological_process
ENSBTAG00000002924	DUSP29	protein serine/threonine phosphatase activity	IEA	molecular_function
ENSBTAG00000002924	DUSP29	protein serine phosphatase activity	IEA	molecular_function
ENSBTAG00000002924	DUSP29	protein threonine phosphatase activity	IEA	molecular_function
ENSBTAG00000002924	DUSP29	negative regulation of MAPK cascade	IBA	biological_process
ENSBTAG00000002924	DUSP29	protein tyrosine/serine/threonine phosphatase activity	ISS	molecular_function
ENSBTAG00000002924	DUSP29	protein dephosphorylation	ISS	biological_process
ENSBTAG00000002924	DUSP29	protein tyrosine/serine/threonine phosphatase activity	IBA	molecular_function
ENSBTAG00000002924	DUSP29	MAP kinase phosphatase activity	IBA	molecular_function
ENSBTAG00000002924	DUSP29	MAP kinase phosphatase activity	ISS	molecular_function
ENSBTAG00000002924	DUSP29	MAP kinase phosphatase activity	IEA	molecular_function
ENSBTAG00000002924	DUSP29	protein homodimerization activity	IEA	molecular_function
ENSBTAG00000002924	DUSP29	glucose homeostasis	IEA	biological_process
ENSBTAG00000002924	DUSP29	muscle cell differentiation	ISS	biological_process
ENSBTAG00000002924	DUSP29	muscle cell differentiation	IEA	biological_process
ENSBTAG00000002924	DUSP29	negative regulation of ERK1 and ERK2 cascade	ISS	biological_process
ENSBTAG00000002924	DUSP29	negative regulation of ERK1 and ERK2 cascade	IEA	biological_process
ENSBTAG00000002964	TXLNB	syntaxin binding	IEA	molecular_function
ENSBTAG00000002964	TXLNB	syntaxin binding	IEA	molecular_function
ENSBTAG00000003035	IMPACT	protein binding	IEA	molecular_function
ENSBTAG00000003035	IMPACT	actin binding	IEA	molecular_function
ENSBTAG00000003035	IMPACT	nervous system development	IEA	biological_process
ENSBTAG00000003035	IMPACT	regulation of translation	IEA	biological_process
ENSBTAG00000003035	IMPACT	regulation of translational initiation	IBA	biological_process
ENSBTAG00000003035	IMPACT	ribosome binding	IEA	molecular_function
ENSBTAG00000003035	IMPACT	negative regulation of transcription by RNA polymerase II	IEA	biological_process
ENSBTAG00000003035	IMPACT	negative regulation of protein phosphorylation	IEA	biological_process
ENSBTAG00000003035	IMPACT	regulation of translational initiation	IEA	biological_process
ENSBTAG00000003035	IMPACT	negative regulation of protein-containing complex assembly	IEA	biological_process
ENSBTAG00000003035	IMPACT	negative regulation of protein autophosphorylation	IEA	biological_process
ENSBTAG00000003035	IMPACT	cellular response to amino acid starvation	IEA	biological_process
ENSBTAG00000003035	IMPACT	cellular response to glucose starvation	IEA	biological_process
ENSBTAG00000003035	IMPACT	positive regulation of neuron differentiation	IEA	biological_process
ENSBTAG00000003035	IMPACT	negative regulation of cell death	IEA	biological_process
ENSBTAG00000003035	IMPACT	cellular response to hydrogen peroxide	IEA	biological_process
ENSBTAG00000003035	IMPACT	positive regulation of translational initiation in response to starvation	IEA	biological_process
ENSBTAG00000003035	IMPACT	cellular response to acidic pH	IEA	biological_process
ENSBTAG00000003035	IMPACT	cellular response to UV-C	IEA	biological_process
ENSBTAG00000003035	IMPACT	cellular response to benomyl	IEA	biological_process
ENSBTAG00000003035	IMPACT	negative regulation of transcription from RNA polymerase II promoter in response to stress	IEA	biological_process
ENSBTAG00000003035	IMPACT	GCN2-mediated signaling	IEA	biological_process
ENSBTAG00000003035	IMPACT	neuron projection extension	IEA	biological_process
ENSBTAG00000003035	IMPACT	cellular response to leucine starvation	IEA	biological_process
[truncated: 9,354 more rows]

## Sheet: ST6 - KEGG clueGo
#Supplementary Table S6
[truncated: 17 more rows]

## Sheet: ST7- Co-expression interactions
#Supplementary Table S7
[truncated: 3,014 more rows]

[truncated: 4 more sheets: ST8 - ORA, ST9 - GSEA WBSF0, ST10 - Data integration, S11 - Overlapping SNPs]
